# Supplementary material for: Genome and transcriptome sequencing identifies breeding targets in the orphan crop tef (Eragrostis tef)
Source: BMC Genomics. 2014 Jul 9;15(1):581. doi: 10.1186/1471-2164-15-581 (PMC4119204; doi:10.1186/1471-2164-15-581)
Supplement: Supplementary file 3 — Additional file 3: Table S7: Location of SSR markers in the tef genome. (XLSX 84 KB) [file 12864_2014_6309_MOESM3_ESM.xlsx]

## Sheet: GNY98ter_41.closed.txt
Sorrells marker name	primer1	primer2	motif	length	linkage group	location	location in tef genome	direction of primers found	location primer 1	location primer 2	location motif	length	sequence
CNLTs2	CAGCAGGGAGAGAGAGGAGA	GGGGTCAAGTTATTGCTTAGAGAA	GA7	161	8	34
CNLTs5	CCCAAAGTGATGCAAAAACA	GATAGATAGAGACACAGACACACACA	CT9	164
CNLTs6	AATTCGCAGCTGATCTACGC	CTCGTCGATATACGTGCAAAA	TC12	198			scaffold4270 17.3	1for2rev	64877	65054	65029	198	AATTCGCAGCTGATCTACGCAGCCACAGCTCGAAGCCGCAGCCAGCAAAAATAATCACAACCTTTGTAGTGAATTCATCAACTGTGAGATATTACGGTCTAATATTTCTTCGAATACCTTCATAGAAGAGTGTGCATATATGTGACCATCATCTCTCTCTCTCTCTCTCTCTCTCAATTTTGCACGTATATCGACGAG
CNLTs7	CGCCTATCTATCTATCTGCACAG	CAAGAGTATGTCATAACCGAAGC	AG23	168
CNLTs10	CCATACTCCATAAAACGCACAA	GACAAGATGCAATTTAGTCAAGGA	GA11	153	20	0	scaffold2876 17.6	1for2rev	28872	30202	28872	1354	CCATACTCCATAAAACGCACAAGATAATACGAGAAACAGAAAATAATCAAAAATAGAAAATAATGTATGTGAGGAAAAAAAAGGAGAGAGAGACAGAGAGAGATCATTGTGTAAATGACTTGACTAAATATGAGTAAAGGAGAGAGAGAGAGAGAGATCCCTTGCATACCTTCTTCTTCCTAAGTACACAATTAGTGTTTCCTGACTCCTTCACATAGATTCACAAAGAGAGAACAGAACATGCACATGAATATGAATGTATCGGACGAGCGATGAAGTTTCAAAACAAAATGGAGGCTAAAGCATGTTCAAAGCCATCAGGCATGCCACCTAGATGCTGCCGTTGCTTCATTCACCTTTTAGTCACGATGGGTTCAGAATCATAATTATGTTCATCAT…
CNLTs11	GTTCATGTGCCTGCGCGTGT	TCCACGGGGAGAGCGACAGA	CT24	216	6	6
CNLTs12	TCATATGCAGCCCAACTCAA	ACGACGGGCTACTGGTATCT	TC20	205	12	42
CNLTs14	TTGAGATAATGGTGTCGGTCTG	AGATGAAAATGGGGTGAACG	CT15	160	5	9
CNLTs15	TCCAGATCTTTCTCGCCTTG	GTAGCGCTCACACACACACA	TC5+AG14+GT16	160			scaffold14306 6.9	1for2rev	21371	21511	21371	160	TCCAGATCTTTCTCGCCTTGGCTGTCACCCCACCACCTTCCTGATGACTCCCACACGATTTTCTCTCTCTCAGAGAGAGAGAGAGAGAGAGAGAGAGAGCTACTAGGGTTTCAAGAATAGTGTGTGTGTGTGTGTGTGTGTGTGTGTGTGTGAGCGCTAC
CNLTs16	GTGGTGGTACGCCTTTTGTT	GCCGCAAAGCTAAATAATGC	TC9	200	3	21	scaffold286 17.5	1rev2for	10065	10245	10228	200	GCCGCAAAGCTAAATAATGCAGATCATTTAGGTTTCGCACCCGATCACGGCGCAACAGTGCGTAGTGGATGCCAGTGCGAAGCTGCGTCCATGCATGTCTACGGTTCGTACGTGGCCGTGATACCGCCCATTTCCGCGACCACTTTTTCGCGGCCAAAAAAAAGAGAGAGAGAGAGAGAGAACAAAAGGCGTACCACCAC
CNLTs17	CAGTTGCCTCGTTCTTCCTC	AAGGGGGCAGGCTGATCT	GA8	152	13	0	scaffold1303 17.5	1for2rev	58504	58636	58601	150	CAGTTGCCTCGTTCTTCCTCTTCGAGCTGTGAAGGAGACTACAGTAGGAGAGAACCTTCCTGTAGCCTGTAGGTCTGAAAGTCTTGCTTTGACCTTGAGAGAGAGAGAGAGAGCGCATTAGGTAGTAGTGTGAGATCAGCCTGCCCCCTT
CNLTs18	CCGCCAACACATATCTCTGA	GCAACGGTGAATAGATATGGAGA	CT12	114	11	52	scaffold2214 17.0	1rev2for	12743	12839	12763	119	GCAACGGTGAATAGATATGGAGAGAGAGAGAGAGAGAGAGAGAGAGGAGGTGACGATGAACAGATAAGAGAGGTAGAGCAAAGATCAGGCCAGGGTTCAGAGATATGTGTTGGCGGTTA
CNLTs19	AAGACAATGCTACCCCAAGC	CCTCGGATTGTTGCTCTCTC	AG14	231			scaffold6412 17.8	1rev2for	24414	24627	24427	233	CCTCGGATTGTTGCTCTCTCTCTCTCTCTCTCTCTCTCTCTCTGGTTCTTCCTATTGAACTTAGAACGTGATCTTATTTTCCCTCCGTGTTATACCATGTATTTACAATACTTAGGAAGAACGGGGGCACATGCCCCCCATGACCTATTTTGAAAGACTGTTATATGTGCATATAGGCAACTTGAAGAGGCTCAATGACGTGCAACGGGCGAAGCTTGGGGTAGCATTGTCTT
CNLTs20	GGGAATGAGCATGACCTGAT	TCTGTGGATGCTCAGCTACG	CT6	164	1	37	scaffold82 17.2	1rev2for	226809	227369	227278	580	TCTGTGGATGCTCAGCTACGCAGCTTAGACAGAGAGAAGGGGAAAAGAGAGAGAGATGAGAGAGAGACTTTTCTTGGGCAGTGTGCCATAGGCCAGGTGGCACGCTTTGTTAGGCCGTGAGCTCAGACGACGCTGATATCATGTCATGCTCATTCCCGCGCTGATGCACGCATGCAGACCCACGCTGGATGGAACCTGAACCCGGGAGGAAGCCTCGCCTCCACCATGCTCAGCGAATTCATGGCCGCCGCCATGGCTCAAGAACCAGTCTTCTTCCCCCAGTTGCAGGTCTTGATGAGCTGCTTCTGCTGGACTAGGAAGATGGACTCGACCTTCTGGCAAGAGAAATTTTAAGCGGTTGAAGCGCAAGGAGATGAGGGTATTATATAAGAGGAGCAA…
CNLTs21	TCCAGTGCAAGTCAAGCATC	GGGGGAAACGTTGGTGTG	CT16+CA7	172			scaffold1580 17.8	1rev2for	118822	119138	118836	334	GGGGGAAACGTTGGTGTGTGTGTGTGTGAGAGAGAGAGAGAGAGAGAGAGAGAGAGAGAGAGAGAGAGAGAGAGAGAGAGAGAGAGAGAGAGAGAGAGAGAGAGAGAGAGAGAGAGAGAGAGAGAGAGAGAGAGAGAGAGAGAGAGAGAGAGAGAGAGAGAGAGAGAGAGAGAGAGAGAGAGAGAGAGAGAGAGAGAGAGAGAGAGAGAGAGAGAGAGAGAGAGGTCATCTATTGCTTACATTGATAGTGGAGCAATCGCAGGCATGCGAGCATTTTGAAACGTTGGGGCACCATGTAACTTGAATGTCTGATTATGATGCTTGACTTGCACTG
CNLTs22	CATTTCTTGCTGCTGGATCA	AGTATGGTGGCCTTGGTGAG	GA6	198			scaffold1079 17.3	1for2rev	57421	57599	57527	198	CATTTCTTGCTGCTGGATCAAAGTTACATGATGGTTGAGAGCCTGTTTCGTATTTGAAGCTCTGAGCTTTCCAGTTGTATGCGAGAGATGAGCCATAGAAGCTTTGAGAGAGAGAGAAGAGAGTAGTATTTTATTTTCTCATCAATATCTCTTTCATCTCGTCCTGATGAACCATGGACTCACCAAGGCCACCATACT
CNLTs23	CGATCGTCTCGAAAAGGGTA	AAAAGGCGTTCGATGAGAGA	CT6	103			scaffold5499 17.6	1rev2for	123197	123280	123212	103	AAAAGGCGTTCGATGAGAGAGAGAGAGGTTCTGTTGGAAATGATTGTGAGAGGAATGAAGGTGGTAAAACGAAGCTCAAGTTTTACCCTTTTCGAGACGATCG
CNLTs24	CATGCTCGTTCAGAGTCCAA	GGGGGATCTAGGAGAGAGAGA	TC16	116	2	22	scaffold3460 17.6	1for2rev	111422	111515	111422	114	CATGCTCGTTCAGAGTCCAAACACATTCTGAACCTCACGCCTTTGCACTTTTTCACGGCTTCCCTTTCGCCATTCTCTCTCTCTCTCTCTCTCTCTCTCTCTCCTAGATCCCCC
CNLTs25	GAGAGCGGTTTTGTCCTACG	GGAATAGGGAGGCGAGGTAG	TC10	205			scaffold2236 17.3	1for2rev	25129	25314	25197	205	GAGAGCGGTTTTGTCCTACGTGGCGTAGTGGGTCCCACATGTCCGGTGCCATGTCACTATTCTTTTTTCTCTCTCTCTCTCTCTCTCTTTCTCCGTTTGTTCCTTCTTCCTCTCCTCTCCCTGACACCTCATGCTTCTTTCCCCGGTGGCTGGTGACTCAATGGTGATGCCGCCACTACCCCGGACTACCTCGCCTCCCTATTCC
CNLTs26	ACCCTGTTCCTGTTCAGACG	TGAACTAGGGGAGAGAGAGAGA	CT19	115	12	10	scaffold399 18.4	dna1fmot	60378		0
CNLTs27	TTGGAATGAGATGGCATTTG	GAAGCGGGGTAAGATTTGAA	TC14	174	1	80	scaffold3095 17.9	1rev2for	79821	79975	79920	174	GAAGCGGGGTAAGATTTGAACCCAGCAGGTTATTGGGTAGACTATTTCCTTGCTGCAACAATAAATCAGAAGAACAAATATAAGAACTCAAACGGGCAAGAGAGAGAGAGAGAGAGAGAGAGAGAGATTAGCCAAGAAACATAACAGGCATAAACAAATGCCATCTCATTCCAA
CNLTs28	GCTCAAGGGCAAGGACATC	CCTGGAATGTAATCGGAAAAA	TC9	100			scaffold1064 17.2	1rev2for	250159	250240	250180	102	CCTGGAATGTAATCGGAAAAAGAGAGAGAGAGAGAGAGATTAGACCTGCAATGTCGATTGTTTTGAAATATTCCAAGTACGGATGTCCTTGCCCTTGAGCAT
CNLTs30	GCAGGCAGCCCTAGATCTTT	ATACAAACGGGAGGGAGATG	CT11	152	15	16	scaffold906 17.7	1for2rev	9906	10038	9990	152	GCAGGCAGCCCTAGATCTTTACATTCCACGAAACGCGATCGCGACGACGGCAATGTTGGCGACTCCAAATCCGGCAAGCCCTCCTCTCTCTCTCTCTCTCTCTCTTTCCCCTACTTTCCTCACTCTATCTCCCATCTCCCTCCCGTTTGTAT
CNLTs31	TGCAGCTCGAGTGTTGACTT	CTAGGGACCGTACGGATTGA	CT8	211	16	24	scaffold2021 18.6	1for2rev	16330	16521	16484	211	TGCAGCTCGAGTGTTGACTTGAACTAACGCTGGTAGTACAGAGGAGGCCGTAGGCGTCCAATCCATCCACACGGTTGCAGTCTAGCGGAATTCGCGCTCGTCGTTGCGGCGTAGGCATCGGGTCATCAAGGCGTTGACGTTTTCTCCGCTCCCCTCTCTCTCTCTCTCTAGAATTTTTCTCAATCTCTCCTTCAATCCGTACGGTCCCTAG
CNLTs33	TTTGCACCTAGTCTCCCATTG	ACGATCGGATGTTTTGCTTT	GA16	230	25	9	scaffold5151 16.3	1for2rev	126196	126406	126218	230	TTTGCACCTAGTCTCCCATTGGAGAGAGAGAGAGAGAGAGAGAGAGAGAGAGAAATTGGGAGGCTCCTCTAAATACTTGCTATATGCAATTGAAATACAAAATCAATTGATTTACCTCCATTTTTGGAAAAACCATCTTATATTTACTAATTGGAGGCTCTTTTCGGTGCCTCCACATTACTCGGTGAAAATCTTAGAAATTACCACAATAAAGCAAAACATCCGATCGT
CNLTs34	GCAGAACAGAATCAGAGAGAGAGA	AATGCCTGAAATACGCCAAG	AG11	226	3	115	scaffold700 17.3	1rev2for	19807	20013	19806	226	AATGCCTGAAATACGCCAAGGCAGACTCATGAGTTGTAATGTTGGCCCATAGGCCGTTTTCTCTTTCAGTTGCTAGCCTTGTGAGCGCCTGTGTGCGTGTGGCATATGAAGCCAACAGACTGTAGAAAAGTGAAGAAGAGAACCCCAAGCTTTATCGATGGAAAAAAAAGGTGAAGAAGAGAACCCCGAGCTTCTCTCTCTCTCTCTCTCTCTCTCTGATTCTGTT
CNLTs35	CTCTTGGGACGTATGTTATCCTG	GGGCGTGAAATCAAAACTGA	TC13CA12+CA5	150
CNLTs36	GCCCAATAAGCTTTCACCAG	AGTAAGAAGCAGGGGACGTG	CT6	167			scaffold5152 16.2	1for2rev	20696	20843	20807	167	GCCCAATAAGCTTTCACCAGCTTACACGATGACCTATACATACAGCCACACAGGACGTTCGTTCTCGATGCTCTCCGCCTCTCCCAACCAGCGGCGCCATGCGCTCTCTCCTCTCTCTCTCTCCCGAAGCCAGTGGCAATTCATCCCCACGTCCCCTGCTTCTTACT
CNLTs36	GCCCAATAAGCTTTCACCAG	AGTAAGAAGCAGGGGACGTG	CT6	167			scaffold1772 16.9	1rev2for	109186	109333	109231	167	AGTAAGAAGCAGGGGACGTGGGGATGAATTGCCACTGGCTTCGGGAGAGAGAGAGAGGAGAGAGCGCATGGCGCCGCTGGTTGGGAGAGGCGGAGAGCATCGAGAACGAACGTCCTGTGTGGCTGTATGTATAGGTCATCGTGTAAGCTGGTGAAAGCTTATTGGGC
CNLTs37	CGGCATGTTGTCAGTGACTC	AGGTGGCCAACAAGACAAAG	TC6	186			scaffold1587 16.7	1for2rev	77270	77436	77316	186	CGGCATGTTGTCAGTGACTCGCTCGCTTTCCTCTCTCACCTGCTTTCTCTCTCTCTCACATCGGACTTCGCCAGCTGAAGTGTTCTTATAATACTTGCTCTCAGTGCGAATGGGTGGCGAAATCTAGGTTAGTAAAAAGAGAAAAAATGTGAGGCAGATTATGTTGCTTTGTCTTGTTGGCCACCT
CNLTs38	CGATCGATCTTTCTTTCTATCAA	GGTGGAAAAATTGCAAATACC	TC18	106	8	17	scaffold2163 16.5	1rev2for	144417	144496	144416	100	GGTGGAAAAATTGCAAATACCACCCTATATGCATAGAGAGAGAGAGAGAGAGAGAGAGAGAGAGAGATGGATAAACAGATTGATAGAAAGAAAGATCGAT
CNLTs39	GCATGTTCAGCCCTCAGTTT	CAGTGCAGAACCAAGAAGCA	AG22	219
CNLTs40	TGAGAGAATGCACAGCATTTA	ACCGCCAAGGATCAAAACTT	CT5	158			scaffold4163 18.0	1for2rev	142314	142452	142377	158	TGAGAGAATGCACAGCATTTACTATGTAGAAGATTTGAAGTGGCAGCCCGAGTGTTTTCTTCCTCTCTCTCTTTCTCTCTCCCCATGCTCTCTCCACACATGCTCTCTCGCCATGTTATTTCAGAAACTTCGCATTTGAAGTTTTGATCCTTGGCGGT
CNLTs41	GACGTAAGAAACGCCACCTT	AGCCGACGAAATCCTACTTG	CT5	218
CNLTs42	ATGCATGGATGGATGGCTA	TTACCCAATTGCCCTAGCTG	TC27	179			scaffold299 18.6	1rev2for	23889	24027	23888	158	TTACCCAATTGCCCTAGCTGCCGGACGCACTGGTCTGATCGATCTCACTAGCTAGTCACCATTGGGATGGACACAGGTGGTACGAGGCATGGAGAGAGAGAGAGAGAGAGAGAGAGAGAGAGAGAGAACTAGTATAGCTAGCCATCCATCCATGCATG
CNLTs44	GGATGGGGCTTCTCTGCT	ATTATTGGTGCCTGCGTGAG	CT6	224			scaffold267 17.2	1for2rev	1743	1943	1743	220	GGATGGGGCTTCTCTGCTCCTGGTGCCTGTTCCCGTCCCTGCTCCCATGACGTGTCATCTTCTTATTGGTTTGAGTTCTTTTGGTGGGCACCGCAAGATAACGTCCGTCGAATATAGGACTTGCCTCCGTCTACCTATGGTCCTCTCTCTCTCGGCCGGAAACAAGAACAAAAGAAAAGCTAGTTCGTCTCTCTCTCTGTCTCACGCAGGCACCAATAAT
CNLTs44	GGATGGGGCTTCTCTGCT	ATTATTGGTGCCTGCGTGAG	CT6	224			scaffold170 16.7	1rev2for	18269	18472	18337	223	ATTATTGGTGCCTGCGTGAGACACAGAGAGAGACGAACTAGCTTTTCTTTTGTTCTTGTTTCCGGCCGAGAGAGAGAGAGGACATAGGTAGACGGAGGCAAGTCCTATATTCGACGGACGTTATCTTGCGGTGCCCACCAAAAAAACTCAATCCAATAAGAAAATGACACGTCACGTGAGCAGGGACGGGAACAGGCACCGGGAGCAGAGAAGCCCCATCCCC
CNLTs44	GGATGGGGCTTCTCTGCT	ATTATTGGTGCCTGCGTGAG	CT6	224			scaffold2745 15.6	1rev2for	14049	15900	15717	1871	ATTATTGGTGCCTGCGTGAGACAGAGAGAGAGACGAACTAGCTTTTCTTTTGTTCTTGTTTCCGGCCGAGAGAGAGAGTAAAAAAGAGTTGGGTATATGCATTCAGTTACCTGAGGATCAGCAGCATTCTTCTCAATGGAGATTGCCAGCTGGAAACAGTATCCGCATAATCCTTTGTTCTGGTTTCCCAGTTTGACAAACTGAACCCTTCTGAGGCACTCATGGCAAACCGAGTAAATTGGACAACACAAACACTGATAATCTGAACTATTTCTGCAGTCAACGCACTTGTGCCAATCTGTGCATAGTCAAAAAATAGGCTGACAAATCAACACCATCAATTTACCAAAGAAGATAAGTTACAAAAAAAGAAGGCAATTTTACAAAATAATGTGGGAG…
CNLTs45	AACCAGACCCAATCCCTCTC	GGTTCGTCGTTAGAGCAAGG	CT14	179	11	0	C7779639 20.0	1for2rev	29	188	55	179	AACCAGACCCAATCCCTCTCGTGCCCTCTCTCTCTCTCTCTCTCTCTCTCTCTCGGGATGAGTGGTGGTGGTTAGGAAACAGAAGGCCGGTCTAATCCCACACTTGAACTTGCTGCCACCGCGTCACTCGATACAGCCGGCAGCCGGCGTGACCATAAACCTTGCTCTAACGACGAACC
CNLTs45	AACCAGACCCAATCCCTCTC	GGTTCGTCGTTAGAGCAAGG	CT14	179	11	0	scaffold6266 18.2	1rev2for	95034	95193	95160	179	GGTTCGTCGTTAGAGCAAGGTTTATGGTCACGCCGGCTGCCGGCTGTATCGAGTGACGCGGTGGCAGCAAGTTCAAGTGTGGGATTAGACCGGCCTTCTGTTTCCTAACCACCACCACTCATCCCGAGAGAGAGAGAGAGAGAGAGAGAGAGAGGGCACGAGAGGGATTGGGTCTGGTT
CNLTs47	TCGGCAACGGAAGAAAGTAT	TCATCAAAATCCTAGGTGGAAGA	CT5	154			scaffold2164 17.6	1for2rev	64812	64943	64923	154	TCGGCAACGGAAGAAAGTATCGACCATTATACGAACAAACGGCTGCATGCCGGCGTTTTTCACCTCGGGTCTTGATCTTCAGACGAGCGACTCACCAAACATGGGCTTCACTCTCTCTCTTCTGTGTTCTCTCTTCCACCTAGGATTTTGATGA
CNLTs49	GAGGGAGGTGATGCAGAGAG	CCCGTGGCTGGAAATCTGGAA	AG10GA9	290	8	25	scaffold12542 15.8	1rev2for	11441	11711	11440	291	CCCGTGGCTGGAAATCTGGAAACGGATCGCTAAACTCTTAGTGCGTGTGCGGACTGTGGTGGAGTCTTTTCGGCGAGGGCGCGTGGCCGCTGGCGGTCGCTGCTAGTTCGTGGAGGCGCACGGCGAGCAAACGTCCTCATGCTTGCCTGACCTTCAGCTGCGTTCGAGGTTGCTGCACACCGATGTGTCTGGCTCGTGATCAGTAAACTCGCGCGGTTCGGCATGCACTCCTTTGCTTCTCTCTCTCTCTCTCTCGCTCTCTCTCTCTCTCTCTCTGCATCACCTCCCTCT
CNLTs51	ACCGGTTCTCCCCTCTCTCT	AAAGTCGAACTCAAACATCTGC	CT10	129	3	77	scaffold4255 17.1	1for2rev	46805	46912	46818	129	ACCGGTTCTCCCCTCTCTCTCTCTCTCTCTCTCGCGATACGCTCGACTCGGGAACAAACAAAGAGGGTCGCCCTTGGGCAGGCTGCCAAAATTGGGGGTGGGCCGCGGCAGATGTTTGAGTTCGACTTT
CNLTs52	GGCCTGATGATTCTGCATTT	AACCCCAACACATGTTCCAT	CT9	173	4	24	scaffold14736 17.4	1for2rev	537	692	578	175	GGCCTGATGATTCTGCATTTGATCGTTGACATTTCGGTTACTCTCTCTCTCTCTCTCTCTGAAAATACTGTTCTTCTATGCTTCTGCCTTTCTCTTGGTCCTGAAGCCAAATCACCTTGGTGGTAGCAGCAGCAGTAGTTGCCTTCCTTTTGATGATGGAACATGTGTTGGGGTT
CNLTs54	GGCCATGTTTGGTTGCTAGT	TGATGAAGTGAAGAGAGGAGAGG	TC24	228	9	0
CNLTs55	GGCCACGCTAGACTCTCTCA	ATTGTGGGTTGTGGCTGGT	AG9	245			scaffold5851 17.6	1rev2for	124223	124685	124242	481	ATTGTGGGTTGTGGCTGGTCTCTCTCTCTCTCTCTCTTNNNNNNNNNNNNNNNNNNNNNNNNNNNNNNNNNNNNNNNNNNNNNNNNNNNNNNNNNNNNNNNNNNNNNNNNNNNNNNNNNNNNNNNNNNNNNNNNNNNNNNNNNNNNNNNNNNNNNNNNNNNNNNNNNNNNNNNNNNNNNNNNNNNNNNNNNNNNNNNNNNNNNNNNNNNNNNNNNNNNNNNNNNNNNNNNNNNNNNNNNNNNNNNNNNNNNNNNNNNNNNNNNNNNNNNNNNNNNNNNNNNNNNNNNNNNNNNNNNNNNNNNNNNNNNNNNNNNNNNNNNNNNNNGCTGGTCTCTCTCTCTCTCTCTTTCTCTCTCGAAATGGTTGCTTTCATTTTTGAGCGAGTGGTTTTGGGCCGTA…
CNLTs56	AAGGTTGAGACGTCCCCTCT	GTGAGCTTCGTCCGGTAACA	TC22	157	24	27	scaffold2884 16.5	1for2rev	39193	39662	39240	489	AAGGTTGAGACGTCCCCTCTCGAGATCAAACGTTCAAGAGGAGTGTTCTCTCTCTCTCTCTCTCTCTCTCTCTCTCTCTCTCTCTCTCTCTCTCTCTCTCTCTCTCTCTCTCTCTCTCTCTCTCTCTCTCTCTCTCTCTCTCTCTCTCTCTCTCTCTCTCTCTCTCTCTCTCTCTCTCTCTCTCTCTCTCTCTCTCTCTCTCTCTCTCTCTCTCTCTCTCTCTCTCTCTCTCTCTCTCTCTCTCTCTCTCTCTCTCTCTCTCTCTCTCTCTCTCTCTCTCTCTCTCTCTCTCTCTCTCTCTCTCTCTCTCTCTCTCTCTCTCTCTCTCTCTCTCTCTCTCTCTCTCTCTCTCTCTCTCTCTCTCTCTCTCTCTCTCTCTCTCTCTCTCTCTCTCTCTCT…
CNLTs59	TGGCAGAGGCTGGTTATTTC	GGTATGAAAACAGGAGAGAGAGAGA	TC15	163			scaffold1039 17.7	1rev2for	416040	416185	416053	170	GGTATGAAAACAGGAGAGAGAGAGAGAGAGAGAGAGAGAGAGAGAATACAATTATAACTCGTGTTCACAATCAATGAAACATGTCCGGTTGAAGCACATTATGGTAGGTCACGATACCTTCTCTCAGGTAGTGTATCAATGGTCGGAAATAACCAGCCTCTGCCATCAGC
CNLTs60	AGGGTGATAGCTGCCCAGAC	CCCGAGTAATTGGTCGCTAA	TC20CA7	297
CNLTs61	CCGCGTGACTCTGAGTAGTG	AGGGATGCATTCACGTATGG	GA6	217	2	74	scaffold7208 16.6	1rev2for	15287	15484	15471	217	AGGGATGCATTCACGTATGGAGTTCTGATGATCGAAGAGCAGAGAAAATCAGCATGAAGAAATGAAGAAGACTGTATACATACAGCATGGGAGTGAGTGATTGAGCGGAGGATTTTGAGCTTCTCCTGAAGAGCGGCTGCGGCCTTCTTGCGTTCCCTTGACATCATCTCGCTCTCCCTTCTCATCTCTCTCTCTCACACTACTCAGAGTCACGCGG
CNLTs62	GATCAGACCGAGGTCGATTAG	ACACACGCGCATACAAAGAG	TC9	100			scaffold1153 17.3	1rev2for	57784	57863	57820	99	ACACACGCGCATACAAAGAGAAAAGAACAATTCGCAGAGAGAGAGAGAGAGAGAAGAGAAAGAAGAGAGTGACTGGGGTCTAATCGACCTCGGTCTGAT
CNLTs63	CTCTTTGTATGCGCGTGTGT	CATATAATTCACACGAGGCAGTT	GT7	101			scaffold1153 17.3	1rev2for	57703	57784	57767	104	CATATAATTCACACGAGGCAGTTATAACTTTGACTGACATTTAGTAGCAGCAGACTGTTCCATCACACACACACACACCACACACACGCGCATACAAAGAGAAA
CNLTs64	AAGACGAACGCATTTGCAC	AAGAGAGGGAGCGTCAAACA	CT7	165			scaffold925 16.0	1rev2for	341767	341913	341806	166	AAGAGAGGGAGCGTCAAACAGACGAGCAGACAACCAGCGAGAGAGAGAGAGAGGAACACACTTGTGACAAGAGAGAAATGGAATGATAGAGTTTTTCAAACAGAGATGTTACACATCTGCACTCTATATGATGGTTCCCTTTCGTTGTGCAAATGCGTTCGTCTTT
CNLTs65	CGAATGAGCTTTAACCACTAAGC	GCGAGGAAGGTGAGAGAAAG	CT7	160	9	52
CNLTs66	GCCTAGAGCCCCTTGTACACT	GCGAACGATGAACGAAGAAC	AG5	166			scaffold8478 18.0	1for2rev	73725	73871	73755	166	GCCTAGAGCCCCTTGTACACTAGTAGAGTAGAGAGAGAGCAGGGTAAGAGAGAAGAGTAGTCCTCCCCTTGTAAGGACTTAGCCCAAATCTTGTATCTTGGTGGATACTTATTTATAGTGAAGTGTTCTTCGTTCGTTCGTCGTTCGTTCTTCGTTCATCGTTCGC
CNLTs67	TGCAAAAACTGTGGCAAAAC	AAATGGGCAAACAACAGAGG	TC16	186	1	34	scaffold3116 17.7	1rev2for	324621	324783	324620	182	AAATGGGCAAACAACAGAGGGAGAGAGAGAGAGAGAGAGAGAGAGAGATTTTACAACGCTGAACATGTGCATATTGTTGCTATCAGCACACATATCAAACTTCCCATATGACGACGCTGCCTATAGTCCTAATGTTGGTCAAAAGAAAAAAAATAGCTCAAAGTTTTGCCACAGTTTTTGCA
CNLTs68	CCGCCTTGGCTCAGTGAT	GGAGTGACAGAGGACAACCAG	CT11	141			scaffold2355 17.9	1for2rev	80727	80847	80785	141	CCGCCTTGGCTCAGTGATCCCCGGAGTGCTCAACTGGTGCCACCTCCTGCATTGCCCCTCTCTCTCTCTCTCTCTCTCTCACACACACAGACACACACAGACACACACTGGCCCCTCCCACTGGTTGTCCTCTGTCACTCC
CNLTs70	CTCTCGACCTCCTCAAAACG	TGTACCTATGACGCCGATGA	CT12TC5TCTA5	161	2	0	scaffold304 16.2	1for2rev	162393	162480	162393	107	CTCTCGACCTCCTCAAAACGTTTGCATCTCTATCTCGGGCTTGCTGTCTGCCCGACCTATCAGCTGCCATGGACTCCACTCTGTTCATCATCGGCGTCATAGGTACA
CNLTs71	TGTAGTTAGCCATGTGGAAAAGAG	ATTTCTGAGGCTGGCGATT	CT14	152	1	38	scaffold1966 16.6	1for2rev	107583	107720	107652	156	TGTAGTTAGCCATGTGGAAAAGAGACAGTGAACTGAAAGGAAAATACTTGGTTCAACAAATAGAGCTCCTCTCTCTCTCTCTCTCTCTCTCTCTCTCTCTCTTGAGGGTGTTGTAACTGCATTCCATATAAAACAAAAATCGCCAGCCTCAGAAAT
CNLTs72	TGAGTCCTGAGTAAGTGTAACAGTCTC	TCTTCGTGTGAAAGGTGCAT	TC10	152
CNLTs74	ACCACTTGTCACTGCCTTCC	ACATGCTTCAGCGTGGTTC	TC10	191			scaffold11902 15.5	1for2rev	6037	6207	6037	189	ACCACTTGTCACTGCCTTCCTGTTTCCGCCGCAGAAGTTCTCTCTCTCTCTCTCTCATGCATGTCCAATGTTATGATTTGAGGCCTCTCGCTGCCGCTCTAGATCGATTCTCACATCTCGTGATGACCTACGGGCTATATACCTCAGAGACAGAAATTCTTTGCATGCATGAACCACGCTGAAGCATGT
CNLTs75	CAGATCGGACAAGGGTTTTC	ATGAATGTACCCGCCAAAAA	TC9	236			scaffold3582 15.8	1for2rev	25882	26098	26027	236	CAGATCGGACAAGGGTTTTCGACAACAACTGAGCTCATAAGCAACTTGACCATGGCTATAAGAAATTTCACATGAGGGATTGTGAATTTTCGCTAATATTTTGGGTTACTCAAGCATGTTGACCATGAAACTCTTGTACACGTTTCTCTCTCTCTCTCTCTCTACACATTATGCCTTCTGTTTTATTTTCTTTTTGAGCCCATTCATAACATCATTTTTTTGGCGGGTACATTCAT
CNLTs77	GGTAGGCCTTCCATTCCTTG	TGGAACTCACCTACCACAGG	TC7	158			scaffold8420 18.7	1for2rev	74323	74461	74385	158	GGTAGGCCTTCCATTCCTTGGTACCACTCCTGAAGGTGTCGCTATCTCTCTAGCTTCAATTTCTCTCTCTCTCTCTGTAATCTTGTCATCTGGCTTCTTGCTTCACATCATCCTTGGGCCATAATCACCAAAGGGTTTCCTGTGGTAGGTGAGTTCCA
CNLTs78	TGCGTTCCTATCCAGTATCCA	GTGACAGTGCAGAGCCAAGA	GA10	152	6	30	scaffold16000 17.3	dna1fmot	3440		0
CNLTs78	TGCGTTCCTATCCAGTATCCA	GTGACAGTGCAGAGCCAAGA	GA10	152	6	30	scaffold1292 16.6	dna1rmot	148399		0
CNLTs79	TTTAAACGAATTCGCCCTTG	ACTCCGTGTGGCGGTAAA	CT10	178
CNLTs80	TTTAAACGAATTCGCCCTTG	TTGCCAAAACACGAGAGATG	TTC10	119
CNLTs81	ATCCCACCAAGCCTCTCTCT	TCAGAAGACTCGCGATACCA	CT6CT11	180			scaffold3979 17.4	1rev2for	34419	34596	34418	197	TCAGAAGACTCGCGATACCATGTGTTATGGCTGGATGAATTCTCTCACGAGGGGGCGGTGGCCAGGCAACACGCTAGGCTAGATGGGGCTGGCGCGCGCCGAGGGGAGAGGCAGCACACGGGTAGGGCACCAAGATGGGGGCATCGGCTAGAGAGAGAGAGAGAGAGAGAGGGAGAGAGAGAGAGGCTTGGTGGGAT
CNLTs82	CCCATCTAGCCTAGCGTGTT	TCGCGGAAGAAGCAAAATTA	TC5	173
CNLTs83	CTGGCTCAGTGCTCACGATA	GGCATTTTGTTGCAGTTTGA	CT8	197			scaffold4608 17.3	1for2rev	188188	188365	188251	197	CTGGCTCAGTGCTCACGATAATTTGTCCATGGCACAATGGGCTGGTACACCAGAAACCTGAGCTCTCTCTCTCTCTCTCAAAACGTCACGAACACACACGGAGAAGACTGAGCTCAACTGCTGAGGTATACGCTAACCATACGCGACAAGCAATATTTTCACATCATACGTACGTAATCAAACTGCAACAAAATGCC
CNLTs84	AGTTGTGCGTCTCTCTCTTTCA	ACAGGTTGTTGGAGGAGTGG	CT6	188
CNLTs85	GCAAGACACTTTCTGCACTGA	TGCCCACGATTTATACTCTCG	CT12CA12CG7	176	1	42	scaffold82 17.2	1for2rev	52701	52856	52701	176	GCAAGACACTTTCTGCACTGAAGTATATGTTCAACGTTCTAAGAAACTGTGGTACTCTCTCTCTCTCTCTCTCTCTCTCTCACACACACACACACACACACACGCGCGCGCGCGCGCCCCCACACATGCCTACCAACTAATTTATGAAAAGTACACGAGAGTATAAATCGTGGGCA
CNLTs86	ATTACAGCACCCTGCAGCTC	TCGTCGGTGAAGTGTGGATA	TC18	167	1	23	scaffold1882 17.5	1for2rev	193638	193785	193724	167	ATTACAGCACCCTGCAGCTCTAGCCACCCATCATCATCACTTCCTAATCACTTTCGGGCACTCTCTTCCTTTCTGTCGACTGATTTCTCTCTCTCTCTCTCTCTCTCTCTCTCTCTCTCTCTAGGTCTTCTTTATGTCTATAAACAGTATCCACACTTCACCGACGA
CNLTs87	GGTCCGCCTGTGAATGCTA	GTTGATGCGGTGTGGTAGTG	GA5	182			scaffold105 18.1	1rev2for	225873	226036	225992	183	GTTGATGCGGTGTGGTAGTGTGGTGTAGCAAGCTAGCCAAGTTGCAGCAGCTGCTGCGAGGCAGGACCAGCACCACCAACAAGATCTGGATCTCAAATTCTCATTTACCACTCTCTCTGTCTCTCTCTCGTTGGAGTAGGAAGGAGTAGTACGTAATACTAGCTAGCATTCACAGGCGGACCG
CNLTs88	GCCCATGGTCCTTTGGTAT	GTTCGATCCTTCCATTGCAT	TC15	193	7	31	C7257516 22.0	dna2rmot		133	0
CNLTs90	CGTGCATGAAGAGTGGAGAG	TGGGTGGTCCTCGAGAGTAG	GA16	170			scaffold9444 16.3	1for2rev	5452	5610	5468	178	CGTGCATGAAGAGTGGAGAGAGAGAGAGAGAGAGAGAGAGAGAGAGAGAGAGAGAATTGGAGTCGCAATCAGCTTTCAAGTCATCGGCGATGAGAAAGCCACGACCCTGGTGCCGTTCATGACCGCCCTGCGGCTACACAAAACGTCGATGAGAAGTACTACTCTCGAGGACCACCCA
CNLTs91	CCCAGCTATCTTCGTCTCGT	TTGACACCCCTCCACGTC	TC17	250			scaffold2074 17.3	1for2rev	145238	146614	145238	1394	CCCAGCTATCTTCGTCTCGTTCTGGAGCTGCCGTCGACGTCGCGGAGGTNNNNNNNNNNNNNNNNNNNNNNNNNNNNNNNNNNNNNNNNNNNNNNNNNNNNNNNNNNNNNNNNNNNNNNNNNNNNNNNNNNNNNNNNNNNNNNNNNNNNNNNNNNNNNNNNNNNNNNNNNNNNNNNNNNNNNNNNNNNNNNNNNNNNNNNNNNNNNNNNNNNNNNNNNNNNNNNNNNNNNNNNNNNNNNNNNNNNNNNNNNNNNNNNNNNNNNNNNNNNNNNNNNNNNNNNNNNNNNNNNNNNNNNNNNNNNNNNNNNNNNNNNNNNNNNNNNNNNNNNNNNNNNNNNNNNNNNNNNNNNNNNNNNNNNNNNNNNNNNNNNNNNNNNNNNNNNNNNNNNNNNNNNNNNN…
CNLTs92	GAGCGGGAGAAGATAGCAAA	TTCCAATCCAGCACAGTTCA	TC8	199			scaffold3916 16.3	1rev2for	10771	10962	10877	211	TTCCAATCCAGCACAGTTCAACACGGCTAGCTGGCGAGAGTTGATAAGCTTCCTCTTTTGCCTCTATGGAGGCACTACAAGCTCTACATGTACTGGCAATGGAAAAGAGAGAGAGAGAGAGAGAGAGAGAGAGAGAGAAAGAGACAACGTAATCGTAACAGGTTCACACCCGGCCAGACGAAAATTCGAATTTTGCTATCTTCTCCCGCTC
CNLTs93	AATAATCCTACACAAATGCGACTG	ATCTGCCTGTGAGTGAACAAT	CT9	150			scaffold1027 18.8	1for2rev	38328	38457	38387	150	AATAATCCTACACAAATGCGACTGTCGGTTTGGTCTTGAAACCATCCGTCTTCCTGCACTCTCTCTCTCTCTCTCTTTCCTCGTTGTCCTCAACATCGTGTCGTGTTGCTGAGCGAAGACGACTTCGCAATTGTTCACTCACAGGCAGAT
CNLTs94	CCCGAGGGTTCATCTAAACA	CGATGTCGCTGAGTAGAAGC	TC9	211			scaffold352 18.3	1rev2for	80938	81129	80978	211	CGATGTCGCTGAGTAGAAGCTCGAGCTAATCTGTTATTACGAGAGAGAGAGAGAGAGATTCACCTTTCGCTGGCAAATCGTGCTAGTCGGCCTCAATGGCAAATTGTGCTCCCCTCGACAAATCTTGCCTGCTTCCTGCTGTGTAGCAAAACACTACCAGTAGAAGTACTAGTAGTACAGTGCAGTAGTTCTGTTTAGATGAACCCTCGGG
CNLTs95	GGGGTCGCAGTCCTATACAA	CAGCACATGACCAATCCATC	CT9	188	9	64	scaffold1027 18.8	1for2rev	153517	153685	153646	188	GGGGTCGCAGTCCTATACAAGCAATCTCTCCCTTCGCCCGCCGCCCCTTTCTTCAGCTGTTGCTCCTGCCGCCGCCGCTTGCTCCTCCGCCGCATCGAGGTCCTCGCCGGCAGCAGCCATGGTTAGACCTCTCTCTCTCTCTCTCTGCGCGCGCGAACGCTTGCTTCCGATGGATTGGTCATGTGCTG
CNLTs96	AACGTAAGAGTGGTGCTATGC	TGACTCATGGAACGTTGGTA	CT9	157	24	15	scaffold89 17.0	1for2rev	143099	143234	143187	155	AACGTAAGAGTGGTGCTATGCACATGCGCATACTCGTCCCACGTGGGGACTAGACAGTAAGCGGTTTTAGACGCAGAGTGTTACACACTCTCTCTCTCTCTCTCTTCTCTCTCTCTCCCCCCGCCTATAGGTACATACCAACGTTCCATGAGTCA
CNLTs97	GTGTGCGACGTGCAAAATA	GCGAAACAGCAGAACACATC	TC5TC5	163
CNLTs98	TTTGCACCTAGTCTCCCATTG	ACGATCGGATGTTTTGCTTT	GA11	230	25	0	scaffold5151 16.3	1for2rev	126196	126406	126218	230	TTTGCACCTAGTCTCCCATTGGAGAGAGAGAGAGAGAGAGAGAGAGAGAGAGAAATTGGGAGGCTCCTCTAAATACTTGCTATATGCAATTGAAATACAAAATCAATTGATTTACCTCCATTTTTGGAAAAACCATCTTATATTTACTAATTGGAGGCTCTTTTCGGTGCCTCCACATTACTCGGTGAAAATCTTAGAAATTACCACAATAAAGCAAAACATCCGATCGT
CNLTs99	CCTCATCACGGGTTTTACGA	AAACAAAGAAACGCCACGAC	GA10	100			scaffold1414 16.0	dna2rmot		6697	0
CNLTs100	TAATGGGCCGGCATATCAGT	AACAATTGACACGAGTGTGTGG	TC13	150	7	29	scaffold2209 16.1	1rev2for	72072	72202	72130	152	AACAATTGACACGAGTGTGTGGATACAACTTTCAGTCTACGAGTGGACAAGTGGTGTTGAGAGAGAGAGAGAGAGAGAGAGAGAGAGAGAACTTTCAGGGTGCCAATTCACTACAGAAGCCCATTCCTTGACTGATATGCCGGCCCATTATA
CNLTs101	GCGTTCTGTTCTTTGGCAAT	AGCTAGCTAGACCTCTCTCTCTCTC	AG11	186			scaffold8281 16.2	1for2rev	6892	7053	6892	186	GCGTTCTGTTCTTTGGCAATCTATGTGCAGGCTTTTCTACTTTAGGCATTAGTATGCTATATGCTAGCCTAGTAGACAGCATATTCTATTACCTCATAAAGAAAATGGGCATATTTATTTGCATATTCCACTAGCATAACCTTTACATAATTAGAGAGAGAGAGAGAGAGAGAGGTCTAGCTAGCT
CNLTs102	TGGAATGCAGTTCGACTACG	TGGCTGCAATTATGCTAATCA	CT7TCTA5	174	6	56	scaffold5657 16.3	1for2rev	33305	33458	33305	174	TGGAATGCAGTTCGACTACGAGCAAAACCAAGCCCAGTCTACTCTCTCTCTCTCTATCTATCTATCTATCTATCTGCGAGAAGCCGAGTCTAGTTATTTTCATCTACTTTACACCCTTGTCTTTTTGCCTGAAGCATGTTGTCCAATATGCTCTGATTAGCATAATTGCAGCCA
CNLTs103	TTTGGCCGAGAAAGAGAGAA	CATGATCTAGCCCACCAACC	AG5	153			scaffold465 17.5	1rev2for	9315	9448	9437	153	CATGATCTAGCCCACCAACCCACTCCTGCAACTGAACTAACAACAGGCATACAAAATGTCAGGAAGTACGGAAGAATACTGGGGTAGACAAGATGCTGCACAGGCAGTTGCTCTAGTGAGTCCTCTCTCTCTGTTCTCTCTTTCTCGGCCAAA
CNLTs104	TCTTGTCTGGTGATGCCAAC	TCGATACCAGGGCAGAGAAG	TC15	203
CNLTs105	CATGCACTCCCCTAGTCCTC	CTTGTTCAGCCTTTTAGATACG	AG20	167			scaffold4107 17.7	1rev2for	9735	10112	9803	399	CTTGTTCAGCCTTTTAGATACGTGCATTTCGCACGTACATTGTTACTAGTTTTCAAGAATAAATGAATCTCTCTCTCTCTCTCTCTCTCTCTCTCTCTCTCTCTCTCTCTCTCTCTCTCTCTCTCTCTCTCTCTCTCTCTCTCTCTCTCTCTCTCTCTCTCTCTCTCTCTCTCTCTCTCTCTCTCTCTCTCTCTCTCTCTCTCTCTCTCTCTCTCTCTCTCTCTCTCTCTCTCTCTCTCTCTCTCTCTCTCTCTCTCTCTCTCTCTCTCTCTCTCTCTCTCTCTCTCTCTCTCTCTCTCTCTCTCTCTCTCTCTCTCTCTCTCTCTCTCTCTCTCTCTAAACTGTGTGCATGGGAGAACATGGCAAGGATGAAGAGAGAGGACTAGGGGAGTGCATGCC
CNLTs106	CACTCTCGCACCATTGCTAA	GAAAAGGCGACAGTTTGGAC	CT12TG12	106			scaffold1573 15.5	1rev2for	167280	167364	167279	104	GAAAAGGCGACAGTTTGGACCACGTCACACACACACACACACACACAGAGAGAGAGAGAGAGAGAGAGAGGACCATGCAAGAACTTAGCAATGGTGCGAGAGTG
CNLTs107	CAAGGGCACAAAATCCATCT	ATGTTTATGCCGGACCATTG	TC8	228			scaffold6709 16.6	1for2rev	17999	18207	18090	228	CAAGGGCACAAAATCCATCTCCCATCAACCTGATCGTATTCGCTCAGAGAAATAGCTACAGCTAGTTTGATTGTGGAGGACCGCCAGCCATCTCTCTCTCTCTCTCGCTACTGTATTTGTCGTTTGGGAAACTAGCTTGCCAACCTCGGTGGATAACAAGAAGGGAGTTTGTAGCTAGCTTGCACTATCTGATGCTGATGAGTACCGACAATGGTCCGGCATAAACAT
CNLTs108	GAGCGAAGGTTGTCCTGAAG	TTTGTTTTCCTCTTATGTATGTTCAC	CT16TC7	245			scaffold4461 18.6	1rev2for	33983	34214	33982	257	TTTGTTTTCCTCTTATGTATGTTCACACACAAACTTCTCTCTTTTTACATCAGCCAGATAGATAGATAGATAGATAGATAGATAGATAGATAGATAGAGAGAGAGAGAGAGAGAGAGAGAGAGAGAGAGGAACATAGATGATCAATTGGTGCGCTACGTGAGAGAGAAAAGTATGCCATCAATTATTCATTGATAGGGACTTTGAGTAGTCTGTCATATTGTCAGAGCTTTCTTCAGGACAACCTTCGCTCTGACCA
CNLTs109	AGATCACACTCGCATCCTCA	CAAGAAATTGATGTGGGGAGA	TC16	178			scaffold4406 16.6	1rev2for	59180	59336	59179	177	CAAGAAATTGATGTGGGGAGAGAGAGAGAGAGAGAGAGAGAGAGAGACCCAGTATCCAAATCCAATACTTACAAAACAATTGCAAAAAGTGTAATTTCCTAAAACTTGGTATCTAGTTCTATTGTGTAGCATGTTACACACAAGTCCCCCAATGGGTGAGGATGCGAGTGTGATCTT
CNLTs110	AGTCGAACGCATTTGCCTA	GAGGAGCGCACTTGCATC	CT5	203	2	6	scaffold1935 16.1	1rev2for	110989	111173	111053	202	GAGGAGCGCACTTGCATCAAGAGAGGGAAGTATCAAAGAGACAAACACACAACTAGAGAGAGCAAGAGAGAGAGGGAGGGAGAGGGAGAGAGAGGAACACGCTTGTGACAAGAGAGAAATGGAATGATATAATTTTTCAAACAAAGATTTTACACATATTCACACTATGAGGATTCCCTTTCGGTAGGCAAATGCGTTCGAC
CNLTs111	TAAACGAACACCTCCGAAGC	ACAACGAGGCCGTGGATAG	CT8	157			scaffold4573 17.8	1rev2for	163707	163844	163818	156	ACAACGAGGCCGTGGATAGCAGCAGCATCTTTGATCTTTATTCTGATAGGTCCTTGTGGGGCCCAGTACCCCGTGGCCATGCCCCATGCACACCGATCATGATGGCAGGATAGAGAGAGAGAGAGAGGGGGGCCGTGGCTTCGGAGGTGTTCGTTT
CNLTs112	AAGCACAAGACCCATGAAGC	GACATCAGGCCCCAAAGAG	CT14	189			scaffold7657 16.0	1for2rev	19569	19742	19599	192	AAGCACAAGACCCATGAAGCTTTTGTCAGCTCTCTCTCTCTCTCTCTCTCTCTCTCTCTTTTGGACAATTGCACCTTTATTATGAAGGTCCTCATATTCTAAGGGCATCTTTGACTGAGCCTTTTTTTTTTTGAGAATTTACTGAGCCTAAATGACTCATTCATGTACACAGGCTCTTTGGGGCCTGATGTC
CNLTs113	GGAACGAAGGAACAACGAAA	CGGATAAATAAGCGCGAAAG	CT8	120			scaffold2349 16.9	1for2rev	41317	41517	41430	220	GGAACGAAGGAACAACGAAAGAAACGTGCTTCCTTCTCCTCTCCTCCGCCGCCGCGCCGCGCCCCACGAATCTCCCGGAAAAGAGCAAAGCCGACGCGGAACAGCCGCTTCCCTCTCTCTCTCTCTCTCACCCACTTTCCTCCACGACGATGCCTTGACCTTTCCTCCTCCGCTTTTTCTCTCTCCCTCTCTCTCGAACGCTTTCGCGCTTATTTATCCG
CNLTs113	GGAACGAAGGAACAACGAAA	CGGATAAATAAGCGCGAAAG	CT8	120			scaffold664 17.6	1rev2for	264605	264781	264604	196	CGGATAAATAAGCGCGAAAGCGTTCGAGAGAGAGAAAAAGCGGAGGAGGAAAGGTCAAGGCATCGTCGTGGAGGAAAGTGGGTGAGAGAGGGAGGCGGCTGTTCCGCGTCGTCTTTGCTCTTTCCGGGAGATTCGTGGGGCGCGGCGCGGCGGCGGCGGAGAAGGAAGCACGTTTCTTTCGTTGTTCCTTCGTTCC
CNLTs114	CAGCATTCATGAGCAAAAGA	GCCGGTGAACCTACGAACT	TG9GA12	166			scaffold4644 16.0	1rev2for	18660	18806	18659	165	GCCGGTGAACCTACGAACTTATATTTATTTGTCGTCGTGGACTCGTCTCTCTCTCTCTCTCTCTCACACACACACACACACACACAAACATCACCGCAACAAGAAGATAGAGTAGATAAACAAAAAGATATTGTGGAGACTTGTTTTCTTTTGCTCATGAATGCT
CNLTs115	CTGTCGACGGTTTCTGTCAA	CCCCTGGTCATGACTATCCA	CT17	240	2	23	scaffold3958 16.8	1for2rev	200630	200842	200630	232	CTGTCGACGGTTTCTGTCAAAACTTCAAGTGCTTTAGAAGCCATTTGATTCGAGATAGCCAGCTAGGCACGGTTGATCCGCTGGGTGGACAAATAATGTGACTCTCTCTCTCTCTCTCTCTCTCTCTCAGGTAAAGTACGTAACTCAAATCTCGAACCAGATTTCCAGGACGTGACGCGTAAGTACCTTCGTGATAATTCATTTGTTAGGAGTGGATAGTCATGACCAGGGG
CNLTs116	AGCCCATGAAAGCAGATAAGA	CCCTATCTCCTTCGACACCA	GA7	205	6	0	scaffold2145 15.4	1rev2for	31171	31355	31335	204	CCCTATCTCCTTCGACACCATGGGCAAAGGCTTATCCCTTGTAACAAACATCGTACGAAAAAACAAAATTCGAAGGGAAAATAAATCCAAAATAGAGAGAACAATTCCCAGTATCCCACCGCTTGTTCCTCTATATATCCCCGGCACTCATCTCTCTCTCCCCTTCTCTCTCTCTCTCCATGGCTCTTATCTGCTTTCATGGGC
CNLTs117	ATCTTTGCGGAAGCAGAAAA	CTATCACAAGACGGGGGAGA	CT11	244	6	24	scaffold4589 18.0	1rev2for	173974	174196	173973	242	CTATCACAAGACGGGGGAGAACGGTGGCGCGATGGGTCGCATTGTTCACGTGGCACCGATGTGCTCGAACAAGGTCGTAAGTTAGCCATTAGCAAGGCGATGATGACAGTTGGTGCTCTATGTACGGTATCGATACATGGCGTTTCAGAGAGAGAGAGAGAGAGAGGTATGGGGCTTGGTCTCTCATCACATGGGCTCGCGTTGATACATAACTGGCCGTCCTTTTCTGCTTCCGCAAAGAT
CNLTs118	CCTCAAGAGTCAAGACATCACG	TTGAAGATGAAGGGCTCGAT	CT17	157			scaffold2929 15.8	1rev2for	56120	56253	56216	153	TTGAAGATGAAGGGCTCGATCTTGCCAGACTCGTTCATGGCCGCCCACCCGGTCACGGTCTGAGTGTGGTTTGGGGTGACCTCCATGACTCTGCGCAGAGAGAGAGAGAGAGAGAGAGAGAGAGAGAGAGGCTCGTGATGTCTTGACTCTTGA
CNLTs119	CTTGGCCTCACAAACACCTT	GTTTCGCTTGACGTTCCTTC	AG11	170	1	11	scaffold8772 16.8	1for2rev	7986	9854	8098	1888	CTTGGCCTCACAAACACCTTTTATGGGCTGGGCCTTAGGTTCTTCCGCAGCCTACAAAACGAAACATCACAGCTAAACACCAATATAGAAAAGAAACGGAAGTGCTAAAAAAGAGAGAGAGAGAGAGAGAGAGAAACGGAAAAACAAGGACTTCATTTTCTCATCCAAACAGATGAAGGATGTGGTAGCAAAACTGGATTACTGAAAGTTCGAAAGAACTTGCCTTGCTTGGATAGTTGATGGACTGGAAAAGACAAGTAAGCGTCGCAAATTTTAGATGGGCTGTTTATCCTAATCTTGGCATGTCAATTACTTACGAAATTAGCTATTCGAGTAGTTTAGCTTAGTGCTATAGTTATCTGGATACGTTTCCTTTTGCAGATCCTGAACTTGAATGCA…
CNLTs119	CTTGGCCTCACAAACACCTT	GTTTCGCTTGACGTTCCTTC	AG11	170	1	11	scaffold4636 17.7	1rev2for	13806	13956	13843	170	GTTTCGCTTGACGTTCCTTCCTTTTGTTTTTCCGTTTCTCTCTCTCTCTCTCTCTCTCTTTTTTAGCACTTCCGTTTCTTTTCTATATTGGTGTTTAGCTGTGATGTTTCGTTTTGTAGGCTGCGGAAGAACCTAAGGCCCAGCCCATAAAAGGTGTTTGTGAGGCCAAG
CNLTs120	CTTGGTGAAGGGGACAGAAA	TTTCCAAAGGGTTCGCATAC	AG8	219			scaffold1059 16.9	1for2rev	2668	2865	2668	217	CTTGGTGAAGGGGACAGAAATAGAGAGAGAGACAGGAAGGGAGAGTGAATCGCCGCGCAAGCTCAAGCTCTTTTATCGTTGAAAGCGGAAGACAGGAAACTGTGGAGCAGGTGCATCCACGTCTCCATGTTGCCATTTATGCAAATACGTGCTCCAATTTCTCTGCATTTGCACTGAAAACCAAGACTCCTCTGGGTGTATGCGAACCCTTTGGAAA
CNLTs121	CCTTTTCATCATCAAACGATCA	ACCCGCTCTCTCTAGCCATC	CT8	235			scaffold3280 16.4	1rev2for	64560	64773	64584	233	ACCCGCTCTCTCTAGCCATCGGGGAGAGAGAGAGAGAGAGGCCCAAGGGAAGGTTGTGGCGGTGTGCCCTAAGGCAAAGAAAAGTGGAGGTGGCGGCTCAAAACAAGTTATGAATCTGAATCTTTATGTGTCCATCATAGACATGGTTAGGTGATGTTCAGGTTTCTGACTAAAACTTCTGATTTGACCACTAAATACCACTAAATTTGCATATGATCGTTTGATGATGAAAA
CNLTs122	ACATGCCAAACTAAGTCATTGAT	CAACCAGAGAGAGAGAGAGAGAGA	TC13	112			scaffold4472 16.8	1for2rev	12034	12122	12034	112	ACATGCCAAACTAAGTCATTGATAATTTTTTTTCTGTCGTTCTCAAGTATATTCAGTGTTTGATTGGATATGCTAAAACATCTCTCTCTCTCTCTCTCTCTCTCTCTGGTTG
CNLTs123	TGATCCCCTCTCAGCTGTCT	AGTCGAGCAAGGCAGTGAAT	CT16	167	6	18	scaffold8444 16.9	1for2rev	67961	68106	67961	165	TGATCCCCTCTCAGCTGTCTGCATTCTGCTCCGCGGAGCTCGCTCTCTCTCTCTCTCTCTCTCTCTCTCTCTCCCCGCTCTGCGCCTCACCGCAACCGATCCCCTCTTCATTCTCTGGGACGGATTGCGGTGGCGTCCTTCACTGATTCACTGCCTTGCTCGACT
CNLTs124	TCCCTGCTTCGGCTATCTAA	CTCGAAACGCTGACCTTACC	CT7	239			scaffold2533 18.1	1rev2for	56381	56860	56809	499	CTCGAAACGCTGACCTTACCCGGCTACCGATCGGATCGGCGAATCGTCCAGCCGAGGTGGGGGCGGAGCCGGGCTACGGAGAGGCGGAGGATGAGACGCGGGGGCGGCCGGAGGTTCCGAGACGAGGCGGGGACGAGGTTTGGTTGGGGGAGGGCGAGCGATCCGTAGGCACCAGTGCGGGCAGACGGAGGTTGCAGGGGCGGCGGCAGTATCGGAGTCGGCGACGGCCGCGGCCATGGCGCTCGCTGACGTGCTCGCCTCGAAACGCTGACCTTACCCGGCTACCGATCGGATCGGCGAATCGTCCAGCCGAGGTGGGGGCGGAGCCGGGCTACGGAGAGGCGGAGGATGAGACGCGGGGGCGGCCGGAGGTTCCGAGACGAGGCGGGGACGAGTTTT…
CNLTs125	GGCGTGACTCAGAAATTGGT	AGAGGGAGGGGTAGACCTTG	GA10	208			scaffold6042 18.7	1for2rev	115749	115937	115782	208	GGCGTGACTCAGAAATTGGTTTGGTGGGGAAGGAGAGAGAGAGAGAGAGAGACAGAGAGATGAGGTTTAGGGTTGGTCCTCCATGGCCATTCCTCGCGTCATGCCGCCGCCACCCTCGCTCCCACTATTCCGGCCGCCGCCCTTCTTTCCGCCGACTCCATGCCAACTCCGGCGACTCTGCCGCCGGCCAAGGTCTACCCCTCCCTCT
CNLTs126	ATGCATCTTCTGAACGCTTG	GCTCTCTCTCTCTCTCTCTCTCTCTC	TG17GA18	105			scaffold3705 16.8	1for2rev	125137	125206	125137	95	ATGCATCTTCTGAACGCTTGCCTGCGTGTGTGTATGTGTGTGTGTGTGTGTGTGTGTGTGTGAGAGAGAGAGAGAGAGAGAGAGAGAGAGAGAGC
CNLTs127	AGTAGCACGGTCATCATAAAC	CTGAAGACTAGATGAGCAGTTG	TC12	152	2	43
CNLTs128	CTTCCTTGCCATGGCTCAC	GGAGAGAGAAGGAAATCACAGG	CT5	221			scaffold4802 17.7	1for2rev	139116	139315	139295	221	CTTCCTTGCCATGGCTCACCCCCTTCCCCTCCGCCGCCACGCGCCGGAGCCCCCGGATCACCTCCTTTTCTCCCGGCCGGCAGGCGGCAGCAAGCAAAGGGGAGGCCTTTCCAGCGCCGTCGGGTTGGTGCCCGGTAGCTCAGTAATAATAACGAGGAAACGAGATTTTTATTCGGACCTCTCTCTCTCCCCTCTCTCTCCTGTGATTTCCTTCTCTCTCC
CNLTs129	TCTGCCTCTCTCTCCCTTTTT	ATTTAGCGGCCGCGAGTTC	CT18	128
CNLTs130	GGGGAATTCATGCTTTATGC	TCCTCTTTTGTGTGTGTGTGG	CT14CT7CA9CA7CA6	213		13
CNLTs131	TGCTCCTTGTTATTGGTCCAG	AACATGGAGGAGAAGAATACCA	CT9	150			scaffold2710 16.3	1for2rev	47525	47653	47619	150	TGCTCCTTGTTATTGGTCCAGCGATACTAATAGACATGTCCTCATCAGTAGGTAGATACACAAGATATCTTCCCGAAAATACAAACAGATATACTCTCTCTCTCTCTCTCTTTATGTTGAGATGGTAATGGTATTCTTCTCCTCCATGTT
CNLTs133	GGGGAGACTGCATTGGACTA	CAAGAGGGACTGCACAGTGA	GA9	249	26	0	scaffold3211 17.3	1for2rev	55936	56184	56014	268	GGGGAGACTGCATTGGACTACGCGAAAGCAGACGAAAACTTAGATTCCCTCAGACAGCGACAGGTAAACAAACGCTAGAGAGAGAGAGAGAGAGAGAGAGAGAGAGAGAGATGTGCGTTTGAGAAGCTGCTTGCACTCAGCATATGGAGCAGTAGCAGTTGCTGTAGCAGCAGGCAGACGCAATTGTCCATTAGGGCAGGGTTTTATTTTCCCTAGCTAACCATGCATGCACTAGCCTTCGCTTTTGCTCACTGTGCAGTCCCTCTTG
CNLTs133	GGGGAGACTGCATTGGACTA	CAAGAGGGACTGCACAGTGA	GA9	249	26	0	scaffold8992 18.4	1rev2for	1511	1740	1669	249	CAAGAGGGACTGCACAGTGAGCAAAAGCAGGCTAGTGCATGCATGGTTAGCTATGGAGGAAAAATAAAAACCCTGCCCTAATGGACAATTGCGTCTGCCTGCTGCTACAGTAACTGCTACTGCTCCATGCTGAGTGGAAGCAGCTTCTCAAACGCACATCTCTCTCTCTCTCTCTCGTTTGTTTACCTGTCGCTGTCTGAGGGAATCTAAGTTTTCGTCTGCTTTCGCGTAGTCCAATGCAGTCTCCCC
CNLTs134	CCCAACCCCCTGTTTCTATT	CGCATGCACACACACACA	GT12TG16	115			scaffold135 17.8	1for2rev	171078	171175	171078	115	CCCAACCCCCTGTTTCTATTACACAGTCTACTACCCTGTTCATGACTCTGTGTGTGTGTGTGTGTGTGTGTGTGTGTGTTGTGTGTGTGTGTGTGTGTGTGTGTGTGTGCATGCG
CNLTs135	GGAGACAGGGACAGAGACCA	AGGAGGGATTGGGAACTTGT	GA10	241	16	39	scaffold2465 16.2	1for2rev	10055	10562	10094	527	GGAGACAGGGACAGAGACCAAAGCTTACTTCGTGGATTGAGAGAGAGAGAGAGAGAGAGAGAGAGAGAGAGAGAGAGAGAGAGAGAGAGAGAGAGAGAGAGAGAGAGAGAGAGAGAGAGAGAGAGAGAGAGAGAGAGAGAGAGAGAGAGAGAGAGAGAGAGAGAGAGAGAGAGAGAGAGAGAGAGAGAGAGAGAGAGAGAGAGAGAGAGAGAGAGAGAGAGAGAGAGAGAGAGAGAGAGAGAGAGAGAGAGAGAGAGAGAGAGAGAGAGAGAGAGAGAGAGAGAGAGAGAGAGAGAGAGAGAGAGAGAGAGAGAGAGAGAGAGAGAGAGAGAGAGAGAGAGAGAGGGCGCTGCTGGAGCAGAGATAGAGGGAGATCGAGCTGCTGGAGCCGTCGAGGAG…
CNLTs135	GGAGACAGGGACAGAGACCA	AGGAGGGATTGGGAACTTGT	GA10	241	16	39	scaffold3848 17.3	1for2rev	10907	11414	10946	527	GGAGACAGGGACAGAGACCAAAGCTTACTTCGTGGATTGAGAGAGAGAGAGAGAGAGAGAGAGAGAGAGAGAGAGAGAGAGAGAGAGAGAGAGAGAGAGAGAGAGAGAGAGAGAGAGAGAGAGAGAGAGAGAGAGAGAGAGAGAGAGAGAGAGAGAGAGAGAGAGAGAGAGAGAGAGAGAGAGAGAGAGAGAGAGAGAGAGAGAGAGAGAGAGAGAGAGAGAGAGAGAGAGAGAGAGAGAGAGAGAGAGAGAGAGAGAGAGAGAGAGAGAGAGAGAGAGAGAGAGAGAGAGAGAGAGAGAGAGAGAGAGAGAGAGAGAGAGAGAGAGAGAGAGAGAGAGAGAGAGGGCGCTGCTGGAGCAGAGATAGAGGGAGATCGAGCTGCTGGAGCCGTCGAGGAG…
CNLTs135	GGAGACAGGGACAGAGACCA	AGGAGGGATTGGGAACTTGT	GA10	241	16	39
CNLTs136	TGAGAAGGTAATAACTGGTGAAGC	CAAGGTTTACACACCGTGACTT	CT18	246	3	60	scaffold4627 18.5	dna1rmot	77212		0
CNLTs137	GTCCCTGCTCTGTTCTCGTC	GTGGTGTCTGCGTGAGAGAG	TC8	175
CNLTs138	AGAGACTGTTTGGGCCCTTT	ATGATTGTGGGCACCTCTTC	GA12	158	23	24	scaffold1329 18.5	1for2rev	22586	22724	22639	158	AGAGACTGTTTGGGCCCTTTGGGGAACCTTTGGAGCGTTTTGTTTTGTTCTGGAGAGAGAGAGAGAGAGAGAGAGAGCGCTTTGAATGCAGTGTGGAAAATAATGAGGGAGCGAGGGCGGAGGAGGTGAGAGCATGAGGAAGAGGTGCCCACAATCAT
CNLTs139	AGATGAGATCACGTTGAGGAGA	TTCCAATGATGGCATGAAGA	CT7	241			scaffold9896 17.4	1for2rev	155116	155338	155173	242	AGATGAGATCACGTTGAGGAGACTAAAATGTAGTAACAATTGCAAGATGATATTTGCTCTCTCTCTCTCTTTTTCTGGATACATCTTTTTGAGATATGCCTATATATATTGTCCCAAACTACCTTTTTTTTTCTTCATATACCAAACTATCGTTTTCTATTTGAACGATCCGATATAATGTAACTAAACGGAGCCGCGCCGTGCATATATATCGGCACCCAATCTTCATGCCATCATTGGAA
CNLTs140	AGAGCGACACTGCCAAAAGT	CCACGTCCCTGAGAGAGAGA	TC17	159	17	27
CNLTs141	GTACGTGCATCCACAGTTCG	TGGTCAATCCTCGGTCTGTT	CT15	217	30	0	scaffold12593 18.4	1for2rev	48695	48898	48836	223	GTACGTGCATCCACAGTTCGGTTTCGGCTGATTGGGCATCTGCAGATGATTTGGACCCATGTTACTACCGGCCGATAATAGCGTCATCAGCTGTTTGTTTCATATGACCTGTCTCCTCTTCTTCTGTCTTCTCCACCATGCTCTCTCTCTCTCTCTCTCTCTCTCTCTCTCTCTCTGAAATGGTCGACGTAAACATCATCAGAAACAGACCGAGGATTGACCA
CNLTs142	ATTGCTTTGGTGGAATGGAG	GACAAAGGCAGCAGATAGTGG	CT15	223
CNLTs143	AACAACTCAAGTCGCTGCTG	TTCCCTGCTCGAGAAACAAT	AG9	156			scaffold5780 18.1	1rev2for	6961	7097	7019	156	TTCCCTGCTCGAGAAACAATCATTGATTCCCGTGGCTCAGATATATTTGTTCGTATCACTCTCTCTCTCTCTCTCTTTGGTTTGAATGTAATACGAAAAATCAATTTTCCTTTGAAGTGGTTATCATAACATATTACAGCAGCGACTTGAGTTGTT
CNLTs145	GAACGTTCAAGACACAAGAAGG	CGAAGCCCAGAATGAAGTAAA	CT11	169	28	12
CNLTs146	CTCCATCGATCCGAAACAAG	GACAGCTAAACGGATTCAAA	CT23	194			scaffold2086 19.3	1for2rev	12123	12279	12123	176	CTCCATCGATCCGAAACAAGAATCTTGCCTCAACGATGCTCTCTCTCTCTCTCTCTCTCTCTCTCTCTCTCTCCTCAAGTTCTGCACGAGGATCATCGAATGTTCAAGTCATGATTCTTCCGGAACGCGATTATCGCTTTGCTCTCATCTCTAACATTTGAATCCGTTTAGCTGTC
CNLTs149	GTGAGGCTGAGATGTGTTGG	AGGGAACGCAGTGGTGATAC	CT9	151	4	50	scaffold2539 14.5	1rev2for	75581	75712	75676	151	AGGGAACGCAGTGGTGATACATGGTTTTCGATCTATGATTTTTTTTTGTTGGGGGAATCTTGAAGACGTCATGTCCCCCCCCCCTCCTCTCAAAAAGAGAGAGAGAGAGAGAGGAAAAAAACAGTGATTGCCCAACACATCTCAGCCTCAC
CNLTs150	AACACGTCCTTGCCGTATTC	CGGGGTAGCCATAGCCTAAT	AG5AG16	225	8	67
CNLTs151	GTGTATTTTCCTCCGGTGTTG	CTTTAGTTTGGGAACGGGAAT	CT8	153			scaffold7503 16.5	1for2rev	12660	12792	12719	153	GTGTATTTTCCTCCGGTGTTGCATCATCAGTTAGAGAAGTAGTGTCATTCTAGTGCAGCTCTCTCTCTCTCTCTATCTCGCCTACTTCACTGCTCATCTTCAGCGCGCTCTTTACTTTTTCATCTCTTCCTAATTCCCGTTCCCAAACTAAAG
CNLTs152	AGCTTCATCGCCTCTTCC	TAGGCAGAGAGCAGCAGAAAA	GA9	142
CNLTs153	AAGGGATGCCACGAGTTAGTT	ACCACCCTAATCACTGGCTCT	TC15	130
CNLTs154	AGCTTTTTCTGGTCCACTGGT	CGGAGAAAGAGTGCCAATGT	TC7	149			scaffold3562 16.3	1for2rev	50102	50229	50102	147	AGCTTTTTCTGGTCCACTGGTCCTCTCGTGGATTCTTCTCCATTTCTCTTTCTCTCTGCACATTGGCATATGGACCTACAGAAATCAAGGTTTTTGGAATCTTCTGATCTTTTCTCTCTCTCTCTGCACATTGGCACTCTTTCTCCG
CNLTs155	ACACCAGTTTTGTGCCACTG	GCTACCCTGCAGAGATCATCA	CT8TC8	158			scaffold9069 18.3	1for2rev	58591	58730	58679	160	ACACCAGTTTTGTGCCACTGTAAAGTATTTATGATGAAAATACATGCATCATGTTTTCATCCATTCAAACTCCACCTCTGTCCGCCTCTCTCTCTCTCTCTCTTCTCTCTCTCTCTCTCTCTCTCGACGCAATTATGAATGATGATCTCTGCAGGGTAGC
CNLTs156	AAAAGAGAAAGGAAATGTCA	GCAGTGAGGACATCAGCCTAT	TC8	170	8	57	scaffold2602 14.9	1for2rev	37318	37445	37318	148	AAAAGAGAAAGGAAATGTCATCTCTCTCTCTCTCTATCTATCTATCTATGCCGAAGGCCACTTTTATGCAAAACTTAGCCTAGCTTGAAGATTCTTCGTTTTCTCCGGTAAATAAAAGTTAGCCCATATAGGCTGATGTCCTCACTGC
CNLTs157	GGATCCGACATGACGTGTAGT	CACAGAATGAGATTGGGGAGA	CT18	168
CNLTs158	ATGAAAGACCCTCCATGACG	GGGGCAAGGTACGAAATAAAA	GA12	166	1	55	scaffold3861 18.0	1rev2for	126886	127030	126885	165	GGGGCAAGGTACGAAATAAAAATTATCATAACTAATGGCAAGTCATAATAATATGGCAACTGATAATCCTATGTTTGTTAGTTTCACAACTAGATCTCAGATCCGTTCTCTCTCTCTCTCTCTCTCTCAGGTTCCAGTGATGCGCGTCATGGAGGGTCTTTCATT
CNLTs159	ACGGATTTGCATACCGAGAG	GAAAGAACGCACTTGCAACA	CT7CT9	194	5	26	scaffold1935 16.1	1rev2for	110714	110888	110713	194	GAAAGAACGCACTTGCAACAGGAGACTGAAGTGTCACAAAGACAAAGACAAAACCAGAGAGAGAGAGAGAGAGGGAGGGAGGGAGAGAGAGAGAGAGACTTGTGACAAGAGAGAACTGGAATGATAGAGTTCTCCAAACAGAGATATTATACATATTCACTCTATGACTTTTACCTCTCGGTATGCAAATCCGT
CNLTs160	TTGTAAGCGGCCTTTTATGAG	CAAAATCTCAGTCACATGCTAAAGA	GA7	131
CNLTs161	TGAATCAAAATGGTTGCACCT	GGAACAATCAAAATGGTACAAAA	GA13	138			scaffold2592 17.0	1for2rev	46744	46859	46802	138	TGAATCAAAATGGTTGCACCTGTTATACAATTCGAATTGAAGTAATACACATGTGGGGAGAGAGAGAGAGAGAGAGAGAGAGAGCCCCTAATAAGATCAGGAAAAAGTTTTCTTCTTTTGTACCATTTTGATTGTTCC
CNLTs161	TGAATCAAAATGGTTGCACCT	GGAACAATCAAAATGGTACAAAA	GA13	138			scaffold4636 17.7	1rev2for	82159	82276	82214	140	GGAACAATCAAAATGGTACAAAAGAAGAAAACTTTTTCCTGATCTTATTAGGGGCTCTCTCTCTCTCTCTCTCTCTCTCTCCCCACATGTGTATTACTTCAATTCGAATTGTATAACAGGTGCAACCATTTTGATTCATA
CNLTs162	AGTTGCTCTCTCTCTCTCTCCTC	TGTATGAGCGCCCTAACTTGT	CT9	180			scaffold2348 17.6	1rev2for	25634	25791	25767	178	TGTATGAGCGCCCTAACTTGTACCACAATTACAAATTTACACTCATTTTCAAATTTGTGCCATTGCCCCTACTTCGATGGCAAAACCATAATATTTGTTCATCAAGACAGGGTAACCATGCAAATGCTACAGCAGAGAGAGAGAGAGAGAGGGGGGGGAGGAGAGAGAGAGAGAGCAA
CNLTs163	AAATCATCGGTCATTGAGTCG	ATTTCATCCGCTTCTTGACG	TC14	153			scaffold4821 22.1	1rev2for	7977	8111	7999	154	ATTTCATCCGCTTCTTGACGATGAGAGAGAGAGAGAGAGAGAGAGAGAGAGATCGTGCTAGAGCTGTAGCTGAGAGGCAGCAGGAGGCAAGGAAGGCGTGAGAGGGAGCGGAGCAGCCTTGTTGGTGATCGATGCGACTCAATGACCGATGATT
CNLTs165	TCTTTCTGGCACATCAACCA	CAATCTTGTTGGGGTACTCTCTC	GA18	246
CNLTs166	GAGGAGATGCAAGAGGAGACC	CCTCTTTGTTTGTTCCCGAGT	CT10	167	5	15	scaffold4255 17.1	1for2rev	46704	46850	46818	167	GAGGAGATGCAAGAGGAGACCTGCACCGCTGCCGAGTGCTCAACCCCCGCCGATCCCGACTCCGCCGCCTGCTGCAATCCTAGCTTCCTCCTGTGTCGCCGACCGGTTCTCCCCTCTCTCTCTCTCTCTCTCTCGCGATACGCTCGACTCGGGAACAAACAAAGAGG
CNLTs167	AATCCAATCAGAGCCCAAAGT	GGCGAACCCAATATAACTGCT	CT10TC6	143			scaffold628 17.1	1rev2for	52485	52609	52484	145	GGCGAACCCAATATAACTGCTCCAAGATCTGATGGCGCCAAAATCCTCATCAGAGAGAGAGAGAAAGAGAGAGAGAGAGAGAGAGAGAGAGTAGGAAAGGATAAAGCGGGGAGAGATCGCGCGCACTTTGGGCTCTGATTGGATT
CNLTs168	GCACATATGCACTGGGCTATT	AACAGCATTCATGAGCAAAAGA	CT11	146			scaffold1201 16.9	dna1rmot	140074		0
CNLTs169	AGGGCTTTGCGTAACAGGTA	TACCAGTACCACCACGTTCG	CT9	229			scaffold171 16.2	1rev2for	197875	198076	197918	221	TACCAGTACCACCACGTTCGTGACCGGACATGCATGTGATCACAGAGAGAGAGAGAGAGAGAGAGAGGCCCGTTGGCCTGTGATAGGGCCGATGTCGACCAAGGTTCTGCGCGCGCTGTTACTGACACACGAAACATCAACTCAAATGACCCACACATAGCAAGTGCTTACTCCAGTAACTGGGTCCTAATCGCGCTACTGTACCTGTTACGCAAAGCCCT
CNLTs170	TAGAGCAATGGGGCGATATT	GGCTAAATCCTAGGTGGAGGA	CT5	202			scaffold4918 16.8	1rev2for	62548	62730	62580	203	GGCTAAATCCTAGGTGGAGGAGTGAGAAAGGAAGAGAGAGAGGAGAGAGGGGGCGTCTCGTGAGTCGCCGACGTGAAGCCGGCTAAACCGAGTTGTCCAAGAAAACTCTCATATTGGAGAGAGAAATAGTTGTAACAGATCATTAGTAGCCACTCAATACAAAAATATTATAGGGATGACTCAATATCGCCCCATTGCTCTAG
CNLTs171	TTTTCCCATGCCATTATTTCC	GAGGAAACGATCACCGATCC	TC9	150			scaffold8875 18.9	1rev2for	2909	2850	2908	0
CNLTs172	TCGCCTTCTTGCATTTTATTG	TTTTCTTGGTGGCTCTCACTC	GA10	164			scaffold4644 16.0	1rev2for	121998	122141	122047	164	TTTTCTTGGTGGCTCTCACTCCTAGCGCCCTGAAATTCATAAATATGAATCTCTCTCTCTCTCTCTCTCCCTCGTGAACTCTGGGTGCCTGTATATATAGAAGACCTGGAGAGTGTGCACTAATGAGGTGTACCAATTTCTAGCAATAAAATGCAAGAAGGCGA
CNLTs173	CACCAGTCTTGTTGTGCTGAA	GAGTCTCGCGTGATTGTCG	TC25	203
CNLTs174	TGGTGGCCTCACATCTACTCT	CATACAGTACCACCCTTGGAGTT	CT7	178
CNLTs175	CTGCTCTTCTCCTCCCTCCT	GCCCTACTGCTCTTGCTTGT	CT6TC5	215	2	53	scaffold547 18.1	1rev2for	158869	159064	158868	215	GCCCTACTGCTCTTGCTTGTGCGCGGTGGCGCCGGAATGTGGAGAGTGGAGAAGGGCAAGCGGCCTTTGCTCCTTTGCGAAAGAGGAGATGCCGGAAAGCCGAGCACAGCGCACAGCTGCACACATGAAGAGAGAGAGAAAGAGAGAGGAAGTCTAGAGAGAGAGAGTAAAGGGGAAGCAAAGGGAGGAGGAGAGAGGAGGGAGGAGAAGAGCAG
CNLTs176	AGTCTCATGGGGTGGACAAA	GGGAGAGGAGGGAAACTCAC	GA10	219			scaffold10128 18.9	1rev2for	24958	25157	25132	219	GGGAGAGGAGGGAAACTCACCAGAGGGAGCCGATCTGCTTCGCTCTTGCTTGGGAACAAGAGTGGAGTGCAGTGCTTGGGAACAAGATGGAGAAGAATGAGATCGAGAGAGCCACACGTCGGGTAAAAAGGAGATGCTGCGTGGGTTCCACAGCCTTGAGTTCCCACGAAGTGCTCTCTCTCTCTCTCTCTCTCATGACTTTGTCCACCCCATGAGACT
CNLTs177	GATTTCCACGGACGTGACTT	CTGCGTATCTTGCATCTCCA	CT6	167			scaffold9442 17.2	1rev2for	17913	18062	18014	169	CTGCGTATCTTGCATCTCCACACCGTGTGGCTCCTGCTCCGTTTTGTGCGTAACCCTAGTGCCGTTTCCACGCTACAGATAGAGAAAACAGAAGGAAGCGGAGAGAGAGAGAGAGGAGAGGATAGAATAGATAGGAGATCTACTTGAGGAAGTCACGTCCGTGGAAATC
CNLTs179	GTAGAAAACGGAGCCTGTCG	TGAGAGGCTGACAACCATTG	CT5	161			scaffold804 16.3	dna2fmot		62768	0
CNLTs179	GTAGAAAACGGAGCCTGTCG	TGAGAGGCTGACAACCATTG	CT5	161			scaffold4270 17.3	dna2fmot		31580	0
CNLTs179	GTAGAAAACGGAGCCTGTCG	TGAGAGGCTGACAACCATTG	CT5	161			scaffold5490 17.2	dna2fmot		31565	0
CNLTs179	GTAGAAAACGGAGCCTGTCG	TGAGAGGCTGACAACCATTG	CT5	161			scaffold9092 18.4	dna2fmot		106189	0
CNLTs179	GTAGAAAACGGAGCCTGTCG	TGAGAGGCTGACAACCATTG	CT5	161			scaffold2394 16.9	dna2rmot		181488	0
CNLTs180	GTGGGCGACACAGATACAGA	ATCTCCAGGCAGCAAGTGAC	CT15	104	22	14	scaffold3541 18.1	1rev2for	168357	168437	168396	100	ATCTCCAGGCAGCAAGTGACCGTCGACGCGCGCACACTCAGAGAGAGAGAGAGAGAGAGAGAGAGAGAGAGAGATGCATGTCTGTATCTGTGTCGCCCAC
CNLTs181	CACGCCATCCTCTCTCTCTC	GCAATAATTCATCGGCCTGT	CT16	238
CNLTs183	ATGCCACACCAGCTACATCC	CTTCCACTCATCCCTCAAGC	CT7	248			scaffold2865 17.2	1for2rev	69054	69284	69097	250	ATGCCACACCAGCTACATCCACTACCTCCTCCCTTTTTACTCCTCTCTCTCTCTCTCCCCTCCCCCTCTAACGGACACAGTTCCTGTTTCTTCAAAAAAAAAAAACGGACACAGTTCCTGGTACGGGTACAATCCTCGTCCTGATTTCAGTTTTCTATCTGGGCTATGTGTGCGATTTGCTGAGTTCCGCACGGTCCTTTGTTTTCTGTTCTTGATGTTTCAGGTTCTTTGCTTGAGGGATGAGTGGAAG
CNLTs184	TCAGAGCACCTGCTATTTACG	TCAGCAAAAGGAGGAGAGAGA	CT9	202			scaffold3851 17.0	1rev2for	275691	275872	275705	202	TCAGCAAAAGGAGGAGAGAGAGAGAGAGAGAGGAATATAGGTTGGCTAATGTGACACTGAAAGGTAAATGAGCTGGTTTCAGTTCTATTATAACTGAATTTTGCTAGATTTCACTTCCACTGAAACTGATGTAGTTTATGTCAAAAAGGTAAATGAGCTTATTTCAGTTCTTATGTTTTGACGTAAATAGCAGGTGCTCTGA
CNLTs185	CAAGGCATGTACGTGTCGAA	GGAGGAAGGGAAAGGTGTGT	CT5	160			scaffold2490 15.7	1for2rev	42150	42326	42258	196	CAAGGCATGTACGTGTCGAATCGAAGGAAAGTAAAAAAATTGTACGAGCCGAGCCGAGCACTCGTCGTCTCTCCCTTTCGAAATACAGCGCATCCATCTCCCCTCTCCTCTCTCTCTTCTCCAGTGAGATTTGACGCGAGAAAAGGGATCGCCACCAGCCAACCAGCCACAGGCGCACACACCTTTCCCTTCCTCC
CNLTs186	CACCTAAACACTCCTCTCTCTCTC	TGCCGGATAGCTTTTGTAGG	CT9	169	1	97	scaffold2452 17.2	1for2rev	82117	82266	82131	169	CACCTAAACACTCCTCTCTCTCTCTCTCTCTGTCTCCCTGAAAGAAACAAACAGGCAGCTGAGATGAGCTCGATCAGCATGATGGAGGCGAGAATGCCACCGGGGTTCAGGTTCCACCCTAGGGACGACGAGCTCGTGCTCGACTACCTCCTACAAAAGCTATCCGGCA
CNLTs187	AGATTGGCTGAAAGCAGCAT	ACGGCAGCAGAACTTTTACG	TC5	224			scaffold6638 16.9	1for2rev	122254	122455	122326	221	AGATTGGCTGAAAGCAGCATTGGTCTCGGGTCTGCTGCTTGAGCGGGCGACGAAACAATCGCCCGTCCTCTTCTCTCTCTCTTCCTCCCTCTCTCCACCTCGGCTCAGTTGATGACTAGGCGGGCTATTCGCCGGCCATAATACTTGCTCTAAGGAAACGTCAAAGAAACTCAACACACGTTACCCTCGCCAAAACGCTCTCGTAAAAGTTCTGCTGCCGT
CNLTs188	GAAAGGCTGGGGAAAAAGAG	CTGGCTTCCATTTCAGCAC	GA15	229	4	49	scaffold9952 17.7	1rev2for	44664	44873	44696	228	CTGGCTTCCATTTCAGCACCGTGGCATGGGCCTCTCTCTCTCTCTCTCTCTCTCTCTCTCTCCTTCTTCTTCTGACCTCTGATTGACCTGACCCCTCTCCCACCGGCCATGCATGCCTGCCAGGAGGAGGAAGCACGGGCTCCCGCTGCCACTGCAGGCTGCAGCAGCAGACGCAACAGCGCCGGGGCAGTGTGGTGCTGTGTTTTGTCCTCTTTTTCCCCAGCCTTT
CNLTs190	GCACTACCTGCCTTTTCCTG	TGTCCTCCCCACTCTAACAAA	TC19	182	10	55	scaffold2056 17.2	dna1fmot	107885		0
CNLTs191	CATCCGCTCCATCTCTTTTT	GTCGCACCAATCATTTGGAC	GA12	157	11	20	scaffold2522 16.0	1rev2for	41446	41585	41548	159	GTCGCACCAATCATTTGGACGCGGAGAACCAAAATCGGTTATCACTAATGCAGATGATTACCTCAGTCAATCATCGTTGAAAACCTCGGCCAAATTATAAAATCTCTCTCTCTCTCTCTCTCTCTCTCCAATAAGAACAAAAAAGAGATGGAGCGGATG
CNLTs192	AAGCAGCGATGTCCCTAGAA	ATGAGTCTTGTCGCCTGGAA	GA10	151	1	18	scaffold18310 15.3	1for2rev	25041	25172	25111	151	AAGCAGCGATGTCCCTAGAACTTTTAGTGCCATGCATCCATGGTTTAGGAGAATGAAGTTTTCTTCGGGGAGAGAGAGAGAGAGAGAGAAGTTTATACAGAGTATAAACCCAATCTGTGAAGGTTTCAGCCTTCCAGGCGACAAGACTCAT
CNLTs193	TGCGTTGCTTGTGATTCATT	TGTTGGCGTTGATGAGAGAG	TC9	199
CNLTs194	TGACCGAATCTGTCTCGTTG	TAGTGCCCCTGTCCTACCAC	GC5AG13	224	2	3	scaffold397 17.1	1for2rev	104359	104769	104359	430	TGACCGAATCTGTCTCGTTGTTAGTTCGCAAGAAGCAAGCTGACTCGTCTCACTTTGGTCTGTCGATTCATTGCGCATGTAGAAGATTGAATGGAGTGGTACCTGATTTACTCCCTCGCAGAAGCCAAGGCGCGCGCGGGCAAGAGAGAGAGAGAGAGAGAGAGAGAGAGAGAGAGAGAGAGAGAGAGAGAGAGAGAGAGAGAGAGAGAGAGAGAGAGAGAGAGAGAGAGAGAGAGAGAGAGAGAGAGAGAGAGAGAGAGAGAGAGAGAGAGAGAGAGAGAGAGAGAGAGAGAGAGAGAGAGAGAGAGAGAGAGAGAGAGAGAGAGAGAGAGAGAGAGAGAGAGAGAGAGAGAGAGAGAGAGAGAGAGAGAGAGAGATCTTACGTATGTTGGAGGAAGA…
CNLTs195	TTTCAGTTCTGCGACCTCTC	CTCTCTGCTCATGGGACAAC	CT25TC9	171	3	102
CNLTs196	AGGCTTTGCCCTTGTTGTAA	TGCCTGAGGTGAAAGAGACA	CT15	178			scaffold333 17.1	1for2rev	79115	79273	79209	178	AGGCTTTGCCCTTGTTGTAATTTCTTCTTTGTATGATCTGCTCATTCACTTGAGAGTGAATATATAAATGAATAGTACTTCTTGTGTTACATACTCTCTCTCTCTCTCTCTCTCTCTCTCTCTGGGTGAGTGTTTCTGCATCTAGTCTAGATGTGAAATGTCTCTTTCACCTCAGGCA
CNLTs196	AGGCTTTGCCCTTGTTGTAA	TGCCTGAGGTGAAAGAGACA	CT15	178			scaffold6175 16.0	1for2rev	71574	72036	71681	482	AGGCTTTGCCCTTGTTGTAATTTCTTTGTATGATCTTCAAATTCACTTGAGAGTGAATATATAAATGAATAGTAGTTCTTGTGTTACATATGTTGCCTGTTACTCCCTCTCTCTCTCTCTCTCTCTCTCTCTCTCTCTCTCTCTCTCTCTCTCTCTCTCTCTCTCTCTCTCTCTCTCTCTCTCTCTCTCTCTCTCTCTCTCTCTCTCTCTCTCTCTCTCTCTCTCTCTCTCTCTCTCTCTCTCTCTCTCTCTCTCTCTCTCTCTCTCTCTCTCTCTCTCTCTCTCTCTCTCTCTCTCTCTCTCTCTCTCTCTCTCTCTCTCTCTCTCTCTCTCTCTCTCTCTCTCTCTCTCTCTCTCTCTCTCTCTCTCTCTCTCTCTCTCTCTCTCTCTCTCTCTCTC…
CNLTs197	GTTGCTCAAAAGCGGTCAAT	GCTTTCTCGCACAATGTTGA	TC5	219			scaffold4106 17.1	1rev2for	59167	59366	59249	219	GCTTTCTCGCACAATGTTGAAGTCCAGAAGCTGGGGTCCACATTCAATAAACAAACCTAAACAAACCTCGATCGGTGAGCAGGAGAGAGAGATGAGAGAAATTGTATTTTATTCCTTACAGACGGTCCATAGGCTATTGACCATCTATAGATCACTTGAATAATGTTTATGGACTGAATGTATTTATAGTTTATTGCTTATTGACCGCTTTTGAGCAAC
CNLTs198	GGCAAGCTAACCAGGAAGAA	GGGGGTCTGAATGAAGCTC	CT9	173
CNLTs199	GAGGTTGAGCGCCTAGTGTC	TGTGCGAATGGATTGTTTGT	AG14	201	5	36	scaffold966 15.9	1for2rev	57980	58169	58067	209	GAGGTTGAGCGCCTAGTGTCAGGGCATCCCGTCCAATCAGCATATGAGTATGCAACCAAATCATGGCCTGAAGTTCGTGAAATTGTAGAGAGAGAGAGAGAGAGAGAGAGAGAGAGAGAGAGACTTGGACATATATGTCGATCCCTTTGGGTTGCAGGTTCATGTGACAATCTCTCGGATTACACATAGACAAACAATCCATTCGCACA
CNLTs200	TCCATGTCTTCGGCATCTAA	AAACTAAGACCGAGCAGTGGA	AC5CA7	249			scaffold5236 16.3	1for2rev	60668	60896	60668	249	TCCATGTCTTCGGCATCTAATTTCAGGGGGTTGCCGGTAAACAAGTGAATTTCACTAAAACAAAACACGCACGTGCGCGCGTTTCTAGCAATTGATCCATTGCAGAACATCTATATATGTACACATGGAAGCCTCCACGGCTGGGTCACACAGACACACACACGCACACACACACACATATTTTTAGCGATTCACCGATTGCAGAACATCTATATACGCATGGCGGCCTCCACTGCTCGGTCTTAGTTT
CNLTs202	TCTTCTGTTGTAGCGCCTCTC	CGGGTTTGTTTTGGAGAAAAT	CT14	105	20	14
CNLTs203	CGAAGCAAACAGACCCTGAT	TATGGTCACGAGGGAAGGAG	TC11	181	8	7	scaffold6600 15.6	1rev2for	4206	4364	4205	178	TATGGTCACGAGGGAAGGAGAGGGGAGAGTCGAGCGAGGGAAGCGGATGTGAGAGTGAAGTGAGGGTGAGATTGGAGAGAGAGAGAGAGAGATGGGGTGATTTCTTTCATTCAATCAAAAACAAAGTTTGGTTTGGTAGAAAGTGTTTTTTTTTTGGAATCAGGGTCTGTTTGCTTCG
CNLTs204	CACAACCAATGGAGTGGAGA	ATTTGAGGGGTGCTTCAGTG	CT5	185			scaffold16025 16.1	1for2rev	13025	13190	13115	185	CACAACCAATGGAGTGGAGAAGTGCTGCCGCAGCCCGCACAGCGCTCTACGCCCGCTTTTTGCTGGCGCCTGGTGAATCGCTCGCTCCACTCTCTCTCTTGCTTTCTTTCTCCTCCACGTAGGACCTCGTCCGCTCCATGCCGATCATAATACTTGCTCTAAAGGCACTGAAGCACCCCTCAAAT
CNLTs205	TGCTGGGAGGAGAGAAAAAG	AGCCAGGGTGGGACACAT	TC25	244	3	45
CNLTs206	CGTAGCCAAGCAAATCTTCC	CGATACCACGTCTCATCCACT	TC8	207
CNLTs207	TTATTGGCTCCATTTTATTTCCTT	AGCAACCAGAAAGCATACTAAATAATC	TC9	150			scaffold844 13.0	1for2rev	36593	36716	36647	150	TTATTGGCTCCATTTTATTTCCTTCCTGAAAAAGATGACATTCTATATTCGTTTCTCTCTCTCTCTCTCTCGTTCTCTTCTTGCACAGTTGCTAATTGCCATATAGAGGGATGAGCAGCCATTGATTATTTAGTATGCTTTCTGGTTGCT
CNLTs208	TGGAGTGTGGAAACATGTGAA	AAGAGTGAGAGAGACGATGAGGA	TC9	231	1	54	scaffold7953 16.8	1rev2for	18678	18888	18699	233	AAGAGTGAGAGAGACGATGAGGAGAGAGAGAGAGAGAGATAGAGATGTATTTACAAGAGTGAATTGTGCATTGAATCGAGAATGACAATCAATTGAGAAAATTATAGAAGTCTAGAATAACAAGTGATTTGGAACAGAGGTACTAGTAATCATCAGTATAATGAGAGTTCTTTACAATATCTACACAAATTAGATCCTCGCTTGTTATCCTTCACATGTTTCCACACTCCAAC
CNLTs209	AAACTCCAGCATGGACAACC	ATGTGCATCCACGTCAGAAA	TC5	197			scaffold4083 16.2	1rev2for	8257	8434	8299	197	ATGTGCATCCACGTCAGAAAAATCAGTGCTGGCAGAGAGAAAGAGAGAGAGAATGTAGAGCGGGCGGCTCGTGAATCGCCGGCAGGAGCTGGCGCATCCGCGCATGTGCTGCGTCCATTGGCTAGCACTTGCAGCTAGCAATAAATTTCTACGGACCCAACTGCTAAAGCGAGCGCAGGTTGTCCATGCTGGAGTTT
CNLTs210	ATTCGATCGACCTGCAAAAA	GGTCCGCTCGTCGCTATC	GA24	237	28	4	scaffold8800 16.9	1rev2for	73185	73644	73352	477	GGTCCGCTCGTCGCTATCGATCGATCTTCGGCAGTGGTCAGTCCGGTCCCCTACACGTTGGAAAAGACGATAGTACGTGCGTAGTTATGAGCAACGCGACGGCATGGGGGCATGGCCTTGCTTGTTTCCTGCGCTGCTTGCACGAATTTGTATGCATGGCTGCATCCTCTCTCTCTCTCTCTCTCTCTCTCTCTCTCTCTCTCTCTCTCTCTCTCTCTCTCTCTCTCTCTCTCTCTCTCTCTCTCTCTCTCTCTCTCTCTCTCTCTCTCTCTCTCTCTCTCTCTCTCTCTCTCTCTCTCTCTCTCTCTCTCTCTCTCTCTCTCTCTCTCTCTCTCTCTCTCTCTCTCTCTCTCTCTCTCTCTCTCTCTCTCTCTCTCTCTCTCTCTCTCTCTCTCTCTC…
CNLTs211	TTGAATTGAACGCCAGTCAG	TAAGTCCAAGGCTGCCTGTT	AG6	201	1	67	scaffold4762 17.0	1rev2for	20242	20664	20339	442	TAAGTCCAAGGCTGCCTGTTGTCCCCCTGGTGCGGCGATCGTCTCGTATCCAGTTCTTTCGGCGGCGCTCCAACAAGCTTGTAAGTCATCTCTCTCCCTCTCTCTCTCTCTCTCTTGATCGATCGATCCATCGATGTGATTATAGTCGATTTAGCCTACCAGTCTGGTGTTAGACATGTGCTTCCTATCATTCCTGACTGGCGTTCAATATGATCCAAGTCGATTCATCCCATTAATCCGGTTTTAAACATGTGCTTCCTATTCTGACTGGTGTTCTTTTGATCACTCGGGTAACCCTGGCAAATCGTGTTCTTCCTGACTGTAAGTCATCTCTCCCTCTCTCTCTCTTGACCGATCGGTCCGTCGATGTGATTACTGTCGATTTAGCCTACCAGTCTG…
CNLTs214	TTTTGAGGCGGTTACACAT	ACTAGTTTCTATCACACACACACACA	TC16TG12	232			scaffold2543 16.3	1for2rev	31708	31912	31708	230	TTTTGAGGCGGTTACACATCTAGTCATTGCTTGCTGTTGTAATCTCCTAGTAGGACCCTGTAGTCAACCACAGCATGTATCTCAGCAGCTAAACAATGGTGTCGTAGGTAGCTCTTTTATGATTTTGAGCTTCTGCAGATGGTAGCGAGCTCAGGTATATCCAATCTCTCTCTCTCTCTCTCTCTCTCTCTCTCTGTGTGTGTGTGTGTGTGTGTGTGATAGAAACTAGT
CNLTs215	GGCGAGAGATCGAGAGAAGA	CTCAGCCCATAGTCGAATGG	AG6	123			scaffold12418 16.3	1for2rev	456	559	474	123	GGCGAGAGATCGAGAGAAGAGAGAGAGAGTTGGGACTTGGGAACGTGAGTGGGACGGTGGGAGATAAAGAAATAAAGTAAGCTAAGAGTATGACTGATGGGTCCCATTCGACTATGGGCTGAG
CNLTs216	GGAAATTCGCACGAGAGAGA	CGAGAGAGAAGCCTGTGAGG	GA15AAG6	191			scaffold496 17.0	1for2rev	10355	10516	10355	181	GGAAATTCGCACGAGAGAGAGAGAGAGAGAGAGAGAAGAAGAAGAAGAAGAGGATATGTGCTGGGAAAGCTGCTTTTATTTTGACTGACCGGGGCGGCCGCCAGCCTGCCTACAGTGTCAGTAATTGCCGAAATCGCCGAGGTTGCTGAACTGAACCCGGCCCTCACAGGCTTCTCTCTCG
CNLTs217	GGCTTTGTCATGTTCATCCA	TGACCTTTCAACTTTGTTGCTC	TC10	184	4	5	C6710406 11.0	dna2rmot		90	0
CNLTs218	TGTGTATGAGGGTGGTGTGG	CACAATCATCCATCCACCAA	GA8	234	1	30
CNLTs220	GGAACGCAGCCCATCTAATA	GGGAGGTCTCTCTCTCTCTCTCTC	AG15	172	5	4
CNLTs221	CGGGATTGATGTACAAGACG	GTGTTGAGTGGGTGCTCTGA	TC18	239	16	42	scaffold1743 16.7	dna2rmot		98039	0
CNLTs222	TATCTATGCCGAAGGCCACT	CTCGGCGGGAGATGACTC	TC19	206	8	54
CNLTs223	AAGGAAGTTGCTTGGTGTCG	CGTCACCTCGACCAAAGTCT	CT5	182			scaffold2910 18.1	1rev2for	215825	215987	215936	182	CGTCACCTCGACCAAAGTCTGAAAGTCTTCTTGTTCACGGTATCACGGCACAGGGCGAGCAAGAGAGAGAAACGAAAGAAAAAATCCCCAATCCCCTGTTCCCCACAAGACAGAGAGAGAGCGTGAGAGAAATCATATCAATCAAATCCGCCTCGAATCCCTCGACACCAAGCAACTTCCTT
CNLTs224	AACATGCAGAGAGCCCACA	CGAGTTGCCAGCTATTTTCA	TC9	181
CNLTs225	AAGAATTTGCGGACGTGAGT	AAAAACATAGAAGGAACCCAGAT	AG11	236			scaffold1007 17.7	1for2rev	105778	105991	105970	236	AAGAATTTGCGGACGTGAGTATAGCATGCCGATTATAAACCACACAAACTATTGGCAACGATGCAGACAGTAGCAGTTATCGAGTACATGAGAAACACAATGGAGTAAGCAAGTGAACTAGAGGCTGCCCTCAGAAAGAAAAATGCAAGTGGAACACAAGGAGTTGAATCACAAACATGACGCCAAGTGGCAGAGAGAGAGAGAGAGAGAGAGATCTGGGTTCCTTCTATGTTTTT
CNLTs226	CTTGAAAGCCCAGGACACTG	TGTTCAACTACCTGTTCCACACA	TC11	196			scaffold364 17.6	1for2rev	344635	344798	344635	186	CTTGAAAGCCCAGGACACTGCGCACCACATGAGCAGAGGCGAGCGACCTTTTTTTTTATCCCAGCCTGGAAATTCGCTCCCCTGAGAATCAAACCCGGGTCCCATGGGGGTGCTACTGAGGCACCTTAATTACTAGTCTCTCTCTCTCATAATGTTTTAGTACTGTGTGGAACAGGTAGTTGAACA
CNLTs226	CTTGAAAGCCCAGGACACTG	TGTTCAACTACCTGTTCCACACA	TC11	196			scaffold11034 18.6	1rev2for	74110	74286	74148	199	TGTTCAACTACCTGTTCCACACAGTACTAAAACATTATGAGAGAGAGAGAGAGAGAGAGACTAGTAGTTCAGGTGCCTCAGTAGCACCCCATGGGACCCGGGTTTGATTCTCAGGGGAGCGAATTTCCGGGCTGGGGTGAAAAAAAAAAGTTGCCCGCCTCTGCTCGTGTGGCGCGCAGTGTCCTGGGCTTTCAAGGTG
CNLTs227	GAAGTTGGCAGACAGAAATGG	TGATGACTTGTAGGTTTCCCGTA	GA20	151			scaffold664 17.6	1rev2for	181212	181346	181211	157	TGATGACTTGTAGGTTTCCCGTACTTGATGGAGACTCTCTCTCTCTCTCTCTCTCTCTCTGACTTTCTCTCTCTCTCTCAACAAGAGCCTAGTGTGACCTACATCTTTGACAATGGCTGAAAAAGAGTCGCCAGCCATTTCTGTCTGCCAACTTCTT
CNLTs228	CCGCCTTCCTAACTCCTCTC	CGATGGCAGCTGTTGAGTAG	CT9	159			scaffold409 17.8	1for2rev	321466	321605	321482	159	CCGCCTTCCTAACTCCTCTCTCTCTCTCTCTCTCAAGCGCTCTGCTCCGCTCAACGACAACACCCTCTTCCCTTTCCCTTCCGTGTGCGCCATTGCCATCGACCAAGTTGCCATTGTCCCGCCTCTCTCACACTCCTCTCTACTCAACAGCTGCCATCG
CNLTs230	TCCTCTGTAGCCTCTGACAT	TGATTCTGCTTTTCTTAGG	TC20	167			scaffold10818 16.8	1for2rev	69379	69565	69482	205	TCCTCTGTAGCCTCTGACATGTGTCTTATGAATCAAGATATAGGAGCCATTTGTGAAGTCTCCTGCTGGGATGAAGTATTTGTGCAGTCAAAATGTTGTGAATCTCTCTCTCTCTCTCTCTCTCTCTCTCTCTCTCTCTCTCTCTCTCTCTCTCTCTCTCTCTCTCTCTCTCTCTCTCTCTGGCTTCCTAAGAAAAGCAGAATCA
CNLTs231	TCAATAGGGGCAGTTTACGC	TTTTCGCCCAATACTTTGCT	AG8	165			scaffold2865 17.2	1rev2for	178465	178610	178516	165	TTTTCGCCCAATACTTTGCTGCAGATTCCTGCATTATGGTTTTTGCTGAGTCTCTCTCTCTCTCTCTTTTTGAGGCTAGTTTTCGCTAAGTTGAGCTCCCAAGTCTATTTTTGAGATATACTTTCTGAAGCATTTCTAGCGGATTGCGTAAACTGCCCCTATTGA
CNLTs232	GTCGGGTTTGAGGAAAGAGA	TGAGAAAACTTTGGAGAAAAGAGG	AG8	154			scaffold1710 17.2	dna2fmot		231007	0
CNLTs232	GTCGGGTTTGAGGAAAGAGA	TGAGAAAACTTTGGAGAAAAGAGG	AG8	154			scaffold2429 17.9	dna2fmot		51664	0
CNLTs232	GTCGGGTTTGAGGAAAGAGA	TGAGAAAACTTTGGAGAAAAGAGG	AG8	154			scaffold3861 18.0	dna2rmot		120962	0
CNLTs232	GTCGGGTTTGAGGAAAGAGA	TGAGAAAACTTTGGAGAAAAGAGG	AG8	154			scaffold8934 17.1	dna2rmot		40058	0
CNLTs233	TTGCAACCTAACAATGCTGAG	CAGGGGTAGCATGGTCAAAT	AG9	195
CNLTs234	TTTTATATCCCCAACTCTCTCTCTC	GGTCAACTCCGGTGAGGTT	CT15	134
CNLTs235	AATGGAAACGAAACGAAACG	TGGGGTCTGCTATTCAGCTT	AG5	218			scaffold7140 19.1	1rev2for	4454	4652	4580	218	TGGGGTCTGCTATTCAGCTTCTTACCTACGTCTGCGTGGCTTTCGAGTTTATGTTTCCTTCGGTGGAGATGCCTACACTGGGCGTGCGATCGAGTGCTCTGCATTGGCCACTACATTTCTTCTCGGCTCTCTCTCTATCTCCTTCAAATTGGGTTGCAAAGGTTTGGAATCATATTTCCAAGGCAATGTCATGTTTGGCGTTTCGTTTCGTTTCCATT
CNLTs235	AATGGAAACGAAACGAAACG	TGGGGTCTGCTATTCAGCTT	AG5	218			scaffold11941 17.2	1rev2for	25420	25618	25546	218	TGGGGTCTGCTATTCAGCTTCTTACCTACGTCTGCGTGGCTTTCGAGTTTATGTTTCCTTCGGTGGAGATGCCTACACTGGGCGTGCGATCGAGTGCTCTGCATTGGCCACTACATTTCTTCTCGGCTCTCTCTCTATCTCCTTCAAATTGGGTTGCAAAGGTTTGGAATCATATTTCCAAGGCAATGTCATGTTTGGCGTTTCGTTTCGTTTCCATT
CNLTs236	TCACAGAGCAGCAGACACCT	AAGAGCTGGAAAAGGTGGGTA	AG10	101			scaffold184 18.0	1rev2for	88215	88296	88276	102	AAGAGCTGGAAAAGGTGGGTACTAGCTAAGGCATTGTGCTCACGTAAAGGGAGTGATCCTTCTCTCTCTCTCTCTCTCTCTAGGTGTCTGCTGCTCTGTGAC
CNLTs236	TCACAGAGCAGCAGACACCT	AAGAGCTGGAAAAGGTGGGTA	AG10	101			scaffold4373 18.4	1rev2for	137167	137251	137229	105	AAGAGCTGGAAAAGGTGGGTACTAGCTAGGCATTGTGCTCACGTAAAGGGAGTGATCCCCCCCTCTCTCTCTCTCTCTCTCTCTAGGTGTCTGCTGCTCTGTGAC
CNLTs237	CCCACCTTTTCCAGCTCTTT	CCAAAGCTGCAAATGTTCAC	TC5	162			scaffold184 18.0	1rev2for	88072	88214	88201	162	CCAAAGCTGCAAATGTTCACATGTCGATTTGATCAAGATATATATCATCAGCATTGCCAGTATATATGTGATCAGTGTGAGCTGATGATGAGTGAGTGCAATGGAGTGTGTAAAGTGGCAAGCAGGTAAGAGAGAGAGAAGGAAAGAGCTGGAAAAGGTGGG
CNLTs239	ACCGCTCCCTCTTCTCTCTT	AACACTCACAGAAGCGAAACC	TC21	173
CNLTs240	CGTCGAGCGAGGAAAGTCTA	GTCGAGGGAGGAGGAGGA	TCC6	151			scaffold10287 16.8	1for2rev	60213	60346	60213	151	CGTCGAGCGAGGAAAGTCTAGTGGTGGGAGTAGATTTTTGGGAGGCAAAAGGCTCACCACCAATCTATAAATAGCCGCCACCTCTGGCTCTTTGCCTGCATCCCAACAGCACCGCCCATTCTCCTCTTCCTCCTCCTCCTCCTCCCTCGAC
CNLTs241	GACCATGAGAAACCACTCCAA	TAGCGATCATGGGACATTGA	TG8	153			scaffold12826 16.3	1rev2for	19717	19849	19828	152	TAGCGATCATGGGACATTGAGGTTGGAATTATTTGGGAACTTGAGTTCCATTCAGGTGACAGTTTTGCAGTACTTTGGGTTTGTGTGCTCAGCTTGATCACTGGTCGCGCTCACACACACACACACATTCTTTTGGAGTGGTTTCTCATGGT
CNLTs243	CGGCAGTTGGAGTAGGCTCT	CTCGCAGTCAAAGGGGTTAG	TG6	203	10	10	scaffold78 15.8	dna1fmot	37957		0
CNLTs243	CGGCAGTTGGAGTAGGCTCT	CTCGCAGTCAAAGGGGTTAG	TG6	203	10	10	scaffold4878 16.0	dna1rmot	22551		0
CNLTs244	TTCTTCAGTTTCAGCCCATTC	CAGGGCCAAATATTTCAGGTT	AC8	205	3	67	scaffold368 17.0	1for2rev	141540	141728	141664	209	TTCTTCAGTTTCAGCCCATTCCCGTTCGAACAGAACCGCGAAAGCAACAGGAGGATAACCTTCGCTGAAATGACATAGGCGTACTTCCTCCACCAGACCACCACCCACGCAGTTCCACCGTGTACACACACACACACACACACAGAAGTGGCGAATTCTTCTCAGACTTGTATCATCTTGAAATCATGAACCTGAAATATTTGGCCCTG
CNLTs246	TTTATTTGTGCTCCACACACG	CGTGAACTCGTTTGGTGACTT	CT14	187
CNLTs247	ACAAGCAAAGAAGCCACAAAA	AATTCTCACTTCCAGGGAACA	CT8	154			scaffold21857 16.8	1for2rev	4753	4886	4810	154	ACAAGCAAAGAAGCCACAAAAGAAATAGAGATATACTGGATCCAAATCTGCTGCTGCTCTCTCTCTCTCTCTTTGACACACACACACACACACACACACACACACACACACCGATCAATCGTTGCGACCTGCCTGTTCCCTGGAAGTGAGAATT
CNLTs249	CCTACAAATAGCACCGCCAAC	GGCAAACAGAAGGTCCACATA	TTTG3	168			scaffold10611 17.3	1for2rev	33463	33610	33539	168	CCTACAAATAGCACCGCCAACGCGAAGAGATCCTTCGTCCCACCCTTTTTCACATTACCGTGCTAGATGCTTTTTTTTGTTTGTTTGTTTTTGGGTAGCAGTAGTGTGTGTGCTGTGGTGTACATACGTAGCGTTGTGCAGTGTGCGTATGTGGACCTTCTGTTTGCC
CNLTs250	CCCCCTTGAATCACGGTACT	ATCAGGTGCGGATATCCTTG	CTGAA3	199
CNLTs251	CATGCCCACCTTGCGTTAC	AGATCAGTCAGCCCAGTCTTC	CA6	205			scaffold4866 17.0	1for2rev	57892	58076	58034	205	CATGCCCACCTTGCGTTACGTAATGAGCCTACTACAACTTTATTATAGTTGATAATTAGCATCTTTGATTTTTTTTTGGCAAAATTGCAGGCACTCACAACAGGCACAAACTCACCCCTATAGTACATACACACACACAAACACACACACACACACATAAATCCTATCTTTATGAGCGTCTCTTGAAGACTGGGCTGACTGATCT
CNLTs252	GAGCTCGAAGATCCGGAATAC	TCAAGGCAGGCAATCAAATAG	AGA4	195
CNLTs253	CTTGTGAGATCTGCCGGTTAG	GACCGCATTGAATATGAGCTG	TC16	184
CNLTs254	CGATCGACCTCTACCAAAGTG	CAACAGCATCAACAGCAAACT	TG18	171	1	92
CNLTs255	TCTCAGCATCGTCTTTGTGTG	TTTTGTGCACGTATTTTTGGA	GA15	187	3	44
CNLTs257	GATGGCTCCCCAAAACTAGC	CTCCCCACACGAACGAAAT	TC6	169	15	3	scaffold380 17.1	1rev2for	198373	198522	198410	168	CTCCCCACACGAACGAAATCGGCGAGGGGAGGCAAGCGAGAGAGAGAGAGAGATGAGCTGATTGCGTTGTGGGTTTAGGGATCGGTGGGTGGGGATTATTTGTAGTCGGAGGAGGGAAGCGGGTAGGGGAACGCCGCCGCACCGCAACGGCTAGTTTTGGGGAGCCAT
CNLTs259	ATGCGAGTCAATCAGACATGA	AGGCACTAGATCGCATCTGAA	AG6	194			scaffold3574 18.0	1rev2for	23386	23563	23489	198	AGGCACTAGATCGCATCTGAATCTCTGCTTAGGTAACGGATGGGATGGGGATCGCTGACCAAAGAGCAGGAAGCCTATAGTTTGATACTCTGCTCCTGCTGGCCTCTCTCTCTCTCTCTCTCTCTCTCTCTGGTGATCAATGGGTCAAGCAGAATGAGCAGCCCCTGTATCCGTCGATCATGTCTGATTGACTCGCAT
CNLTs259	ATGCGAGTCAATCAGACATGA	AGGCACTAGATCGCATCTGAA	AG6	194			scaffold6538 17.5	1rev2for	24503	24665	24502	183	AGGCACTAGATCGCATCTGAATCTTTGCATAGGTAAGTGGATGGGATGGGGATCGCTGACCAAAGAGCAGGAAACCTATAGTTTGATACTCTGCTCCTGCTGGCCTCTCTCTCTTTGGTGATCGATGGGTCAAGCAGAATGAGCAGCCCCTGTATCCGTCGATCATGTCTGATTGACTCGCAT
CNLTs260	GTTTAAACGAATTCGCCCTTG	GCAGCAGTGTTAGGTTTGTCC	CT6	195
CNLTs261	GGATAGAGGTAGAGGCCGAAA	CAGTTGGCTAAGTGGTTGGAG	CT8	204			scaffold2045 18.2	1for2rev	84004	84187	84064	204	GGATAGAGGTAGAGGCCGAAAGAGGAGCTAGCTAGCAACAATGGCGACGGAGGAGCTAGCTCTCTCTCTCTCTCTTTCTCGGCACCCTCTATCTTCACATGAGGAAACGCAAAAGCAACTAAATAATGGGCAATGCAGGAATTTGGCTGCTGGCTTCCCCGTCTAATCTGGCACTAACTAGTCCTCCAACCACTTAGCCAACTG
CNLTs262	AAAAGCTTCGGTTGTGTCTGA	CTGTTGCGCTTCATCTTTTTC	TC10	192	3	47	scaffold4407 18.8	1for2rev	34541	34712	34673	192	AAAAGCTTCGGTTGTGTCTGAGACTCTGAGCTAGCTGTGTTGCCAAGTCTTGCCATCCATTGAATACAAAGCTTGTTGAATGTAGTGTGTGGTTGACTTCAATTCGATACATGTTCTTACACCGGGATTTTTCTCTCTCTCTCTCTCTCTCGATCAGGATGCCCAAAATTTGAAAAAGATGAAGCGCAACAG
CNLTs264	TTGTTGATGCACGATTGATTG	TTCTGGCATCCTACAGCATCT	GA6	218	26	3	scaffold2810 17.8	1for2rev	24554	24752	24591	219	TTGTTGATGCACGATTGATTGGCAGATATTTGTATCGAGAGAGAGAGAGTAGCAAGCTGTATGAGAATCAGTCGGACGTATAGCACTATTCACGGGAAAAAAAAATGCTACCAAAGTTTATTTGAACATCACTTGACTTCATTCACGCATCGGCTAAAAACTGTAGCTCGAATTTTTCAAAATTCAGTGCTGAGCTTCAGATGCTGTAGGATGCCAGAA
CNLTs265	TAACAAGCCGTAATGCCAATC	CAAAGGGTCATACGAGAGCAC	TC9	215			scaffold5860 17.7	1rev2for	13018	13212	13044	215	CAAAGGGTCATACGAGAGCACGTGCAGAGAGAGAGAGAGAGAGATGAATTATTGGAAGATTCCATGCAAAGAATGGGCATATCACTGTCATCCTCGCTCCAATTTGATTACTATATATATCCCTTATGATCAAAAATTCAAGAATAAAAATACCAAATGGGTCAAGGTTATTGGAGGGGTCTCAAGATAAACGTGATTGGCATTACGGCTTGTTA
CNLTs266	TTTCTGTTATTCGCCCTTGG	AAAAAGTGATGCTCCACACAC	GT8	163	3	47	scaffold752 17.4	1rev2for	11449	11592	11464	164	AAAAAGTGATGCTCCACACACACACACACACGCCTTGGCATAAGAAGATTTTTGAGTGAGCTGTTTTGATGAAGGTGGTTGTTCGGGGTCGTGGCTGTCGGGTTCCTGCGATATCAAGCACTAATGAGGTTTAGGACATATATCCAAGGGCGAATAACAGAAAG
CNLTs267	GATCATCAAGCCCAACCAAT	GCCATAGGCATAGGTGGGTA	TC9	174			scaffold2958 16.9	1rev2for	169232	169386	169299	174	GCCATAGGCATAGGTGGGTATGAGGAAGCGACGGCGGCAGCATGATAATGGGCTAAGGCATCATTCCGAGAGAGAGAGAGAGAGACGGCGCTTGACGATGGAGTCGATTTGAATGGATAAGGTAGGAGCGGAGTGTGGGCATGTAGGCTACCTTATTGGTTGGGCTTGATGATC
CNLTs268	AGTCTCACCGTTCTCTCTCTCTC	GTACGGCGTGGAGTCATCA	TC14	116			scaffold12225 12.9	1rev2for	4407	4504	4406	116	GTACGGCGTGGAGTCATCACCATGTAGTTTCCGTCACCTCCGCTGATCCGTTGTCATCGAGAAGCCATCACTAGGTAGAGAGAGAGAGAGAGAGAGAGAGAGAGAGAGAACGGTGA
CNLTs269	AACACGGGACAAAAATGGTG	AAGAAGACGGACGGGAAGAG	CT20	198	16	16
CNLTs270	GTCCAATGAGGATGCGAGAT	CGTGGCTGGTTTGTTTATCC	CT8	216			scaffold165 17.9	1for2rev	137320	137512	137320	212	GTCCAATGAGGATGCGAGATGCAATCTGGAGTATTCTGAGATGGATGGGCAGCGGCAATGGCGATTAGTGGTGGTTAGATCTTGACCGGACGCCGAGGCGGATTATCTTTCAATTTGGGCTTAGTCATAGGTCATGCCTCACTCTCTCTCTCTTCAAGGATGGAAGGAAGACGCAGCCCCACATGGCAGGCGGGATAAACAAACCAGCCACG
CNLTs270	GTCCAATGAGGATGCGAGAT	CGTGGCTGGTTTGTTTATCC	CT8	216			scaffold1314 18.0	1for2rev	138516	138712	138658	216	GTCCAATGAGGATGCGAGATGCAATCTGGAGTATTCTGAGATGGATGGGCAGCGGCAATGGCGATTAGTGGTGGTCAGATCTTGACCGGACGCCGAGGCGGATTATCTTTCAATTTGGGTTTAGTCATAGGCCATGCCTCACTCTCTCTCTCTCTCTTCAAGGATGGAAGGAAGACGCAGCCCCACATGGCGGGCGGGATAAACAAACCAGCCACG
CNLTs271	GCAGATGGCAAGTTTCAGAAG	CTTCCCTGTCACTGACCAGAC	GA15	198	1	0	scaffold14164 17.4	1for2rev	4004	4177	4004	194	GCAGATGGCAAGTTTCAGAAGAGGCGCCTGGGTTCTTGCATATTCAGATTTCTTCAGCCTTTCTTCAGTGTTCAGTACTACTCTGTTCCGACTTCCTAGTTCAGTGAGAGAGCCTTTCAAAAAAAAGAAAAGTTCAGTGAGAGAGAGAGAGAGAGAGAGAGAGAGTGGTCGTGGTCTGGTCAGTGACAGGGAAG
CNLTs272	GATCCAGTCGCCAAGGAAC	AAACAGTGGGCCTACCACAG	AG7	177			scaffold2794 17.8	1for2rev	41684	41839	41684	175	GATCCAGTCGCCAAGGAACGGCCTCCGTTTTGGCTGTCAAACCCAAGTATGGCAGCCACCGGGACCTGCCTAGGCCATAGGCCTCGGCAGCTCGTATCACTGTTTCGATGTAGAAAGGGGAGACAGAGAGAGAGAGCACGCTCGGTCTCGATCGACTGTGGTAGGCCCACTGTTT
CNLTs273	ATACGATGGGCCAGTCTGAA	TCCTTTTAGGCTGTGGCAGA	CT13	164	21	27	scaffold2133 18.3	1for2rev	25106	25250	25106	164	ATACGATGGGCCAGTCTGAAAAGTCCGCTGTGGCGCTGTGACTGTTCCACATACTACCTTGTTTGCATGCCTGTTAACCACCTAAAAATTCGCGGAATCATGCGGGCAACCGTTCAAATTACTCTCTCTCTCTCTCTCTCTCTCTCTGCCACAGCCTAAAAGGA
CNLTs274	ATGCATTTCGTCGGCTTG	GCTAGCTATAAGCAAATACTTGATCC	TC9	198			scaffold664 17.6	1for2rev	325366	325538	325412	198	ATGCATTTCGTCGGCTTGGTGCTGCCGATTTGCGAGACGTCCGCTTCTCTCTCTCTCTCTCTCTGCTGCTCTCTCTCCCTTTCACGTCACATTTTGCTAGCTGAAACAGCTTTATAATACTTGCTCTTACTATAGCTAGCTGACTTTGATATAGCCAGATCAGATCCAGATTGGATCAAGTATTTGCTTATAGCTAGC
CNLTs275	TGTTCTATCTTGGGCCACTCT	CCCTTTTGGTTCAAGCAACT	CT10	157	15	26	scaffold8129 16.5	1rev2for	26590	26720	26589	150	CCCTTTTGGTTCAAGCAACTAATTCATGTTCTGTAATGGGGCTAGATAAACCTGCAAGGAATAGTGTTTATTGACTGCAAATGCATAGGTGCATCCTGCTGGTTTTTGCACAAAAGAACCAGAGAGAGAGAGAGTGGCCCAAGATAGAAC
CNLTs276	GGTTGGTTTTGACGGTGTCT	CCGGGAAGAACTGAGAAGAA	TTC4TGCT10GCTCCC4	237
CNLTs277	ACCAACACACAAAAGGCTCAC	AAGGAATGGTACTGGGCTTTC	TC20	192	10	26	scaffold4686 17.0	1rev2for	50569	50734	50568	186	AAGGAATGGTACTGGGCTTTCGAATTGGATGCTCACAGATTGGGTTCTTTCCTTCTTTTGTGATCACGAGTTGTCCATCATACTTGTACGTAACATCCTTACACAGTCCTTCAAATAGAAGAGAGAGAGAGAGAGAGAGAGAGAGAGAGAGAGAGCTGTGCAAGGGTGAGCCTTTTGTGTGTTGGT
CNLTs278	CGTCTTCTGTCTCCTCAAAACA	TACGCCCTCCATGTAGATCA	AC15AG18	172
CNLTs279	TCTTCCTTGATTCCCCATTG	TTAGATCGCGGGAGTAGTACA	GA17	133	3	25
CNLTs281	TACCAGCTCACAAGGCAGAG	AGCACCACGGCTTCAACTAC	AG9	180			scaffold5884 17.4	1for2rev	73409	73569	73426	180	TACCAGCTCACAAGGCAGAGAGAGAGAGAGAGAGGTAGAAGAAGGGGAGAAAAAGGAAGGAGCAATTGCAATTTACCATAGGTTTCAAGCCCAATTGCAATTATACCCTTGCTTTTCACGGTTTGCGATTTTACCCTTGCGTTTTGAAAATGAAGATAGAGTAGTTGAAGCCGTGGTGCT
CNLTs281	TACCAGCTCACAAGGCAGAG	AGCACCACGGCTTCAACTAC	AG9	180			C8548037 13.0	1rev2for	2673	2833	2672	180	AGCACCACGGCTTCAACTACTCTATCTTCATTTTCAAAACGCAAGGGTAAAATCGCAAACCGTGAAAAGCAAGGGTATAATTGCAATTGGGCTTGAAACCTATGGTAAATTGCAATTGCTCCTTCCTTTTTCTCCCCTTCTTCTACCTCTCTCTCTCTCTCTCTGCCTTGTGAGCTGGTA
CNLTs282	GCCGAGAACATGCAAGAAG	GCCAAAATCCGTCAAAGAAA	CT8	172			scaffold6646 17.9	1for2rev	6781	6933	6865	172	GCCGAGAACATGCAAGAAGATATGGGCCCACGCGCCATCGATCTCCTCTCTCGTTATATACCAGCGCCTCTTGCTCACACACACTCTCTCTCTCTCTCTCCATCATATATATCCTTGTGTGCTTTTCCTTGACGGTTTGCCCACAGGGTTCATTTCTTTGACGGATTTTGGC
CNLTs283	TCTCTTGACAGTGTGTGCATTG	ATGAGACCGAGGCAAAGATG	TC9	145	3	20	scaffold3751 19.5	1rev2for	5642	5765	5669	143	ATGAGACCGAGGCAAAGATGGTGAGGGGAGAGAGAGAGAGAGAGAAAGAGAAAGAGAGCCAGGACAAGAGGATGTTCACATGGGATCGGAATGACTATAAACGAGAAAATGTTTACTCCATAACAATGCACACACTGTCAAGA
CNLTs284	TGTTTGTATCTTCCCCTGTGC	AAGGTTCTCGCAGCTCAGTT	AG28	220
CNLTs285	CTACCTGCCTTTTCCTGCTCT	ATGGGACCACGCCCTCTC	TC20	208
CNLTs286	TCAAGCTTGCATCACAGGTC	ATGTTCTTCTCACCCGTTCG	AG10	174	17	19	scaffold2230 18.1	1for2rev	40447	40599	40552	172	TCAAGCTTGCATCACAGGTCGTCGACCAAATAGCAGCACTAGCCGTTCTTCAGAACAAGCATCTTCTCACACTTCTCAGTTCTCACCAACGCTGCATTAGAAGTAGAGAGAGAGAGAGAGAGAGAGAGAGAGAGAGGACTGCAGAGTGGATGCGAACGGGTGAGAAGAACAT
CNLTs286	TCAAGCTTGCATCACAGGTC	ATGTTCTTCTCACCCGTTCG	AG10	174	17	19	scaffold3624 17.9	1rev2for	17035	17138	17034	123	ATGTTCTTCTCACCCGTTCGCATCCAATGCAGCGTTGGTGAGAACTGAGAAGTGTGAGAAGATGCTTGTTCTGAAGAACGGCTAGTGCTGCTATTTGGTCGACGACCTGTGATGCAAGCTTGA
CNLTs286	TCAAGCTTGCATCACAGGTC	ATGTTCTTCTCACCCGTTCG	AG10	174	17	19	scaffold7000 16.1	1rev2for	13826	16186	13862	2380	ATGTTCTTCTCACCCGTTCGCATCCACTCTGCAGTCCTCTCTCTCTCTCTCTCTCTCTCTCTCTCTCTCTCTCTCTCTCTCTCTCTCTCTCTCTCTCTCTCTCTCTCTCTCTCTCTCTCTCTCTCTCTCTCTCTCTCTCTCTCTCTCTCTCTCTCTCTCTCTCTCTCTCTCTCTCTCTCTCTCTCTCTCTCTCTCTCTCTCTCTCTCTCTCTCTCTCTCTCTCTCTCTCTCTCTCTCTCTCTCTCTCTCTCTCTCTCTCTCTCTCTCTCTCTCTCTCTCTCTCTCTCTCTCTCTCTCTCTCTCTCTCTCTCTCTCTCTCTCTCTCTCTCTCTCTCTCTCTCTCTCTCTCTCTCTCTCTCTCTCTCTCTCTCTCTCTCTCTCTCTCTCTCTCTCTCTCTC…
CNLTs287	CTGAGTGAACGGACACGATG	CAGTCTACTCTAATCCACGTTGAGA	GA12	177
CNLTs288	GGTCCAGCACAACAAAACAA	ACCGGATTTGATGAGCAGAG	TC7	214			scaffold233 16.9	1rev2for	292115	292309	292154	214	ACCGGATTTGATGAGCAGAGCTATTGGGCGACGGGGTGGGAGAGAGAGAGAGAACCGAGAAGCTCCTGTTTCAGGTGTGAGGAGGAAGAGAATAGGGGACACGTAGCTGGGCCGCAAAAGTGCCCCCTGATCACGCCAAAAGGACCGATGCAAACCAGCCCTTGGGCCAAGCCAAATCGATAGGCACGCCCACATTGTTTTGTTGTGCTGGACC
CNLTs289	CTCCTTCCTCTCCCCCTTC	GAGGGAGCAAAGCCTGAAT	TC8TGCTC3	184	25	23
CNLTs290	CATCGTTGAAGAAAAGCTGGA	AGGCTGCTCGTTACAAATGAA	AC9	172			scaffold5306 16.4	1for2rev	31091	31242	31160	172	CATCGTTGAAGAAAAGCTGGACTTTTTTTCCCTTTTCTCTATTTCAACATAGAACGGAGTAGTTTCAAACACACACACACACACACTACAGCAGAGTAGATGTATTGAATACCAACGAAACAGATCCAAAGACAAGAACATTTTTATCAATTTCATTTGTAACGAGCAGCCT
CNLTs291	TGCACAAGTGAGTGACAGAGTTT	ACCTCGTCGTGCTACACACA	GT5CAGT7	209			scaffold13592 18.9	dna2fmot		9678	0
CNLTs292	CGCCAATGTACTTCTTCTCCA	AATTTCCGTTCTTGCTCCTTT	AG8	200			scaffold4247 16.6	1rev2for	18337	18516	18465	200	AATTTCCGTTCTTGCTCCTTTTCAGAACATGACCACGACGTGGCGTGCTTCTGCTGTTTCATGCCTCTGTAGACGCTTCCCCCGAACTGAGGACGAATATATGCATCCTGTTGGCGCAGCTCTCTCTTCTCTCTCTCTCTCTCTGGAACACACACAAGGCTCAAGCACTCAGCGCTCTCTGGAGAAGAAGTACATTGGCG
CNLTs293	ACCACAAGGAACTTGCTCAGA	GGTTTGTGTGCTTGCTACGTT	AC8	163			scaffold6198 16.5	1rev2for	88757	88900	88799	164	GGTTTGTGTGCTTGCTACGTTAGTTGCTGAAATTTTTTTCTTGTGTGTGTGTGTGTGTTCCAGGGTAATGCCATGTATGCCGAGGCTCCTGGTCGCGATTCTGAGAAAGTGAAGCGTCTTATTTCGGAGGGTTTTGTGTATGCTCTGAGCAAGTTCCTTGTGGT
CNLTs294	TTTTTCCCCTTTCTCCTGTG	GGGCACCGTAGGAAACTTCT	TG10	151
CNLTs295	CTCTAAACCCATGACCCCTTC	GGGGAACATAGTTTGAACTTTTA	GT22	182	19	0
CNLTs297	ATGATCTTTGGATGTGGCAAA	TGGTTCAAGAGGACGCTCTAA	AG23	150	2	32
CNLTs299	GGGCAGAAAAGGTTATCCAAA	CCAACAGAAGAAACCCCTAGC	GT8	156
CNLTs300	GACAAACACACTACAAATGCAAAA	ACGAGATGTTTGTGGCGATT	CA15	181			scaffold7154 14.4	1for2rev	22340	22491	22340	171	GACAAACACACTACAAATGCAAAAACTCACACACACACACACACACACTAGCACTGACCCTTATATAAACACAATAAGCACAATAAGCACGCACGTCCTACCCCTATACGCATTGATAAGAGACTAGCCTGGTTGTTCTTGAGGTTCATAAAATCGCCACAAACATCTCGT
CNLTs301	AGGCTGCTGCTGTGTGTG	CGAGTGAATCGACCAAAACA	GT10	217
CNLTs302	CATTATCGATCATAGTGTGTGTGTG	TGCTTATCGATTTGCCACAG	GT14	169			scaffold10273 18.5	dna2rmot		29139	0
CNLTs303	CAAACTATGGGCCTATCCAAA	CCTGTTTTGCCCCTTCTTTT	AAC8	189
CNLTs304	GCGATCCAAGAAAACACTGG	AAGCACACAGAGTACAGCACA	GTGTG5GAGTGATGTCTTC3	160			scaffold640 16.8	1for2rev	431	571	431	161	GCGATCCAAGAAAACACTGGGGCTGGGGGAGAGGAGAGTGTGGTGTGGTGTGGTGTGGTGTGGAGTGATGTCTTCTCTTCTCTTCCCTCCCTCGCTCCCTCTGCTTCTTTTTCGGTTTGCTTTCTGTTGTCGCAAGACTGTGTGCTGTACTCTGTGTGCTT
CNLTs305	GACGCCGTAAATTTCATTCAA	CCACTTCATTGCACTTGGATT	TG7	147			scaffold2443 16.9	1for2rev	268558	268684	268668	147	GACGCCGTAAATTTCATTCAAATTGTTGTAAATTTCAGTCAAAACAGAAGTGGCTATAGAATAAGCTATTCTATAGCCGGCTATAGAATATACTCACCGGATATATGTATGTGTGTGTGTGTGAAAAATCCAAGTGCAATGAAGTGG
CNLTs306	AGCAATACACCATGGAAAAGC	CGAATCACGGTCAAATCTGTT	TG7	156			scaffold8403 18.8	1for2rev	5809	5944	5881	156	AGCAATACACCATGGAAAAGCTGCCGCATTTTGCAGCAACAAGACCGTGTGCCTCTGTGTCTCGTGTGAGTTGTGTGTGTGTGTGGCCTGGTGATCTCACCGGCGACGTGCGCGTCGAATCTCCGGCGAGGTTCTAACAGATTTGACCGTGATTCG
CNLTs307	TCACCGTCCAAGATGTGCTA	GCATGAGTGCATCGAGGATA	CA15	209
CNLTs308	GGGTTTACTCGCTTTGCATT	AGGAAGGATGCAGGATGAAA	GA7	229			scaffold1642 16.1	1for2rev	66292	65296	66292	0
CNLTs308	GGGTTTACTCGCTTTGCATT	AGGAAGGATGCAGGATGAAA	GA7	229			scaffold3460 17.6	1for2rev	145690	145901	145759	231	GGGTTTACTCGCTTTGCATTTCATGCGCGTACGGTCGCGCGCGCGCCTGCGTGTGTGCGTGTGTGTGTGAGAGAGAGAGAGAGAGGGGGGGGGCGAATATGATAAGGAACACTTGGGCTTGTTGTTAGTGGAGGGACCGGCACCAGCAGTGGCGGAGCCTCGGAGGGGCCAGCAGGGGCCGTGGCCCCCCTCAACGCCGGAGCTGTTTTCTTTTCATCCTGCATCCTTCCT
CNLTs308	GGGTTTACTCGCTTTGCATT	AGGAAGGATGCAGGATGAAA	GA7	229
CNLTs309	TTCATACCAGACACCATGCAA	TGCTCACACCTAGGACTTCTCA	AG10	222			scaffold1942 17.0	1for2rev	225297	225497	225362	222	TTCATACCAGACACCATGCAAGCTTACTAGGGTAAAGCTTATAAACCCTACGAATATTTTTTTCAGAGAGAGAGAGAGAGAGAGAAAAGGTTGGGTCCAATCTGATGTACCAATAGGAGAGGTAACCAAATATATTTGTCTAAAAACTCGCGTAGGATTGTGCAGTAAATTGTTACTCCTATAGTCCTGTCTATCCTCAATGAGAAGTCCTAGGTGTGAGCA
CNLTs309	TTCATACCAGACACCATGCAA	TGCTCACACCTAGGACTTCTCA	AG10	222			scaffold313 18.1	1rev2for	77760	77945	77759	207	TGCTCACACCTAGGACTTCTCATTGAGGATAGACAGGACTACAGGAATAACAACTTACTGCACAATCCTACGCGTGCTTTGAGACAAATATATTTGGTTACCTCTTCTATTGGTACATCAGATTGGACCCAACCTTTTTTAATATAAAAATATTCGTAGGGTTTATAAGCTTTACCCCAGTAAGCTTGCATGGTGTCTGGTATGAAC
CNLTs310	CGGCTGAATTAACCTCGAAA	ACAAAGGGTCAAAGGCTCAG	GAGC4	254			scaffold9334 18.8	1rev2for	5747	5973	5746	246	ACAAAGGGTCAAAGGCTCAGCGGCATCCAAAGCTTAGAGCACAGAAAAGGTGCAGTCTCCAACAGCGAGGAAGCCTTTCTCTCGCTCGCTCTCTCTTGCCAAGGGATGAAGCTGGATCATGATTGTTCGCTGCTGGCATGCAGTGCAGGGGCCAGGGGCTGGCCCCAAAGTTGTTTGAGTTGCTGCTTTGGAGGAAATGCAATGCCTGTCTGCCACTTCTCCAAACTTTCGAGGTTAATTCAGCCG
CNLTs311	GCATTGGGCTCAGTCTTTTT	ATAGTGTCGATGGCGGTAGG	AG9	252			scaffold7662 17.6	1rev2for	75469	75701	75618	252	ATAGTGTCGATGGCGGTAGGAGATGCCTTAAGAGTAGAGTATCATCTGCGTGATGGGCTGAAGAAGATGTTGAAGAAAATATAAAGTCTACTAGTCGTGATGGGCTGAATTAGGTTGGCCCTTGCTCAACGGGCCACGGCAGAATCAATCTCTCTCTCTCTCTCTCTATCTTCCAGCCCAACGTATCGCCTTCGGCCTTTCGCCACAGGCCCACCCAATGACAAATAAAAAAAAAAAGACTGAGCCCAATGC
CNLTs312	GGTCGTACATCCCACGTCTT	CGGTACATGATGAGTGACTGC	TC10	151			scaffold9846 18.0	1for2rev	73748	73878	73795	151	GGTCGTACATCCCACGTCTTTCTGGTCTTGGTTACCTCTATATAAGTCTCTCTCTCTCTCTCTCTCTAAAAAAAGGGTTTCTGGTGTTGGGCCGGATGTTACATTCGGACGGTATCACTTACCGTGGATAGCAGTCACTCATCATGTACCG
CNLTs313	ATGGTTACATGGGACGAAGC	AAGGAATGCGATCAAGAATTT	GA8	131			scaffold2724 16.7	1rev2for	32787	32898	32835	132	AAGGAATGCGATCAAGAATTTTCTTGTTCTAGTGATTATTGTTTCCTATCTCTCTCTCTCTCTCGTTTGGTTGGAGTTACTTGTTACCGAGGGTCGGGTGGTCACCGAACTGCTTCGTCCCATGTAACCATG
CNLTs314	ACCCTTCGCTTTCGTTGAAT	CCGCAACTGCAGATACACTG	CT18CCT6	213	11	45
CNLTs315	ATAGCTGCTCCGTTTTGCAT	GGTCCACTTGGCATTCTGTT	AG8TAG6	233	26	5	scaffold425 17.6	dna1fmot	1680		0
CNLTs316	ACGAGCGAGCTATCAATGGT	GTAATGAGCCCCACATGTCA	AG8	181	1	72	scaffold2429 17.9	1for2rev	124655	124815	124761	180	ACGAGCGAGCTATCAATGGTCTGTCACCAGCTCTGGAGCGACGACATTGATCAATCATGATTCGGAGGTGTGTTGTGTGTGTTGTGAGGAACTCATGACTTGAGCAGAGAGAGAGAGAGAGGGGGGGGGGAGGAAATAAGCGACACAATCACGTGTCACCTGACATGTGGGGCTCATTAC
CNLTs317	ACCGGCAGGTACGCAGTTCA	ACGCCGTGCCCTCGTTGA	TC20	266	16	4	scaffold1725 15.8	1for2rev	16639	17275	16819	654	ACCGGCAGGTACGCAGTTCATTTTCTTCTATCTGCAGTACACTATGGTTGTGCCTTGACACGCCGGCCCGGGCGCTCCGGCGATCGCACCCGCACCGACGCAACGAGGAGAAGAGGAGGGCCAGCAGCAAGCGGACAGCCAGCGCATGGGCGGACCGGGAAACGGGGGAGGGCGCTAGCTCTCTCTCTCTCTCTCTCTCTCTCTCTCTCTCTCTCTCTCTCTCTCTCTCTCTCTCTCTCTCTCTCTCTCTCTCTCTCTCTCTCTCTCTCTCTCTCTCTCTCTCTCTCTCTCTCTCTCTCTCTCTCTCTCTCTCTCTCTCTCTCTCTCTCTCTCTCTCTCTCTCTCTCTCTCTCTCTCTCTCTCTCTCTCTCTCTCTCTCTCTCTCTCTCTCTCTCTCTC…
CNLTs319	TCCTGAGTTAAAGAGATGTGGAGA	CTCGCTACGGACAAGAGGAG	GA13	238			scaffold4370 17.8	dna2rmot		3385	0
CNLTs320	CATGGAAGCATAAAAGTTGAGC	AGATTGGTAATACATTCTCTCTCTCTC	AG8	109			scaffold624 18.3	1for2rev	107772	107856	107772	111	CATGGAAGCATAAAAGTTGAGCGAGAGGTATGGTTGCAACCATTGCTAAAATAGTGCAAGTTGCCTGTATAAAAAAAGAAGAGAGAGAGAGAGAGAATGTATTACCAATCT
CNLTs321	CAAGGGATGCCACGAGTAAT	CACAAAGGACCACCCTAATCA	CT12CCCT6	143	7	17
CNLTs322	TGCATGCAAGTTCTTGGCTA	TTTTTCCATCAATCCCGTTC	GAGAG4	212			scaffold8420 18.7	1for2rev	80334	80487	80397	173	TGCATGCAAGTTCTTGGCTAACTAGCTACTTGGTCCTCTTCCTCCTCCTGGTCGCAAGCAGAGAGAGGAGAGGAGAGGAGAGAGAGGGAGAGAGGGGATGGCTAGCGTGCGGAAAACGGCTGGGAACGGGAACGGGGTTGATGATCAAATGCAGAACGGGATTGATGGAAAAA
CNLTs323	CGATCGGAGGAGCATTACAG	TCGATTCCATGTTCCTCACA	TC8 CTCA4	117			scaffold7114 16.5	1rev2for	48910	49007	48909	117	TCGATTCCATGTTCCTCACATGGCATGCGATGAGTGAGTGAGTGAGAGAGAGAGAGAGAAGAGACGGTGATGCCAAGTTTGGAAGCTTCTCAATAATCTGTAATGCTCCTCCGATCG
CNLTs324	AAGACAGTTTTGGGCGAGAG	TTTTCGATAACAGGAGCATGG	AG7	179
CNLTs325	GTGTAGAGCCGCATCTTGTG	GTCACAGAGTCCGGTGTTGA	AG11	246			scaffold1315 16.7	1for2rev	29995	30221	30019	246	GTGTAGAGCCGCATCTTGTGATCAGAGAGAGAGAGAGAGAGAGAGGATCATTGAGGCAAGATTCTTGCAGTACTAGATCAGGACATGAGATGCAGCATCAGAAGATTCACATCCATCATTCGTGTGAAAATGACACCTTTGTTCTATATCGGATCGATGGACACATTAGAAGTTAGCACGGCCCGACAGCTTTTCTAATGTCTTCACAATCACTACACCAACTCGATCAACACCGGACTCTGTGAC
CNLTs326	AACAACGCAAAACCAAAAGG	CTATTTTGTGCGGTGAATGG	CT10	235	17	7	scaffold8236 18.4	1rev2for	48012	48231	48079	239	CTATTTTGTGCGGTGAATGGGGGAAGTAAAAAATGAAAAAGGATGAACTCATCAATAGACGGCTGCCAGAGAGAGAGAGAGAGAGAGAGAGTCGTGTTGGTAGGTCAGCGTTGACACGGTGCCAAGCTAGGAATTTCAGACTCTTAGGCATGGGTACGCCATAATCATTGCCCCATGGACCAAATTAGTCAGCGCGAGGATCTAGCTTTTGATCCATCACCTTTTGGTTTTGCGTTGTT
CNLTs327	GATCGATCAACAACAACAACAA	GCTGCTGTCCTTCCAACTTC	CAA5	153			scaffold9599 15.6	1for2rev	3345	3478	3353	153	GATCGATCAACAACAACAACAACGTACAATGGAGAAATTGATTAGATCGTCAGGGAGGGGAAAGGGGGCTTAATTACCAGCAGCTGGGATCAGAGCAATGCCTCCTGCTAAAGCTCAGCTCGCTTGGAACTTGGAAGTTGGAAGGACAGCAGC
CNLTs328	CCGGAGGATCAAGAAGAAAA	ACAGATAAAACGCCGTGGAG	CT15	269			scaffold6153 18.6	1for2rev	75403	75654	75576	271	CCGGAGGATCAAGAAGAAAAAGAAGAGGGTGAGAGCAATATAATGGACTGGCTACAATACTAGTCTGGTGGTGATTTTGGAGTATTAGAGGCAGGACAGGAGGACGCACGTCCACCACAACCTCCTTGAGATTTCTCTCTCTAACACCAGCACTTGCTTTATAGCTAGCCTCCTCTCTCTCTCTCTCTCTCTCTCTCTCTCTCTGATCTCTACTGTACACCGACTGGTGGTGGTAGCGTATGACACTTGGGCTCCACGGCGTTTTATCTGT
CNLTs329	TTATGGGACGGTGGGAGTAG	GCACTGGCAAAGACACTCAT	AG15	193			scaffold3907 17.2	1for2rev	115702	115875	115752	193	TTATGGGACGGTGGGAGTAGAAAATAGGAGGGAGACAGAAAGAGAGATCAGAGAGAGAGAGAGAGAGAGAGAGAGAGAGATCATTGTATACTTATAACGAGCTTGAACTACGAGCTTCTAGTTGAAATTGTTGATTTTACGGTATTCTTTTTATTGTCTTCAAGACACTTCAAATGAGTGTCTTTGCCAGTGC
CNLTs330	ATCCTCTCATCGCTTGCCTA	AAGCTTGGTCCCCTTGAAC	AG10	249
CNLTs331	TGTGGGACTATTCTCATGTCTATG	CCTAAGGTGGTGATGTTGGA	TC11	249			scaffold15022 18.1	1rev2for	6589	6814	6735	245	CCTAAGGTGGTGATGTTGGACAATATAGGCTTATCCTCCCATTAGACTATCAAGGTGGGACTAAACTCCCACCTTCACATGCGCACTACTGCACGCCACAATGGGGCTAATTTCAAGGGCTGCTCGACGAGGACCCCGAGTTCTAAGAGAGAGAGAGAGAGAGAGAGAAGGGGGGGGGTGTGAAGGCCCGACCAAAAAAGAATTGACCCATGTAGGTGTGCAACACATAGACATGAGAATAGTCC
CNLTs332	GGTGGGCTTGTGCTTTACTC	CATATTGGCTGCCATTCAAA	AG7	249	6	52
CNLTs333	ATCAAACCAAGCTTCCGAGA	TGTGAGTGCACGAAGCAAAT	CG6GGA8	231
CNLTs334	ACCCACTGAAGGGCCTAAAT	AGCTTCTTCGCCTCTCCAAT	AG10	152	2	18
CNLTs335	GCAACTGCAGATACAATGAGC	GGGGCTGGTAAACTGAGAAA	GA9	263	11	35	scaffold7363 17.3	1rev2for	40274	40516	40455	262	GGGGCTGGTAAACTGAGAAACGGACCGTCCTCCTTGGTTGGCGGATCTCCCGACCCTTCGCTTTCGTTGAATGCATATCCAGCTTCTTGTCCACGTAAAAGGGATGACTTGACTAGGAGTCAGCATGAAGGCTAATCTGTCGCCACACGTCACCCACACGTAGTATTGCTATTAGCACTACTCTCTCTCTCTCTCTCTCATAATAGAGGAAGCAACAAGAAAAATAGAGAGATCGATATGGAGCTCATTGTATCTGCAGTTG
CNLTs336	AAGCATGTTCTGGTTCAATCG	TGTGTTGCTCGCAAGAAAAT	GA15	256	8	45	scaffold466 17.5	1for2rev	68353	68591	68389	258	AAGCATGTTCTGGTTCAATCGGCGCTTGATGGTTTGAGAGAGAGAGAGAGAGAGAGAGAGAGAGAGAGAGAGAGAGAGTGGGCACCGTAATGGTGTGAAGTTGTCAAGGATGTAGAAACATATTTATAAAGTGGTGTGTACTGATATTGGGGTGGGGAAGGTGAAATGGATGTAACACATGTGAATGAGTGACGGCGGGTTGGGTGGATTGGTGGGAGGTGATGGGTACAGGTTTTATATTTTCTTGCGAGCAACACA
CNLTs337	ACCTAATTGACCGCCTCCTT	CTGGGTTTTGTGCAACAATG	GA7	208			scaffold18190 16.3	1for2rev	157	345	248	208	ACCTAATTGACCGCCTCCTTGGCCCAAGCACTTGGGCCGGGCTAAAATTTGGTGCTTCATGCCTGGCCATTTGTCTGTGGCAAACATGGCGAGAGAGAGAGAGAGGGCAAAAACAACTCTATGAATACATATGAGTGGACCAAAGGTTCTCTTTAGAGTAAATTTCATAAACCCTCAAGTTTTGTGGTCATTGTTGCACAAAACCCAG
CNLTs338	CGTCCCTATGTGTTTGAGCA	GTTCTTACCCTGCGGTTGAA	TC13	184	1	9
CNLTs339	GTTTGTCTCATCCGGTCGTT	GCGCTGATGCAGAAAAGTAG	TC14	185	5	18	scaffold2028 16.4	1for2rev	237615	237780	237691	185	GTTTGTCTCATCCGGTCGTTCCTTCTTCTTTCTCCTTTGTTACCTTCCTAGTGCTAAATAAAGCAATCATTTGCTTCTCTCTCTCTCTCTCTCTCTCTCTCTCGGGTGAGGAGGCCCGAACGTTCGTGCCAAAGCATCATGCCACATACGAATGCAGGTATGAATCTACTTTTCTGCATCAGCGC
CNLTs340	CACCCATACTCGGAAATTCG	AACTCTCCCTCCCAGCTTTT	CT14	153	4	42
CNLTs341	GGAGACAGAAATGCCGAAAC	GCAAGCTCTGTCGCAGTAAG	GA18	138			scaffold7852 18.0	1rev2for	35711	35827	35710	136	GCAAGCTCTGTCGCAGTAAGGCAAACGTTCTGATTTCTGAACTGGTCGATCGACCATCTCTCTCTCTCTCTCTCTCTCTCTCTCTCTCTCAAAATTACTACGGTCAAGTGGAAACTGTTTCGGCATTTCTGTCTCC
CNLTs342	GTCGGCTCAGCAATTCTAAA	GAGTGTTTGATCACGCGAAA	AG14	187			scaffold3469 15.2	1rev2for	21065	21232	21130	187	GAGTGTTTGATCACGCGAAATTGAATGATAGCTGTTGAGCAGTGTTTGATTGCAGAAGTTCAATTCTCTCTCTCTCTCTCTCTCTCTCTCTCTCTTGAATGGAACGCTGAATTTGTAACTACTAACCACATACTGCCTCACCACCAGACCGGTTCCTGAGTCCTGATTTTAGAATTGCTGAGCCGAC
CNLTs343	ATCTATGCATCGCCGGTTAC	TCGGCAGCAAAAATAAGATT	GA14	204	4	37	scaffold4924 17.1	1for2rev	166672	166858	166767	206	ATCTATGCATCGCCGGTTACACAGGATAAGAGTTGAACACAAAATAGGCTAATTTCGAAAAAAAAACAACTTATCTTAGAAGGGCTAATTGCTTGAGAGAGAGAGAGAGAGAGAGAGAGAGAGAGCTGCGACAACAACTAGCTTGGAGTTCTGGGTTTCAACTGGCCAGTTGAAACAACTAACTCAAATCTTATTTTTGCTGCCGA
CNLTs345	ACATCTTTGGCTTTGCTGGT	CGAACAAGTATCGCATCAGTACA	GA8	263			scaffold4278 16.2	1rev2for	128465	128710	128489	268	CGAACAAGTATCGCATCAGTACAGTCTCTCTCTCTCTCTCTCCACATTTACGTCAAAAAAAAAGTGTCTCTCCACAGACTCCACGCATCCTGCTTGACATGTGTTATGCAGAGTGACTACACTGCCCTGCATCTACTAACACAAAGTAACGAAACATGGTACATGGTACATGGTACATGGTCCGTGATGAGTGATCATACTAAGCCCCCCAATGAGCAACTAGCCATGGACGAAGGCACAACCTCACCAGCAAAGCCAAAGATGTTAA
CNLTs347	CCTGAGTTAAGGCCATAGAGGA	ACACCAAACCATGCTTCAGA	TG6	170
CNLTs350	GGATGTGTATGTTCAATTTTACGG	GCGAGCAAGCAAACTTCCTA	GT9	180			scaffold5160 16.4	1for2rev	11415	11573	11415	178	GGATGTGTATGTTCAATTTTACGGTGTGTGTGTGTGTGTTATTTGAGTCTCAGCTTCAATAGGTGATCAAGCACCATTGTTCAGTTATCAACCCATATGGCTTTTGCTTCTAGAAGAGAGCTGCATCAGCAGCTACTCTGCTTGCTTAGTAATTTAGCTAGGAAGTTTGCTTGCTCGC
CNLTs351	CCAGCTTGGTTGATGGAAAA	AACATGTCTTGCGTTGAAGC	GA16	163	10	34	scaffold8032 17.6	1for2rev	127173	127589	127220	436	CCAGCTTGGTTGATGGAAAATCACACACACTGACACACATCACAGTGAGAGAGAGAGAGAGAGAGAGAGAGAGAGAGAGAGAGAGAGAGAGAGAGAGAGAGAGAGAGAGAGAGAGAGAGAGAGAGAGAGAGAGAGAGAGAGAGAGAGAGAGAGAGAGAGAGAGAGAGAGAGAGAGAGAGAGAGAGAGAGAGAGAGAGAGAGAGAGAGAGAGAGAGAGAGAGAGAGAGAGAGAGAGAGAGAGAGAGAGAGAGAGAGAGAGAGAGAGAGAGAGAGAGAGAGAGAGAGAGAGAGAGAGAGAGAGAGAGAGAGAGAGAGAGAGAGAGAGAGAGAGAGAGAGAGAGAGAGAGAGAGAGGACCAAGCAAGCAGTGGTAGTAGCAGCAGCCGCAGCAGACAATCAA…
CNLTs352	GTCTACATTGCCACACCTTCC	TCATCTCACTAGTGGCCTTGC	ATG20	216	14	16	scaffold442 17.4	dna2rmot		188175	0
CNLTs353	TTGTGGCAGATTTTATGAGCA	ACAGCACACAGCCAATTCCT	CA14	218			scaffold6734 17.2	1for2rev	72097	72295	72171	218	TTGTGGCAGATTTTATGAGCATCAATGTGCTAACACAATGGTACATGGTAGGGTAGAACTAAACTGCTTTCTTCACACACACACACACACACACACACACATGAAGCCATTCTGAAATTGTGTTCATTTTGCAGAGATCAGGAAATGCTCAGGAGTCTGGAATGAGTGACGAGCTGGAGAAGGTTGCACCCAACGTGCAGGAATTGGCTGTGTGCTGT
CNLTs354	CAGAAGGCTGATGGCATCTT	TGTACGCGCCATGAGTTCTA	TG6	147			scaffold2345 16.4	1for2rev	265794	265923	265875	149	CAGAAGGCTGATGGCATCTTCTGCTGACTGCATGCATGTGGACGGGCCGGTGAGACTATGCTTCGTCTTCTTTTTTTTTTTGTGTGTGTGTGGTGGAGACTATGCTTCATCTTCAATATGTGTATATTCTAGAACTCATGGCGCGTACA
CNLTs355	AAGGCGGTAAATGGTGCAG	ATCATCCTCGTGTTGGGTTC	AC9	171			scaffold3612 16.1	1for2rev	31454	31605	31483	171	AAGGCGGTAAATGGTGCAGCAGTGAGATACACACACACACACACACCTGGTGGGGGTGTATCCTCAGGGTTAGGACGTGGGCGCGAACAGCAGGATGCCTGTTGCTCCACTCTGACTCCATGGTCAAGCTGTGCAGTGCCCAATTGTCGCCGAACCCAACACGAGGATGAT
CNLTs356	GAAATTCGCACCTGAAAAGC	AATCTTGGGTCGAGCAATGT	GT8	242			scaffold10284 18.1	dna2fmot		106014	0
CNLTs357	GTGTGCAAAAAGCAAGCTGA	GCAGGTGCTCCCAGAGTCTT	GA19	162			scaffold397 17.1	1for2rev	99139	99279	99139	160	GTGTGCAAAAAGCAAGCTGATGCACTGCCTATTTTTTATGGAGTGCTACCTGATCAAACCCGCTGCGGAAGCCATGGAGAGAGAGAGAGAGAGAGAGAGAGAGAGATCGAGATCTTACTGCAAAAGGGGAATAAGGTTCCAAGACTCTGGGAGCACCTGC
CNLTs358	CATGCAAAATAGACCAAAGCA	CCTCCCAGCTGAATACTAACTCC	TG7	110
CNLTs359	CAAAACAAGACGGTGTGTGTG	AGTGACCCCATGAAGTAGGC	GT9	232			scaffold3907 17.2	1rev2for	103972	104183	103971	231	AGTGACCCCATGAAGTAGGCCTTCCCCTACCGTATCTAAGTGGAAACTGACGATTCTCACCTAGGTAGCTGCCAAGCTATTTTTCTATAGCCAACGTGTTCAGACTTTGGGACAACAAACTCACACGCCACTTCTTATTCTGAGAAGAGTGACAGTGAACTGAAGGAGAACAATTGTTTTCAGTTACCTTTCTTTTTTATCCACACACACACACACACACCGTCTTGTTTT
CNLTs360	AGCAGCACACGCATTTTACAT	CCGAAGTGCCGGAGTATG	AC26	195
CNLTs362	GCTGCTCAATTCTGTTTGGAG	CACTCACATCAACCATTTGGA	GA6	203			scaffold6270 16.0	1rev2for	28889	29071	29003	203	CACTCACATCAACCATTTGGAGCAGGTTCATCTATACCACTGTCAGCAAACACGCAATGATCATTCTGACTAACTCTCTAGGCTGCACAAAAAAGAAATCCAGCCCTCACTGCCTCTCTCTCTCTCACAGACTCAGACACACACATCTCGAATCTCTCTCTCAAACACAAATCTCTGCTCCTCTCCAAACAGAATTGAGCAGC
CNLTs363	CCATTGGAGAATCGTTGGTC	AGGCAAGCAACTGAAGCAG	GA9	219			scaffold1527 17.2	1rev2for	55489	55643	55519	173	AGGCAAGCAACTGAAGCAGTTCTCACTTCCTCTCTCTCTCTCTCTCTCCTTCATTGAAGATTGGGATCTAGTGTTGATTAGTAACTACACACAACAATTTATCCTTGGTCAAGCCTTTCTTCATAGAACAAAATCCTAATTCTCTTCCGTGACAGACCAACGATTCTCCAATG
CNLTs364	GTATCTCGACCAGCGCTTATG	AAGGCAAATGTGTTACCGAAA	GT11	135	20	17
CNLTs366	GAGGGAGCAAAGCCTGAAT	CCGATGGAACTCTCTTGCTC	AGAGC3 GA7	193
CNLTs367	TAATTTAGGCGGATTTTTGC	GAGAGAGGGAGGGGGAGAG	CT7	199			scaffold1713 16.2	1rev2for	22249	22428	22264	198	GAGAGAGGGAGGGGGAGAGAGAGAGAGAGAGAGATCATGTAGCTGTAGATCGCCAATGAAGAATACGAGCATGAAAATTGAATTAGTTTTGCCTTATTTGCAATGCAATATGGGCAGGGGGCATCACCCCTAAAACAGTAAAAAAGAACACTATGGTTGGATATGAGATGAAGATTTAGGCAAAAATCCGCCTAAATT
CNLTs368	ACCGCCTGCTCTCATTCTT	TATTTGTGCTGGGTTGACCA	TC10	163	9	81	scaffold7842 17.9	1rev2for	48635	48780	48754	165	TATTTGTGCTGGGTTGACCAGAGCCAGGAGGCAGGAGTCGCTACAAATTGCGGCTAAAAAAAAAGAGAGAAGATTCTTTGATCCCCAAAATTGCAGCTTGGGTGAGCGCACCCACACACGAGAGAGAGAGAGAGAGAGAGAAGTCAAGAATGAGAGCAGGCGGTT
CNLTs369	CCACCGCAGAACAACCTTAG	ATTTTGGTGCTCCCACTTTG	TC9	192			scaffold4986 17.0	1for2rev	59686	59858	59749	192	CCACCGCAGAACAACCTTAGGTTATAATAACGTTATCTCCCCCCTCTCTCTCCTCTCCTGTTTCTCTCTCTCTCTCTCTCTGCAAAACCTGGTCTCCGTATATACTGCTACTGTTTTTTAGATATGGATCGTTAACCTCACAGTAATCTTCGGCCCCGTCCAAAACCTAAACCAAAGTGGGAGCACCAAAAT
CNLTs369	CCACCGCAGAACAACCTTAG	ATTTTGGTGCTCCCACTTTG	TC9	192			scaffold5256 20.3	1for2rev	27250	27415	27250	185	CCACCGCAGAACAACCTTAGGTTATAATAACGTTATCTCCCCCCTTCTCTCTCCTCTCCTGTTTCTCTCTCTCTGCAAAACCTGTTCTCCGTATATACTGCTACTGTTTTTTAGATATGGATCGTTAACCTCACAGTAATCTTCGGCCCCGTCCAAAACCTAAACCAAAGTGGGAGCACCAAAAT
CNLTs369	CCACCGCAGAACAACCTTAG	ATTTTGGTGCTCCCACTTTG	TC9	192
CNLTs370	CTTTGACAGGATCGACACACA	ACGTGGACCCAGCACTAATC	AG20 GAA18	307		30	scaffold3069 13.6	1for2rev	5629	6050	5629	441	CTTTGACAGGATCGACACACAAGAGAGAGAGAGAGAGAGAGAGAGNNNNNNNNNNNNNNNNNNNNNNNNNNNNNNNNNNNNNNNNNNNNNNNNNNNNNNNNNNNNNNNNNNNNNNNNNNNNNNNNNNNNNNNNNNNNNNNNNNNNNNNNNNNNNNNNNNNNNNNNNNNNNNNNNNNNNNNNNNNNNNNNNNNNNNNNNNNNNNNNNNNNNNNNNNNNNNNNNNNNNNNNNNNGTAAGAGAGAGAGAGAGAGAGAGAGAGAGAGAAGAAGAAGAAGAAGAAGAAGAAGAAGAAGAAATCTTGTTTGGATGGGGTGGGTAAGACCTAATTGCTCCTATTTATATGGTAAATATCTAGTTGCCACGTGGTCAATTGTCCCCAACAACCTTTGATCTAAATTC…
CNLTs371	TTACCCTATGTGCGTCACCA	CTAGTGACCGCAGTTTGCAG	CT9	150	1	58	scaffold5278 16.0	1rev2for	45010	45140	45093	150	CTAGTGACCGCAGTTTGCAGTAATGTCGTCAAAAGTATCCATAGAGATTGGATGAATAGTTACGTCAAATTATACAGAAGATCAGAGAGAGAGAGAGAGAGTTGTTGATGCATGAAAGCCGAAGACCAAATGGTGACGCACATAGGGTAA
CNLTs372	CAGCGCATTCAATACTCTCTCT	AAAAATCAAACGGGCGAAG	CT11CTCC4TCTCC4	166
CNLTs373	TCAGGGAAGCACAAATCTCC	GCCAACACCCTACTCCAGAT	AG21	186	2	49	scaffold10335 16.7	1rev2for	19600	19756	19599	176	GCCAACACCCTACTCCAGATTTGTCTCTCCGGGTGATCTCTCTCTCTCTCTCTCTCTCTCTCTCTCTCTCTCATACTGCAACTGGTAGGTGAGCCGAGACCGCCAGATTTTCAGGCCGCTCTATTGGAGATTTCCTCTTCGTCGTTTAGAATCTCAGGAGATTTGTGCTTCCCTGA
CNLTs374	GTATACTCCTGCCCGGTGTG	TGCGGGTAAGAAAGCAACTC	CT13	179			scaffold161 16.1	1rev2for	51183	51344	51266	181	TGCGGGTAAGAAAGCAACTCTGTCACTGGAAATTAAATCACGGAATACTCGGAGAATCGGATTCTACCGAAGCATGGCCGACCAGAGAGAGAGAGAGAGAGAGAGAGAGAGTTGTCACTGTGTGGGGCCGAGGGAATGTCAGTGCAGGCTGCCAAACGCAACACACCGGGCAGGAGTATAC
CNLTs375	GATGCCGGAAGTACCAGAGA	TCCTCAACAAGCTCAACAGG	GA19	239	18	7	scaffold7562 18.5	1rev2for	48	267	47	239	TCCTCAACAAGCTCAACAGGGATATAAAAAATCCTGAAGAAAGGAACCAAACCTCTCTCTCTCTCTCTAACCCAGCCAGAGCTGCTGCTGCTGCTGCCGCCGCCCCAGCAGCTATTGGAGCTCAACCATCCAGAACTCCAGAGAGGTGAACTGTTCATTGATAGAAACCCTCCTTCCCTTCCCGCACACCACATCTCAATCTTTGCTGCATCCCCACGATCTCTGGTACTTCCGGCATC
CNLTs376	GTTTGGTTCCTTTCTTCAGGAT	CCTAGGGATCTTTCTTGGCA	GCA5 AG8 GA19	176		0	scaffold399 18.4	dna1fmot	87153		0
CNLTs377	TCCTGTTGTTCCTCGACCTC	TTATTTCACCACCGACCATTT	GA13	178			scaffold4579 17.5	1rev2for	73195	73354	73275	180	TTATTTCACCACCGACCATTTATAGAAACCAAAGCAGTCACTAATAACAAATAAATACTGCATCATCATGGATATTTACCTCTCTCTCTCTCTCTCTCTCTCTCTCCCCAAACACACGGCAAGAGCGAGAAGAAACGATGAATAGTATAAGAAAAGAGAGAGGTCGAGGAACAACAGGAT
CNLTs378	TCAGCCGATTTTTGCTTAGG	CAGCGCCCCTTCTTTCTT	AG8 AGAA3	212			scaffold8444 16.9	1for2rev	64319	64513	64319	212	TCAGCCGATTTTTGCTTAGGACTACGACTATGGTTGGTTGACTCGGGTGGGTGCTCATCTTTCTGAAAGGTTGCCCTTGGTCCTTCTTTTTTTTTATCAATCCTTGGTCCTTTTCTATTGAACAAAAAGTGGGCAAAAAGACTAGCCATGCACACGGACGCAGCAGACAAAAGAGAGAGAGAGAGAGACAGAGAAAGAAAGAAGGGGCGCTG
CNLTs379	TGTAAAATCACGAGGCAGCA	ATGGCACACAGCATGTTGAA	TC11	151	7	58
CNLTs380	ACTGCAACGACAACGCTATG	GGGTACATTCGCGAAAAGAG	CT19	223	23	13
CNLTs381	AAAGCACAACCTTATCTCTTCTCC	GGGGGTGAATCTTGAATCCT	CT11	151	10	38
CNLTs382	ATACAGTCGCAACTCGCAAA	TGAACGGGTGTCTCACAAAA	AG16	206			scaffold8592 13.4	1for2rev	15893	16073	15893	200	ATACAGTCGCAACTCGCAAAAGAGAGAGAGAGAGAGAGAGAGAGAGAAGAATTTGTTATAGTGCTTTGGTACGCAGATGGGCTCGTACTTCTAGTCCGCAAACCCATTTGATAACTTGGCGGCATCTAATGGTAGATTCATCCTTGTCGCTTTAGTGAACGTGTTGTGCCACGTAGATCGTTTTGTGAGACACCCGTTCA
CNLTs383	CTTTTACGCGAAGCGATGAC	ACTTGTAGGCGACTCGTGCT	AG7	248
CNLTs384	AGCACACACCCAATGCAAAGAA	TGTGTGTGCTTTTTTGAGAGAGA	TC8	166			scaffold9458 17.7	1rev2for	22307	22451	22322	167	TGTGTGTGCTTTTTTGAGAGAGAGAGAGAGATCGAGAGAACCTAATTGTGTGTGCTTGAATCAATCAGGTTTCCGACGCACGGATGGAGTATTGTTTTGTGCTTGAATCGAATCTCTATGGTGAAAGTGAAATTGAGATCGAGTTTCTTTGCATTGGGTGTGTGCTC
CNLTs386	ATCCGGATTTGCTCACCA	ACGAAGAAGAGCTCCCGAAT	AG7	182			scaffold6741 17.1	1for2rev	30457	30619	30603	182	ATCCGGATTTGCTCACCAGCTTGGCGTTGCGGATCTTGTTGCCGGCGTTGGCCGCCATCTAGGGAATCGCGGCGCGGATCGGGGGAACCGCCGGTAGGGAGGGGAGAGGGTTGGATGGGATCAAATCACTCGGGGCGCGCAGATGAGAGAGAGAGAGAGAGAATTCGGGAGCTCTTCTTCGT
CNLTs387	TCCCATTGGTTGAAAAGTGA	GCACGCGAGAGAGAGAGA	TC20	152
CNLTs389	GTACCTGCGGCAATTCGAG	TTGCCTCTCCCTCCTCTCTC	GA7	240			scaffold2093 17.5	1rev2for	79901	80122	79930	241	TTGCCTCTCCCTCCTCTCTCCTCTTGTCCTCTCTCTCTCTCTCATCCATGAGGATCAGGAGGCGGCCACAGGCCTCTCTGCATCAGGCCTCAGATCCGTCCACCTTCTCTTCACCCCAAACACCGCAGAATGCAGCGAGGGATCGAGAGTGCGGCGGCGAGGAGGCGAGGCTGCATGCGAATGCGGATCTCGGGGGCCAGAAATCCGTGGTGGCCAGACGCCTCGAATTGCCGCAGGTACG
CNLTs390	CGGCAGGCTAAGAGAGAGAG	TTGAAGGCCATAAAGTGGTG	AG9	102			scaffold2725 18.3	1for2rev	31889	31971	31900	102	CGGCAGGCTAAGAGAGAGAGAGAGAGAGGAATTATCGACACATGTATATCTCACATACATGTGCTAGCTTGCACTACTCAACCACCACTTTATGGCCTTCAA
CNLTs391	AATAACGCCGACGATTCCTT	TGTTCTTGATTCACACGTACGA	CT17	146			scaffold9154 16.0	1for2rev	78684	78860	78732	198	AATAACGCCGACGATTCCTTGCTTGTTCCTCCCCTCTATTTTCGTAGCTCTCTCTCTCTCTCTCTCTCTCTCTCTCTCTCTCTCTCTCTCTCTCTCTCTCTCTCTCTCTCTCTCTCTCTCTCTCTCTCTCTCTCCTCACTCTCGAGTTTTGACAAGTTAGTGCAAATGTGCACCCTTCGTACGTGTGAATCAAGAACA
CNLTs392	CTGACCTGATCCCTGGAGTG	CGTCCCTTTCGTCAAATGAG	CT8	210	9	27	scaffold869 17.6	1for2rev	13046	13213	13046	187	CTGACCTGATCCCTGGAGTGCGAGGAGGACCACCTGCACATGGGACCCATCTCCCTCCCTCTCTCTTTCATTCTTTCTTTTCCTTTCTCGCTCTACCTAGCTCTCCTCCTACACTTTTCTTCGGTTCGATCGAATGCGGCAATGGAATGGAAGCAGGGAGACAGTGCCTCATTTGACGAAAGGGACG
CNLTs392	CTGACCTGATCCCTGGAGTG	CGTCCCTTTCGTCAAATGAG	CT8	210	9	27	scaffold2788 17.4	1rev2for	188289	188479	188411	210	CGTCCCTTTCGTCAAATGAGGCACTGTCTCCCTGCTTCCATTCCGTTGCTGCATTCGATCGAACCGAAGAAAAAGTGTAGGAGTAGAGCTAGGTAGAGCGAGAAAGGAAAAGAAAGAATGAAAGAGAGAGAGAGAGAGGGGGGAGGGAGATGCATGGGTCCCATGTCCATGTGCAGGTGGTCCCTCCTCGCACTCCAGGGATCAGGTCAG
CNLTs393	TGGCGTGTCTCATGTTGTCT	TCAACGACATACTTGCCCACT	TG9	229	9	20	scaffold16101 17.9	1for2rev	401	626	437	246	TGGCGTGTCTCATGTTGTCTATATTTGAATATAGTTGTGTGTGTGTGTGTGTGTTTTGCGAGGTAATATAGTAGTGTTGTTGACCACTCAACTATGTATTCCACATCTTTTTCCTTGAGTTTGACTAGCTCGTACAATTGACTAGCTCGTACACTGATACTAGTTTGTCTAACTTCGCAAGTACTCCATTAGGCTATACGTATGATCACCTTTTGACTAGCTATAAGTGGGCAAGTATGTCGTTGA
CNLTs394	GAACCACCAAGCTCCAACAC	CAAATGAGATATGAGACGGTAGCC	CT15	204
CNLTs396	GCTCGATTCAGAGGACATGG	TGCAGCTGTGAAGCATTCTG	TC8	160	19	15	scaffold5680 17.1	1rev2for	17292	17432	17387	160	TGCAGCTGTGAAGCATTCTGTGAAAGTGTCGTATCAGCTACTGATCCAGGGACTGATACGGTAAGCACTAAGTACTTCAGAAATGGGGTACGACAGAGAGAGAGAGAGAGATTATAATAACGTTGAGACGAATTACCTTGCCATGTCCTCTGAATCGAGC
CNLTs397	AGATCCCCAGTCATGGACAA	ATGTGTCCGCATCTCAGTCC	GA16	239			scaffold3654 16.3	1rev2for	101989	102198	101988	229	ATGTGTCCGCATCTCAGTCCCAAGCCTGGCTACCGCCTACCGGCACCGCCAACGCCACCGTGCCTCGCCCCAAGCGACAATCTCTCTCTCTCTCTCTCTCTCCCCGTGGGGCTGACCGCCCAGATGCCATTTACTTCAACCTAGATGTTTTTCTAATCCATGGTTCTTGGTTCTTAGAGATCCCATCTGCTTCTAAGCTAGATGCTCTTTTGTCCATGACTGGGGATCT
CNLTs399	AATTTTGCGAGGATGAGCTG	CGGTGAAGGGAGAAGAGGAG	CT6 CGC5	242			scaffold4452 17.1	1rev2for	211923	212145	211922	242	CGGTGAAGGGAGAAGAGGAGGAGGCGGCGGCGGCGGCGAGGTGGGGAGAGGGGGAGAGAGAGAGAGGAGCAGAGCAGGTGGGCCGTGGATGGGTTGTCAGAGGGAGAGTACGCGCTGATGTAAAGTGCCTGTCGTCCGCTCAAGGGAATGCCAAATTCGTGACGTCTGAAACCGATAAATTCAGACACAGCCCGCCTCTGAATATATAATGTGTTTGTGTTTCAGCTCATCCTCGCAAAATT
CNLTs400	AAAATGCACGCTGGTGATTA	ACAAATGCAGAGAGAGAGAGAGA	CT13	103			scaffold11028 16.3	1for2rev	9548	9628	9548	103	AAAATGCACGCTGGTGATTAATCATACAGCACGTCAAGAAAGATAAAGTGGGTAGAACGGCAGTATCACCTCTCTCTCTCTCTCTCTCTCTCTCTGCATTTGT
CNLTs401	AGCTTACAACGCTTTGACCA	TCCTTTCTCGCACCAGACTC	AG21	200
CNLTs402	CTGCGTTCTCGCCAAAATAA	CCATTTTGGTTCCAAGTCTTTT	CA6	183	3	5	scaffold5757 17.4	1for2rev	86320	86471	86421	173	CTGCGTTCTCGCCAAAATAAATTGACAAGTGATGTGGCTACAGTTTTGTTGCACGTCGTTTCGAGTGAACTGGATCCGGAACTTTCAACCAATAGCTAGCCACACACACACAAAGAGAGAGAGAGAGAGAGAGAGAGAGAAATCTTTCATGAAAAGACTTGGAACCAAAATGG
CNLTs403	TTCAGACCCGTCGTCATAAA	TGTTAATCATAATGGCTTTGCTG	CT12	152			scaffold1528 14.4	1for2rev	66919	19031	66919	0
CNLTs404	CAGTTTACGCGTCATCATCG	CCGCATCATTTTTCAATCGT	AG10AAG7	246			scaffold6441 17.3	1rev2for	27162	27388	27161	246	CCGCATCATTTTTCAATCGTGTGTAAATATTTTATGGCGGTGCCACACATCGGCCGGCCTCTTGCTTGCAAACAGAACAGTCGGCATGATGCAAGTTGGAGATGTATTAGCATGCGAGCGAGAGAGAAATCTCTCTCTCTCTCTTCTCTCTCTCTCTCTCTCTCTCATTGTTGGTGTATGTCCTTTTTGTGGTAATAAAAGAGCCGGGGGTTATATACTTTGAGGTCGATGATGACGCGTAAACTG
CNLTs405	AGTGTTGGCGCTTACTTCCA	CAACTCGAGAGAGCGACGA	CT5 TC9	171			scaffold6072 16.9	1rev2for	37185	37336	37184	170	CAACTCGAGAGAGCGACGAAGAGAGAGAGAGAGAGAGAAAGAGATTGCTTTTTGGAGAGAGAAAGACAGGGAGGGCGTGAGCAAGAGAGAGAGGATGCATGTTCTATCCTACACCAACTCTAGGAGTATTTCTTTTTTTCCGTTCATTGTATGGAAGTAAGCGCCAACAC
CNLTs406	TGTCGTCTTCAACCTCAGCA	CGGCCGACTCACTTGATATT	CT6 TC6	228			scaffold3180 16.7	1rev2for	145990	146198	145989	228	CGGCCGACTCACTTGATATTGAGACAACAATGACATACGAGAGAGTATTGGAAGTTTTCAGTCAACGTTCAAACCTCGTCAGTCGATTTCAGTCAACGTTCAAACCTCGTCGGAGCCGGAGGATGGGGGTAGGCCGGGGAGTGAACTGTAACTGTTTTCATGAGAGAGAGAGATAGATAGAGAGAGAGAGGTCGGGTGCGGAGCTGAGTGCTGAGGTTGAAGACGACA
CNLTs407	CACGTACATTGGTTGGTGCT	GCGATAGGTGATGAGGCTGT	AG10	238
CNLTs408	AATCGGAAACGGAAACGACT	CGCGGATGTGCTCTAGTAGG	CT7	237			scaffold1137 17.8	1for2rev	109731	109948	109776	237	AATCGGAAACGGAAACGACTGTACAGATGCTGCTGCAAACGTCCCTCTCTCTCTCTCTCATGGCTCGTCTTCCGTATTCACATGATGGATGGAAGAAGCGAGTACCCATCACACACGCGTACTACTACCAGACAACTGCTGCTGTCACACTGTACCGGGTAAATAAAACTAGAGTATATTTTTCTTGCTTTCTTTCTCCCTACAGAAAAATCAGAGTCCTACTAGAGCACATCCGCG
CNLTs409	AACGCAAAACCAAAAGGTGA	GGTGAATGGGAGGGAGAAGA	CT15	234			scaffold18621 17.9	1rev2for	21140	21356	21201	236	GGTGAATGGGAGGGAGAAGAAAAAAAATGAAAAAGGATGAACTCATCAAGAGACGGCTGCGAGAGAGAGAGAGAGAGAGAGAGAGAGAGAGTCGTGTTGGTAGGTCAGCGTTGACACGGTGCCAAGGTAGGAATTTCAGGCTCTTAGGCATGGGTACGCCATCATCATTGCCCCGTGGACCAAATTAGTCAGCGTGAGGATCTAGCTTTTGATCCATCACCTTTTGGTTTTGCGTT
CNLTs410	TCAGTGGGATGTGACATTGG	AGTTTGGAAATCAGCCACCA	GT10GA9	232	7	0
CNLTs411	GTTGCCATGCATCTCCAAAT	CGCAACTTCCTCCTCTCTCTC	AG10	161	11	8	scaffold9069 18.3	1for2rev	59276	59416	59276	161	GTTGCCATGCATCTCCAAATGATTCCTTTTTTATACATAAGGGATCATAAAAATCTAGGAAAATACTAAAAAGACAGCCTATTCTCAACCATTGTTTCTTCCCAAAGGATGCCAAAAAGAGAGAGAGAAAGAGAGAGAGAGAGAGAGAGGAGGAAGTTGCG
CNLTs412	ACGCCATTTCTGAGGAAACA	ACCCATGTTCCTTCCTTCTTT	AG11	206	10	0	scaffold1894 18.8	1for2rev	35082	35267	35188	206	ACGCCATTTCTGAGGAAACAAGGGCACATGGGATGCATCATGGACGCAGCCTGCCTGCATATTATTGCAATGCAATGTACTCCTGCTACTCATCCTCAACTATACAGAGAGAGAGAGAGAGAGAGAGTCTACTTGTGGTCGTCATCTCCTGAAGATGATACTAGTGAAGAGAGGGAGATCACAATAAAGAAGGAAGGAACATGGGT
CNLTs413	CCATGATGTAGAAAATTGATTGC	TCTCTCTCTCTCAACAGCTACCG	GA7	191
CNLTs414	GAGAGGAGGGGAGAGGAATC	AATAATGGGTCCCACTGTGC	GA13	224
CNLTs415	TGACAGAACATCTTTTGTGTGTG	TGCAACTTTCAAACTTCAGAAAA	TG11GA16	162			scaffold1904 16.3	1rev2for	16022	16165	16021	166	TGCAACTTTCAAACTTCAGAAAATAGCAATTATAGCATAACCAAATTGTCATTGTTACACTTATATTATGCAAAGACGAACTATCATCAGTTATCATCTCTCTCTCTCTCTCTCTCTCTCTCTCTCTCACACACACACACACACACACACAAAAGATGTTCTGTCA
CNLTs416	AACAGATACAGTTGGAGACAGAAATG	CTCTGAGTGCGTCGCAAG	AG19	151	1	45
CNLTs417	TGGTGTGCAGAGATCGAAGA	TTTTGGATCCCCTCCTTTTC	GA10	198	2	21
CNLTs418	TCCACCCTCTTTCATTTCCA	GGTAGTACGTGGGCACCTTG	AG19	171	8	72	scaffold3941 15.9	1for2rev	46702	47143	46743	461	TCCACCCTCTTTCATTTCCAAATGTGTGCGGCGACGCGGTAGAGAGAGAGAGAGAGAGAGAGAGAGAGAGAGAGAGAGAGAGAGAGAGAGAGAGAGAGAGAGAGAGAGAGAGAGAGAGAGAGAGAGAGAGAGAGAGAGAGAGAGAGAGAGAGAGAGAGAGAGAGAGAGAGAGAGAGAGAGAGAGAGAGAGAGAGAGAGAGAGAGAGAGAGAGAGAGAGAGAGAGAGAGAGAGAGAGAGAGAGAGAGAGAGAGAGAGAGAGAGAGAGAGAGAGAGAGAGAGAGAGAGAGAGAGAGAGAGAGAGAGAGAGAGAGAGAGAGAGAGAGAGAGAGAGAGAGAGAGAGAGAGAGAGAGAGAGAGAGAGAGAGAGATGGTAGTGGTGGAGCGTACACCTAGGTGAT…
CNLTs420	GCAGATCAGTGTGCAACCTT	ACTTATCTGGCTGGCTTGC	GA8	155			scaffold2596 20.1	1for2rev	32015	32151	32058	155	GCAGATCAGTGTGCAACCTTCGAAATGCGCACACGACTGGTTGAGAGAGAGAGAGAGATGGTGCCGTCTCATAGTTTGATCGATCAAATCAGGTGTGATCGACCACGGCGGGATTCCAGTCCATCTGCACCGGTGGGCAAGCCAGCCAGATAAGT
CNLTs421	TGGAGATGCTCTGAGGAATCA	CCAGCTCGTGTGGTATTTCG	GA7	198	11	23	scaffold1769 18.3	1rev2for	34679	34856	34712	197	CCAGCTCGTGTGGTATTTCGCTCTCTCTCTCTTTCTCTCTCTCTCTCGCGAAATCCCCTATGTGACACATAAACAATGTTGACAACGGCAAGCTAAGAAAAATCATGTTATCCTTATTTGGCTACGGTTATTTGGGACTGAGCTAGTACATAAAATAAATATTGCCACAAATATAATTGATTCCTCAGAGCATCTCC
CNLTs422	GGCTGCCAATTTAGCAACAA	TTCCTATGTTTGAATTTGCGTCT	AG10	152			scaffold5884 17.4	dna1fmot	72227		0
CNLTs423	GATGTACACGGCCTTTCGTG	AGACCCTCCCACACCACTCT	GA11	165
CNLTs424	CGAGTGGAGGATAGGAGAGC	AGTTGTGACGGTGAGTAACCA	GA15	229	4	41	scaffold16120 16.4	1rev2for	7586	8075	7765	510	AGTTGTGACGGTGAGTAACCATTGATGTTTGTTAGCCTATTTCCATATCATCCTAAACCAGGAAGTCTATATATAAACCGCGGCTAGGGTCCTATCCTCAGTCCTTTCAGCCTCCGGCGGCCCATCTCCCTCCTCTATATCCTTACCCGCCCCGCTTCACCCTCTTCTCCCTCAGAGCCTCTCTCTCTCTCTCTCTCTCTCTCTCTCTCTCTCTCTCTCTCTCTCTCTCTCTCTCTCTCTCTCTCTCTCTCTCTCTCTCTCTCTCTCTCTCTCTCTCTCTCTCTCTCTCTCTCTCTCTCTCTCTCTCTCTCTCTCTCTCTCTCTCTCTCTCTCTCTCTCTCTCTCTCTCTCTCTCTCTCTCTCTCTCTCTCTCTCTCTCTCTCTCTCTCTCTCTCTCTC…
CNLTs425	CTCCGTCTGCTCCTTGAGAG	CCAACCGAAAGGAATGAAGA	AG17	221
CNLTs427	CGCGGGTAGGTAGCCTAGTT	TATATGGCAACCCACAAGCA	GA11GG GA14	156		75	scaffold5031 14.2	1rev2for	15275	15693	15274	438	TATATGGCAACCCACAAGCAGGCGATATGTTTCATGGTTCTTGTATTGGTCACCCTTGCATCAGGTACTCTCTCTCTCTCTCTCTCTCTCTCTCTCTCTCTCTCTCTCTCTCTCTCTCTCTCTCTCTCTCTCTCTCTCTCTCTCTCTCTCTCTCTCTCTCTCTCTCTCTCTCTCTCTCTCTCTCTCTCTCTCTCTCTCTCTCTCTCTCTCTCTCTCTCTCTCTCTCTCTCTCTCTCTCTCTCTCTCTCTCTCTCTCTCTCTCTCTCTCTCTCTCTCTCTCTCTCTCTCTCTCTCTCTCTCTCTCTCTCTCTCTCTCTCTCTCTCTCTCTCTCTCTCTCTCTCTCTCTCTCTCTCTCTCTCTCTCTCTCTCTCTCTCTCTCTCTCTCTCTCTCTCTCTCT…
CNLTs428	GCAAGAGGGATTCTGAAACG	AGTAACCCTCCCCGCATTC	AG11	156			scaffold6081 18.1	1for2rev	69832	69969	69940	156	GCAAGAGGGATTCTGAAACGGCTGCCAGACAAACAGAAAAAATTGAACGGGGGAAGGGGGATATTTCTCCATATGGATCTGGAGGAACCTGGGGCCAACCCACAGTCAGAGAGAGAGAGAGAGAGAGAGAAAGGATTGAATGCGGGGAGGGTTACT
CNLTs429	CGAGGATAACACATACTTTCTCCA	CCTGACCTCGTTGTTCAAGC	AG9	206	5	13	scaffold11361 15.8	1for2rev	2297	2475	2297	198	CGAGGATAACACATACTTTCTCCATTCTTTTTTATAGGAGTAATTGAAGTAGAGAGAGAGATGAGGTCTTGATTATGATGGAACCCATAGTTTTTGTAAATATAAACGTGATAATAACTGAAAAACTGGCATATCAATGTGGACGAAGGCAGTCGCCAAAATCATCGTATTTTAGCAAGCTTGAACAACGAGGTCAGG
CNLTs429	CGAGGATAACACATACTTTCTCCA	CCTGACCTCGTTGTTCAAGC	AG9	206	5	13	scaffold2510 17.2	1rev2for	23220	23394	23219	194	CCTGACCTCGTTGTTCAAGCTTGCTAAAATACGATGATTTTGGCGACTGCCTTCGTCCACATTGATATGCCAGTTTTTCAGTTATTATCACGTTTATATTTACAAAAACTATGGGTTCCATCATAATCAAGACCTCATCTCTCTCTCTACTTCAATTACTCCTATAAAAAAGAATGGAGAAAGTATGTGTTATC
CNLTs430	TGGTGGTGAGGCAGTATGTG	GCCCACAAGCTTCTCTGAAA	AG24	194
CNLTs431	GCCCCTTGATGAATCCTGA	GTTGCAATGCGGTGACAG	GA9	258
CNLTs432	AGGTTGGGAGGGAATGTGAT	AGACCGGTTCTCCTCTCCTG	GA15	160			scaffold4415 16.6	1rev2for	14263	14403	14288	160	AGACCGGTTCTCCTCTCCTGCACACTCTCTCTCTCTCTCTCTCTCTCTCTCTCTCGTGTACCTCTGTTTCAACTCCTAAATCCCTACCAAAATTTCCCCACTCGGCTGGTGGCCTCCTCATCGTCGCCGACTTCTTCCCAATCACATTCCCTCCCAACCT
CNLTs433	GGCTGCAAATAGACCAACCA	CGAACATCGGAGCTAATGCT	AG11	168	6	71	scaffold211 14.6	1for2rev	17098	17246	17171	168	GGCTGCAAATAGACCAACCACCTCATACGTACGAGGATTATTGGAAGATTTGAAACATAAACCTCCTAGGCCAGAGAGAGAGAGAGAGAGAGAGATCATTGAACAACTTGGGTAAAGATGATGAGTGGCTCAAGATTACCATGAGTGCAGCATTAGCTCCGATGTTCG
CNLTs435	AACTCAACTGGATGGGAGCA	CGTCCATAAGGCAACTAAATAAAA	CT8	165			scaffold2165 17.3	1rev2for	154366	154511	154478	169	CGTCCATAAGGCAACTAAATAAAATCTCTCGAATCTATACTGTCATTATTCAATTCCTCCGTAATTCAAAGTAGTAATCTCCATGGAATGGCAGGGGTCTTTCCTCTATTTCAGAGAGAGAGAGAGAGTAGTTTTCTCTTTTCGGTGCTCCCATCCAGTTGAGTTATCT
CNLTs436	GAATGGCAATGCTTCTACCC	GCCTCGTGTCTGCAATCTTT	AG10	200			scaffold8654 22.2	1for2rev	33187	33367	33222	200	GAATGGCAATGCTTCTACCCTATTTTCAAAAAAAAGAGAGAGAGAGAGAGAGAGGGGGCAAAGTTGGGAGAGAAGAGAGAGGCCGTTACGTGTAATGGACGGCTGATCTGCATGACTGCACGCCGTAACTTCAATGATGATATCATATGGCTGGTTTGTACAATCGCGCATGGACGGCCAAAAGATTGCAGACACGAGGC
CNLTs437	GGCAGGAAGGAACATGATTG	AACAAAGAGAAAAAGAGAGAGAGAGAG	TC13	143	1	76	scaffold6638 16.9	1rev2for	8682	8809	8696	154	AACAAAGAGAAAAAGAGAGAGAGAGAGAGAGAGAGAGAGAGAGAACAGAATTTCTGACCTCTTACAAGAAGATATCCTCCCAACACCATAACAACTAGCAACATGAACGATGCAAAGACATTTGCAACAATCATGTTCCTTCCTGCCCCACCAA
CNLTs438	CTAACCGGCGGCGAGAGA	CTGCCACATGCGTCGTTAGA	GA14	153	2	12
CNLTs439	AGTCATTCAAGGCAACCAGTG	GGTCTGAGTTGCCATGTCCT	GA8	152
CNLTs440	GCATGAAGTTGGAGGCACTT	CAAGCTAAGCAAAGCCCAGA	GA12	152			scaffold499 15.7	1for2rev	15458	15588	15458	150	GCATGAAGTTGGAGGCACTTATGGAGGAGGCTTAGCTAGAGGAGAGAGAAACAAAGATGAGAACTAGAGCAACCATGGTTGAGAGAGAGAGAGAGAGAGAGAGCTTGTTCAGCGTTTACAAATGGTAGTCTCTGGGCTTTGCTTAGCTTG
CNLTs441	CCGTTTCCGTATTTCCCATA	CTCAAAGCCTAGGCAACCAA	CA8	243			scaffold1911 16.3	1for2rev	113734	113959	113839	245	CCGTTTCCGTATTTCCCATAATCGTTTTCCCATTTTTTGTTTTTTCGTAAACGATCGTCGGTAAATCAGAAATTTCCATCACCGTTTTCACCCCTACACACGCGCACACACACACACACACACCCCTATAACCTATAACTGGCTACACGCATTTGGTAGACCTTCCTACACTCACAGGTACACCAGCCCAGCAGGGCCAGGCCGCATAGCTACAAATGGGTGAGTTTGGTTGCCTAGGCTTTGAG
CNLTs441	CCGTTTCCGTATTTCCCATA	CTCAAAGCCTAGGCAACCAA	CA8	243
CNLTs442	CATCACAGGAAGCTCGGTTT	CAAGCCCCCATCTAGGATCT	CA7GA9	195	4	45	scaffold4731 14.3	1rev2for	28368	28545	28476	197	CAAGCCCCCATCTAGGATCTCGTTACGTTTTACCCGACTTCTTAGCGCTTTGGCCCAGAATAAAATGATGGCTTGGGCAAAAGCATTGCAGGTTCCTTTGTATAGCGCTCTCTCTCTCTCTCTCTCTGTGTGTGTGTGTGGTACTTTTACAGCAACGAATCGCGTGCTTGATGTGTAAAACCGAGCTTCCTGTGATG
CNLTs443	CACACAGGATGCTTCGATCA	CGCTCCTGCAGAGAAAGAGA	TC14	212
CNLTs444	CAAACAAACAGTGCCATCCA	CACGCACACATTCTTGAGAGA	TC11	246			scaffold6020 16.3	1rev2for	67507	67733	67522	247	CACGCACACATTCTTGAGAGAGAGAGAGAGAGAGAGACTGCAGCTTGCTCGCATGATATGCGCTGGAGACTACGACCCTGTCTCACAGGCTGCCTCACCGTTCTGCAGGCGGAGCGGAGCGCACATCACATAGGCAGAGGCAGATAGTGCGGGAAGGAGAATGGGAAAAGATATTCTTGCAGAGATGAAGCTGATCCAAGGAGAGGATAATGACAATATATAATGATGGATGGCACTGTTTGTTTGG
CNLTs445	AAAAGAACCGGCAGGAAATC	TCCTCCTCTCTCGTCCCTCT	AG9	210			scaffold2244 18.3	1for2rev	257143	257332	257311	209	AAAAGAACCGGCAGGAAATCAGGAAAAAGAGAGGAGAGAGAAAAGAGGGAGAGAGTGTGTGTTCTTCTTTTGAGTCTTGACTCTTGAGTCTTGGAAGTTTGGAACTGCTCCTCTGCTCTCGAGAAAGCAGGGGAACAGGGGAAAGCGCTCCCCTCTCCTTTGAAGAAAGAGAGAGAGAGAGAGAGGGGAAGAGGGACGAGAGAGGAGGA
CNLTs446	GTTGGCAAACTGAGCTTGTG	TTCCCATCGATTGCAAAG	AG10	178			scaffold515 16.5	1rev2for	110672	110830	110691	176	TTCCCATCGATTGCAAAGACTCTCTCTCTCTCTCTCTCTAATGGGCAGCCATGTACCCTTCGCAACTGACTGCCACTTGTTTACCCAAACCGGGCAGTTGGTCGTAGATTCAAAACCGACTACTTACCCTCCTCCAACGCCCTCGGCCACAACCGCCGCACAAGCTCAGTTTGCCA
CNLTs447	GTTTGAAGTGGGTCCACCAG	TCCAAGCTCTCGCTCTCTGT	TC7	167			scaffold883 17.6	1for2rev	300605	300752	300700	167	GTTTGAAGTGGGTCCACCAGGAAGTTATCCTCTCACTCACAACCTCACGTGGTGGTGGGCTTTACACATGCATGGTGCTGGTTTCTGATTCTCGTCTCTCTCTCTCTCTTTTCTTTCGCTCGCCCATCTGAAGCCAAGGGACACAGAACAGAGAGCGAGAGCTTGGA
CNLTs448	GCTGCATTCCCGTCAAATAA	CCCTCTATGTAAACACGGGAAA	GA9	162	4	59
CNLTs449	TCACTTGCTAGGTTGGATGGA	AAATACACGGTAAGCCCTCTC	GA27	162
CNLTs450	TGGCTCTTTCGGTGAACTTG	TGTGCTCTCATATACTTTTACGATG	GA14	152			scaffold1889 16.6	1rev2for	141101	141233	141131	157	TGTGCTCTCATATACTTTTACGATGTATCTTCTCTCTCTCTCTCTCTCTCTCTCTCTCGGCGAAACATAGTACAGAAACAAACACTGATACACGCATGAGCACTCATCTTTAGAAACACCATGTTGCTCATACAAGTTCACCGAAAGAGCCATTAAG
CNLTs451	TTGCAAGACACTTTACAGTTACAGG	GGCTATTGAAAGACTCCAGTTCA	AG20	156			scaffold2397 16.2	1rev2for	196363	196490	196362	150	GGCTATTGAAAGACTCCAGTTCAGTTTGATTGGTTTCCTCTCTCTCTCTCTCTCTCTCTCTCTCTCTCTCTCTTTTAACCAATGGTGATACCTTTGTAAATGATTCTTTCAATTCCATTTCTCATTACCTGTAACTGTAAAGTGTCTTGC
CNLTs452	CGACGTTTGACCTCTATGTCC	AATTTCGCCGGAGAACAAA	CT10	221			scaffold1391 16.3	1rev2for	147847	148049	148020	221	AATTTCGCCGGAGAACAAAGCAAAATTTTCACGCGACTAAAAAAATTAGCAAATTATCTACTACCCTCTCTGTCCCAAATTACTTGTCATCCTGATTTTATACTAGGTTCGTTGAACACTACGAATCTAGACAAAACACATGTCCAAGTTCATTGGACATTCTATAAATCTGGAGAGAGAGAGAGAGAGAGAGAGCGCTGTTGGACATAGAGGTCAAACGT
CNLTs453	TATATCACATGGTGCATAATAAAGACG	AAAATGAAGCCTCAACCCTCA	CT9	150
CNLTs454	CGAGTGATGACATTACAGAGAGAGA	GAGCAACCACTTGACCCACT	AG15TGA7GGGA11	113		27
CNLTs455	ACTCCGGAAGAACCACAACA	ACATGGAAAGAGGTGGCAAG	GA10 GG GA5	220	29	6	scaffold692 16.4	1rev2for	83318	83518	83317	220	ACATGGAAAGAGGTGGCAAGGAGACTGCATGCAGACAGCCCACAAATCCACAAGCACGGGATCTAGATCCTTTTTTCTCCTTTCTTTCTATTTACCTAGCACTAATCTCTCTCTCTCTCTCTCTCTCTCTCTCTCTCTTTGACTCGTCGATCAGATTTTGGAGGATTCAATTCCATGGGATCGAAATAGCTGGCAACTCGTGTTGTGGTTCTTCCGGAGT
CNLTs455	ACTCCGGAAGAACCACAACA	ACATGGAAAGAGGTGGCAAG	GA10 GG GA5	220	29	6	scaffold9202 13.7	1rev2for	491	734	490	263	ACATGGAAAGAGGTGGCAAGGAGACTGCATGCAGACAGTCCACAAATCCGCAAGCACGGGATCTAGATTTTTTTTCCTCTCCTTTCTTTCTATTTACCCAGCACTAATCTCTCTCTCTCTCTCTCTCTCTCTCTCTCTCTCTCTCTCTCCTCGATCCATTGGAGGATTCATCAATGAATGAAATAAAAGCGTTTGTTAGAAACTCTCGGGGAATTCCATGGGATCGAAATAGCTGGCAACTCGTGTTGTGGTTCTTCCGGAGT
CNLTs456	CACCTCCAGTTTGGTTCAGG	TCACCTGAATTCTTCTTTGGTC	AG11	239	2	9	scaffold14341 19.4	1rev2for	497	731	518	256	TCACCTGAATTCTTCTTTGGTCTCTCTCTCTCTCTCTCTCTCTCTCTCTCTCTCTCTTTTTGTCATTTTCCCCCAGCTGCTTTGGGCTCGCACAACTTTGGGGCTGGCCTTTACAGATTCGATCCATGTAAGCACACCTCTCAGAAAACAGTAATGAATTATTGCTAAAAAAAAGCAATGAAGTTCCTAAAAAAACAAAAGTAATGACCACTATATTTGCACAGAACATGAGGGCCTGAACCAAACTGGAGGTGGC
CNLTs457	TCTCAACTAGCTCCACTACAAATTCA	CCTTTATTCGAGACGGGAGT	AG10	114			scaffold9784 17.0	1for2rev	379	469	379	110	TCTCAACTAGCTCCACTACAAATTCATTTACTGACTTTTATTTCATGATGCTTCCCTTTTAGAATCAACTTTTTAGAGAGAGAGAGAGAGACTCCCGTCTCGAATAAAGG
CNLTs458	AGAGCCTTCGGCCTTGTACT	GTGAAGCGCGCAAATCTC	AG12 CGC GA5	245	4	0	scaffold6736 17.1	1for2rev	31760	31981	31760	239	AGAGCCTTCGGCCTTGTACTGAGATACAGTTGGCTCAAGCATCTTATTGTATTCACGTTTTCTTTTTCTCTGATATATAAATTCATAACTCCTGACTTTTTTTTGGCTTTACTCTTTATTTATCTTATTTTGATTTTTTCCCTTGCCAGAGAGAGAGAGAGAGAGCGCGAGAGAGAGAAATTGGCAAAACAGACCATTCTGTTGAGGACAGGGGCACAACGGAGATTTGCGCGCTTCAC
CNLTs460	TCAGACGAGCACAAGTTTGG	GACGGTGTGTTGACGAGAACT	CT8	154			scaffold1313 17.8	1rev2for	168199	168333	168261	155	GACGGTGTGTTGACGAGAACTAAATCCCCTAATGTCAACCCATCTCCACATCAAGAAAACCGAGAGAGAGAGAGAGAGTCCATAGCTCGAGCTCGATCTAGTGGCAAAATTTGAAAAGGAAGAATGTCACCCGACCAAACTTGTGCTCGTCTGAT
CNLTs461	AACAAGAACCGCACACAACA	AAAGGAACCCACAGGGGTAA	CT21	235	20	7	scaffold313 18.1	1rev2for	57551	57754	57550	223	AAAGGAACCCACAGGGGTAATCCCTTGGTGGGAGAAAAGAGAGAGAGAGAGAGAGAGAGAGAGAGAGAGGATCCAGATTCAAGATTCAAATATGTTAGTACTAACTCACCTTGATACTCTGATTTGGATCTCTTCCCTTGCCCCTCTCAATGTGTTCTTGATGCATCTCCTTGCGGATTGCTTCATCCCCTCGCCTCGTCGTCTGTTGTGTGCGGTTCTTGTT
CNLTs462	GCGGCTACAGCTTACTACTGG	TGGAGTCGTTCTTGTTCAACC	AG17	228	12	35	scaffold8313 19.1	1for2rev	41968	42175	42037	228	GCGGCTACAGCTTACTACTGGGGAAGTTGACTATCTGCTGCTATATTGTCGTAGGGACTCCCGACTGCAGAGAGAGAGAGAGAGAGAGAGAGAGAGAGAGAGAAAGAGAGAGTGAGAGTGGCAACGGGGCGCCCGGGCCGTTTCTGCACGCCAGCTGCTGAGCCCTCGCAGGCCGTTTGCGACAGAGGCCGTGAAATGGGCCGAGCCGGTTGAACAAGAACGACTCCA
CNLTs463	TGCTAGGATGGTCCTGTTGAG	AGCACCAAATCCCTATGCAC	GA14	176			scaffold587 17.3	1for2rev	157285	157441	157375	176	TGCTAGGATGGTCCTGTTGAGACTTGAGAGTAGAGTAGCATCTAGGCTGCCGCTGCTGGTGCTGCTCAAGGTGCAGTCAAACACGCAGGGAGAGAGAGAGAGAGAGAGAGAGAGAGAAAATGTATTTGGGGTACTTCTACTTGCAGCCAAATGCAGGTGCATAGGGATTTGGTGCT
CNLTs464	GTCTTGATGGTGGCGGATAG	TCATCATCCTGCTCGAATCA	TC11	207
CNLTs465	CAGCTTAGACGGGCAGAGAA	AGGAAAACAGAGAGAGGGAGAG	CT14	154	21	0
CNLTs466	CATCATCAATAAAAGATCCGAGA	CATCATGATACTCGCCGTTG	GA16	246			scaffold942 15.8	1for2rev	74841	75071	74861	250	CATCATCAATAAAAGATCCGAGAGAGAGAGAGAGAGAGAGAGAGAGAGAGAGAGAGATTATCTCGAAAAAGAACCTAGTTTGCATTTATCCTAAGTGGCTCATGGCTGTAAAAGTGGATCCAAATTCTTGGGAAGTCAACGGTGTACTACAAATCGACGATGGCGGGTCGGGGAGGCTCTGAAATCAGAAATGGCAGGATTGCCAAATGGAAGCGTGTAGGTGATGGGGACAACGGCGAGTATCATGATG
CNLTs468	CCAGTAATTTCGTTGCGTTG	CGCAATCTTCCCGCTTAGT	AG20	164	8	0	scaffold572 18.0	1for2rev	83147	83528	83181	400	CCAGTAATTTCGTTGCGTTGTCAATGCAGAGGCAGAGAGAGAGAGAGAGAGAGAGAGAGAGAGAGAGAGAGAGAGAGAGAGAGAGAGAGAGAGAGAGAGAGAGAGAGAGAGAGAGAGAGAGAGAGAGAGAGAGAGAGAGAGAGAGAGAGAGAGAGAGAGAGAGAGAGAGAGAGAGAGAGAGAGAGAGAGAGAGAGAGAGAGAGAGAGAGAGAGAGAGAGAGAGAGAGAGAGAGAGAGAGAGAGAGAGAGAGAGAGAGAGAGAGAGAGAGAGAGAGAGAGAGAGAGAGAGAGAGAGAGAGAGAGAGAGAGGGAGGGGGGAGCAGCGATTGTGTTAGTGCTGATTAGCTAAACGATCTGCTAAAGGACTAGTACACGGCCACCACTAAGCGGGAAGATTGCG
CNLTs469	AAGAAGAGAGTGCGGCGAGT	CCCTGTTTCTTTCTCCACAA	CT8	151			scaffold4222 19.4	1for2rev	41334	41465	41428	151	AAGAAGAGAGTGCGGCGAGTGACCTTGGCTGGCCGGCTACCTCTCTCTCTATCTCGGATGCTTAGCTTAATTTGTCTGTTGCCTGCTTGCAAACTCTCTCTCTCTCTCTGTCTCTTATAACATCCTCCTTGTTGTGGAGAAAGAAACAGGG
CNLTs470	ACAGATTGTCGAACAACCCTA	CAAGCAAGGCAGGACACAG	AG18	191	2	14	scaffold792 16.9	1rev2for	110660	110826	110659	185	CAAGCAAGGCAGGACACAGCTCTCTCTCTCTCTCTCTCTCTCTCTCTCTCTGGATTTTCAGACAGCTCTGGTGTGCTCCAAAATTTCAGCAGTTGTAAACTGAGATGATTTCAATTTACTACCCTTACAGGTGGTTCAACAATCTTTTTCTTTTTCTTTTTTGATATAGGGTTGTTCGACAATCT
CNLTs471	ATGTCCCTCCGCATATTGG	GCCTCTTGTTTGAGTAGTTGGAA	TC13	203			scaffold6472 16.5	1rev2for	183262	183444	183261	205	GCCTCTTGTTTGAGTAGTTGGAATAATTGGTAAGGTCACACTATCTTCAAATGAGTTATATATTACACTAACAAATGATTAGGACAATTTACAAATTAGTTTTTTGAGCAATCATTTATAAATTTCTTATGCTTTTGAAGATGTTGACCCATACTGAGAGAGAGAGAGAGAGAGAGAGATTTCCAATATGCGGAGGGACATGCCT
CNLTs472	GGGCTTGGATGGTACAAACA	GGTGCGTTGTGACTTGTGAG	GA11	186			scaffold2429 17.9	1rev2for	134342	134508	134477	186	GGTGCGTTGTGACTTGTGAGTTGTGTGACTTGCGTTTGCGTGTGCCACAGCTTCCAGAAAGAGGCTCATCTTTTCCCCGTTGCCGCCAGCGTCGATCCGCCGTGGTGCTATTCTAGTGCGCCCGTCCTCTTCAGGTCTCTCTCTCTCTCTCTCTCTCATCTGTATGTGTTTGTACCATCCAAGCCC
CNLTs473	AGATCGAACCGCAACTATGC	CCCCGTGTTCAAATCACTTC	AG8	215			scaffold4845 16.7	1rev2for	10850	11047	10984	217	CCCCGTGTTCAAATCACTTCTTCATCTATAGTCCACCTCCGTTACCGCTGCCTCATCCCCGCGGCGCTCCTCAAACCCTAGTCCGGCATCGCCCCTGCATTCATCGCGCGCAGGTATGGTTGCCTTCCGTCATCCTCTCTCTCTCTCTCTCTTGTGCGTGGGTTTCCGTCCGGTTGATCTGGGTGCAGAGGTGGGAGGCATAGTTGCGGTTCGATCT
CNLTs474	GGTTGGCCAATGGAGAGAGA	GAAATACCGCGGATTGTTTG	GA14	249	9	16	scaffold2111 17.1	1for2rev	26605	26834	26618	249	GGTTGGCCAATGGAGAGAGAGAGAGAGAGAGAGAGAGAGAGAAGTGGGTGGAGCAGGCACCAATATATTTTCTTGTGTGCCGTTTTGAAGCAGTGTAGCGTAGCACTGTGACATGATCTAAACGATGGATGGGATGCATAGACTGCAAACTGATTTGACACGGTATATGTGTCGTTTATATTGTATGTACTACCTTTAGTATATTCCTCGCCATGCATATGGTCATGTGCAAACAATCCGCGGTATTTC
CNLTs476	GGGTGCTCAATGACCATGT	CGGCAAGAAGCATATGTGG	GA25	229
CNLTs477	TAATTGCCCAAGCAGAGAGC	ATGGCTGCCGTCTCTTTCTC	AG18	226	15	12	scaffold471 16.8	1for2rev	42284	42486	42284	222	TAATTGCCCAAGCAGAGAGCGAAGGACACTCTCTTCTGGCACACAAAATGTAGAGAGAGAGAGAGAGAGAGAGAGAGAGAGAGTACTATAGCAAGAAGGTGCAGTGGTCGTAGCAGCTAGGGGTACATGTACTATAGCAAGAAGGTGCAGTGGTCGTAGCAGCTAGTATCATGCAGCTGAGACACCGAAGAAACTGATGAGAGAGAAAGAGACGGCAGCCAT
CNLTs478	CGCCACAAAACCACATACAA	GCCCCAAGATCTGTGCTATG	GA7	250
CNLTs479	CGTCCTGTGGTATGTGAACG	CGCATCGAGAAAAGAGAACA	AG12GA9	182			scaffold2530 17.8	1rev2for	86886	87036	86885	170	CGCATCGAGAAAAGAGAACACCATTAGTCACAGGAATCATTATAACCTCTCTCTCTCTCTCTCTCTCTCTCTCTCTCTCTCTCGAACACTTTATTTTTCACTGACTGCGAAGAAAGCACACAAATTGCAGACGACCCCTCCCCAGAAAAACGTTCACATACCACAGGACG
CNLTs482	CCATCCGTCCGTATCTTGAC	CCTAGCCCAGTCCAATTCCT	AG24	207	18	19	scaffold504 16.9	1rev2for	352465	352644	352464	199	CCTAGCCCAGTCCAATTCCTCGCACCCACTTCGCACGCTCGCTTTTAAAAACCTCTCTCTCTCTCTCTCTCTCTCTCTCTCTCTCTCTCTCTTCTCGCATGGAAGAAGGAACGGAACAGAACGGGACGCTGATCCAGTGATCCGTGAACGGAAAACAGGGCAGCCTAAAATTGCTCGAGGTCAAGATACGGACGGATGG
CNLTs482	CCATCCGTCCGTATCTTGAC	CCTAGCCCAGTCCAATTCCT	AG24	207	18	19	scaffold3208 16.6	1rev2for	53252	53503	53294	271	CCTAGCCCAGTCCAATTCCTCGCACCCACTTCGCACGCTCGTCTCTCTCTCTCTCTCTCTCTCTCTCTCTCTCTCTCTCTCTCTCTCTCTCTCTCTCTCTCTCTCTCTCTCTCTCTCTCTCTCTCTCTCTCTCTCTCTCTCTCTCTCTCTCTCTCTCTCTCTCTTCTCGCATGGAAGAAGGAACGGAACAGAACGGGACGCTGATCCAGTGATCCGTGAACGGAAAACAGGGCAGCCTAAAATTGCTCGAGGTCAAGATACGGACGGATGG
CNLTs483	CAGAAAGCTCAGCGGTTAGG	ATCGGTCTTTTGGCAATCAA	AC7AG18	216	16	0	scaffold1145 16.9	1rev2for	133638	134042	133924	424	ATCGGTCTTTTGGCAATCAAATCGCCATGCAATTACATGACTTGGATGAAATGAACTTGCACTTTGAAAGATAGCAGAATCTCTCTCTCTCTCTCTCTCTCTCTCTCTCTCTCTCTCTCTCTCTCTCTCTCTCTCTCTCTCTCTCTCTCTCTCTCTCTCTCTCTCTCTCTCTCTCTCTCTCTCTCTCTCTCTCTCTCTCTCTCTCTCTCTCTCTCTCTCTCTCTCTCTCTCTCTCTCTCTCTCTCTCTCTCTCTCTCTCTCTCTCTCTCTCTCTCTCTCTCTCTCTCTCTCTCTCTCTCTCTCTCTCTCTCTCTCTCTCTCTGTGTGTGTGTGTGTGTTGTTTTTTTGACAAAAGAAAACTTTTTTTAGGGGGAGAAAGAAGAAAAGATGCCAAAACTT…
CNLTs484	GAGATCCTACCACGGCGATA	CGCTTTCCCCTCCTTTTGTA	GA18	157	1	71	scaffold8756 17.4	dna2rmot		1271	0
CNLTs485	GCATATTACCGCGATTCAGG	ATTTTCCGTGTACGCCATGT	CA7	222	7	26
CNLTs486	TAGTGTGGTGCAGGACATGG	CCGGTGATCGTATTTTGTGA	AG19	228	13	47	scaffold3531 19.0	1rev2for	32904	33098	32903	214	CCGGTGATCGTATTTTGTGAATACTGCTCTTGTAAGAGTCGTTTTGTTCTTTCTCTCTCTCTCTCTCTCTCTCTCTTTTTGAGCAGAAACAGGAGGGGATTCCCCTGCTGCACTTTTATTAGAGTTAGTTTTTGTACATGGTTAGTACTGTACAAACGAACAGGGAACTAGCTACAAAGACCGTAACCAGGACTCCATGTCCTGCACCACACTA
CNLTs487	GCACCAACATGAATTGTTTGA	TCGTTCTTAGTACGTGCAAAACAT	TC8TG5	155			scaffold3057 18.2	1for2rev	41872	41999	41872	151	GCACCAACATGAATTGTTTGAGGGAGTATCTTGCACCAACATGAATTCCATTTCTAAAACATGTAATGAACAACAGTTCAAATCTCTCTCTCTCTCTGTGTGTGGATCGGACCCAGGAGGACATGTCATGTTTTGCACGTACTAAGAACGA
CNLTs489	ATTCGCCCTTGATGAGTCCT	TCCACTTGTAGCTCGAGAAGC	GA14	173
CNLTs492	TGAGTGGCTCGTAACAGGAA	CTCGCCTGCACTTGAAAAA	AG12	223
CNLTs493	AACGCATGAGCAAAAAGAGC	CGCTACCAGAAAGCCAAAGA	AG17	243	5	3	scaffold1360 17.4	1for2rev	5886	6109	6010	243	AACGCATGAGCAAAAAGAGCGGAGGTGCTTGCATGAGCAAATAACCAATTCGAATATATATCAATTGCTATACAACTTGACAGGGAGGCGAGAAGCACTCAATTGATGTAGAAGCTGCCCTGCAGAGAGAGAGAGAGAGAGAGAGAGAGAGAGAGAGAACTTGGTATGCTAGCAGTCGCAAGCATGGAGGGGTGGAAGCAGGAGAAATAAAAGTCCTTTCGTGTCTTTGGCTTTCTGGTAGCG
CNLTs494	CGGCTTCAGAGCAGCAATAG	AAGCGCGAGACATGATTGAT	GA17	233			scaffold2372 17.2	dna1fmot	371450		0
CNLTs495	TTGGGCAAAGTTGGAAAATG	GGACGGCTTTAAAGGTAAGCA	GA7	193			scaffold3774 17.0	1for2rev	266893	267070	266918	198	TTGGGCAAAGTTGGAAAATGAGAGGAGAGAGAGAGAGAATGGAAAAGCTTCTTTCTCTCGTTTCTTTCGGCCTTTGGGGTGGTTTTGATTTTGATTTCATATCAATTGATTTTCATTATTCTTATGCATTTGGATGTGACTAAGTATAAATGTTTCGTGCACCTAATTTAGTCAATTTGCTTACCTTTAAAGCCGTCC
CNLTs495	TTGGGCAAAGTTGGAAAATG	GGACGGCTTTAAAGGTAAGCA	GA7	193			scaffold2906 17.8	1rev2for	91024	91197	91177	194	GGACGGCTTTAAAGGTAAGCAAATTGACTAAATTAGGGCACTTCTACTTAGTCACATCCAAATGCATAAGAATAATGAAAAATCAATTGATATGAAATCATAATCGAAACCACCCCAAAGGCCGAAAGAAACGAGAGAAAGAAGCTTTTCCATTCTCTCTCTCTCTCCCCTCTCATTTTCCAACTTTGCCCAAT
CNLTs496	ACGCTGAAAAGGGAAGGACT	TGCAGACCAAACTCATTTCTCA	CT8	185	1	31
CNLTs497	CCTTGAAAAGTCCAGTTGCCTA	CGCTTGAACTGGACGGATTA	TC15	212
CNLTs498	TGAGTGACGAACGTGAAAGG	GGGGAATATCCAAAATAAGAAGAG	AG12	160	9	72	scaffold9355 15.6	1for2rev	13330	13466	13365	160	TGAGTGACGAACGTGAAAGGAAAGACATAAGGTTAGAGAGAGAGAGAGAGAGAGAGAGAAAATAAGCGAGAAAAATATAGAAATCATGCCTCTCTTGGCGCACTTGTGCTTTTATAGAGTGAGAAGATGTTTTATACTCTTCTTATTTTGGATATTCCCC
CNLTs499	TCTTGCGATGCGTTTCATTA	CCGATCGAGATGCTGTTCTT	TG7	153			scaffold319 17.3	1rev2for	10264	10397	10383	153	CCGATCGAGATGCTGTTCTTTTCGGGCCCACCGAAAATTCTCTACGACCGCAACGTGAGGTGCCTCCCCTCCATTGCCGAGTCAGCACAACATTGCTCTCTCTCTCTCTCTCTCTCTCTCACACACACACACATAATGAAACGCATCGCAAGA
CNLTs500	TCTCCGGCATGTTAGCATTT	AGAATCTCGTTTTACTGGGCATA	CT14	186	4	75	scaffold3851 17.0	1for2rev	132611	133050	132745	462	TCTCCGGCATGTTAGCATTTTCGATGATATGGGGACGGGGGAGGCAGATAAGAGAGCCTGAAGCTTACCATGCCCATCATAGGTTAGCTATTTTTTTTACTTGATCTAACGCGCACATTTGAAGCCGTCCGGCCTCTCTCTCTCTCTCTCTCTCTCTCTCTCTCTCTCTCTCTCTCTCTCTCTCTCTCTCTCTCTCTCTCTCTCTCTCTCTCTCTCTCTCTCTCTCTCTCTCTCTCTCTCTCTCTCTCTCTCTCTCTCTCTCTCTCTCTCTCTCTCTCTCTCTCTCTCTCTCTCTCTCTCTCTCTCTCTCTCTCTCTCTCTCTCTCTCTCTCTCTCTCTCTCTCTCTCTCTCTCTCTCTCTCTCTCTCTCTCTCTCTCTCTCTCTCTCTCTCTCTCTCT…
CNLTs501	ATCATTAGGGAGCACCATGC	GAATACTGCACTCCGGTCCTT	CA9	179			scaffold1523 18.0	1rev2for	251179	251338	251288	180	GAATACTGCACTCCGGTCCTTTATTATTTTCTAAGAATGGCAATTAGCACTAACCACTAAGCATACTGCATGCACATCCAGGCGACCCGCCATGATGATGATACAGAGGTGTGTGTGTGTGTGTGTGATCATGATGGTCATTAGATCTCTCAAATCCGGGCATGGTGCTCCCTAATGATC
CNLTs502	GGTATACGCGCCCATCAGT	TCCACCTCTGATGCTTCCTT	GA15	130	14	17	scaffold7043 16.6	1for2rev	10866	10976	10942	130	GGTATACGCGCCCATCAGTCAACCTGCGCGGCGAATGAAATGTGTCCGGAAAAAGAAACCGAGCATCTGGAGGGGGAGAGAGAGAGAGAGAGAGAGAGAGAGAGAGTCAAAAGGAAGCATCAGAGGTGGA
CNLTs503	CGCTTCTTCTTCATCCTCCA	CTGGAGTCCTACTGGTTCTGC	TC7	152	1	81	scaffold7013 18.3	1rev2for	39807	39939	39851	153	CTGGAGTCCTACTGGTTCTGCAGTATGACTGCATGAGAGAGAAAGAGAGAGAGAGAGACCTGAAGACGACGACGGGCGCGGAGGCGACGATTTCCTTGGCCTTAGCGAGCGCCATAGCTCTGGATTCCGGGTTGGAGGATGAAGAAGAAGCGA
CNLTs505	AATGTGCTGCTGAAGACTCGT	TGGCCCCGTTTGATTTTTAG	AG10	172	14	27
CNLTs506	GGTGAAAAGCAGCAGGAGAA	CCACAGGCCACTCTCTCTCT	GA14	185			scaffold1490 16.9	1for2rev	54412	54577	54412	185	GGTGAAAAGCAGCAGGAGAAAGGGGTAAGTTTCAGCATCAGCAGCGTTGGCGATGCAAAAGGTTGCACACAACAGCACAAGGAACAATTTAGGTCATGTACTCACACATGCCTGTATCTGTGTGGCTGGCCACTATACGAGAGAGCGAGAGAGAGAGAGAGAGAGAGAGAGAGAGTGGCCTGTGG
CNLTs507	TCCCACATTTACGTTTCAGGA	TAGCAAAATCATCGCCCTTT	AG12	154	7	43	scaffold7706 14.1	1for2rev	7950	8084	7981	154	TCCCACATTTACGTTTCAGGACACTCCTTAAGAGAGAGAGAGAGAGAGAGAGAGCAAAATTAGAACCACAACTTCACGTTTGGTTCCTATCACCGCATGATGTGTTTGTATAACCTATAATGACGAAATCTAATAAAGGGCGATGATTTTGCTA
CNLTs508	CTTGTGAAGTGTAATTGTGGAAGA	AGTATGCAAATTCAGACTCGTG	AG10AA AG17	151	1	34	scaffold3119 17.4	1rev2for	37801	38249	37800	470	AGTATGCAAATTCAGACTCGTGGTGGGATTTGCCTGAAACCACGTTCCTTTTTTGTTTGCTTCAAAAATTGGCTGCTCTCTCTCTCTCTCTCTCTCTCTCTCTCTCTCTCTCTCTCTCTCTCTCTCTCTCTCTCTCTCTCTCTCTCTCTCTCTCTCTCTCTCTCTCTCTCTCTCTCTCTCTCTCTCTCTCTCTCTCTCTCTCTCTCTCTCTCTCTCTCTCTCTCTCTCTCTCTCTCTCTCTCTCTCTCTCTCTCTCTCTCTCTCTCTCTCTCTCTCTCTCTCTCTCTCTCTCTCTCTCTCTCTCTCTCTCTCTCTCTCTCTCTCTCTCTCTCTCTCTCTCTCTCTCTCTCTCTCTCTCTCTCTCTCTCTCTCTCTCTCTCTCTCTCTCTCTCTCTCTCT…
CNLTs509	GCCTACCATCATTTGCCATC	GCAAAGGCCAAGGTACACAC	CT9	161	22	1	scaffold1508 18.6	1rev2for	60638	60793	60697	175	GCAAAGGCCAAGGTACACACAGACACAAAAGTGGTTGGACCCACACACAAGCACAAGCCAGAGAGAGAGAGAGAGAGAGAGAGAGAGAGAGAGGTTTCATTTTCTTTTTTCTCTCCTCCTTGGAAGGCAATTGTTTTCCATTTGGTAGCTGCCCAGATGGCAAATGATGGTAGGC
CNLTs510	AAACAAGATTGGAACGTGGTG	CAGTGTAGGGGCGATTCAAC	CT8CA9	163			scaffold272 13.8	1rev2for	54974	55119	54973	165	CAGTGTAGGGGCGATTCAACATTTGCAATAGTGTGTGTATGTGTACTCCTATGTGTCAGTGTGTGTGTGTGTGTGTGGAGAGAGAGAGAGAGAGAGTGCACGGGTGTGGGTGTGTTAACAACTGGTGTAGCATTTACCCTGCCCCCACCACGTTCCAATCTTGTT
CNLTs511	CGGAATTGGTTGTTTGGATA	GAAAGTATCTTAGCCAATGTCAGAA	TC13	156			scaffold2558 17.3	1for2rev	63005	63138	63097	158	CGGAATTGGTTGTTTGGATACGCCCATCATTTTGGGACATTACCAAAACCCACTTCCTGCAATTCTGTAGATCAAAATAATTTATTGAGAGTCTCTCTCTCTCTCTCTCTCTCTCTCACGCTTTATATAGTTATTCTGACATTGGCTAAGATACTTTC
CNLTs512	GTACGGTTGCGGTTCAGTTC	CACGAAGCACCATCATCAAC	GAA9	195			scaffold1012 15.9	1for2rev	64863	65034	64863	191	GTACGGTTGCGGTTCAGTTCGCCGCGATTGATCGCCGGCGTCTCGATCTGTTCCTGTGGAGAACCTGCGATCCTGTCGATAATTGCTGGGAGAGAAGAGGAGAGATTGGACTGGAGAACTACCGAGGGAAGAAGAAGGCGGGCATGCACTGATGGGCTTATATATAGCGCGGTTGATGATGGTGCTTCGTG
CNLTs512	GTACGGTTGCGGTTCAGTTC	CACGAAGCACCATCATCAAC	GAA9	195			scaffold2938 17.0	1rev2for	47403	47578	47450	195	CACGAAGCACCATCATCAACCGCGCTATATAACCCCGTCTCCTCCCCTTCTTCTTCTTCTTCTTCTTCTTCTTCCCTCGAACTCTCCTGTCCAATCTCTCCTCTTCTCTCCCAGCAATAATCGACAGGATCGCAGGTTCTCCACGGGAGCAGAGACGCCGGCGATCGATCGCCGCGAACTGAACCGCAACCGTAC
CNLTs513	CAGTGAGGGTTGTGTGACGA	GAGGGAGCCGGTACGAATAC	AG8	150			scaffold5815 16.2	1rev2for	36206	36336	36293	150	GAGGGAGCCGGTACGAATACGGGCATGTGTTGTGAGGCGAATTGAGGCCGAACTTGCATAAAAAAATTAAGAACCTTACTAGCTTATCTCTCTCTCTCTCTCTTTCTCTCACACAGGATGATCATCTTCCTCGTCACACAACCCTCACTG
CNLTs514	GGTGCACCCATGAACCTAGT	GCACGAAACCTGTCATCCAT	AG7	185			scaffold7527 15.2	1rev2for	4674	4839	4710	185	GCACGAAACCTGTCATCCATTTAGGTTGCACTAAACCTCTCTCTCTCTCTACAGCATTTTGATAGGCTTTTGGGCCAGAAGCATGCTAATTGTAGTGTATCCCATTATAGGATTTTCTTGGTGCTGTTGTTACTGAATACTGACCTGTTTCATTACTAACTACATACTAGGTTCATGGGTGCACC
CNLTs515	GGACACCGATACAGCCGATA	TCGGAACGACGCATCAAT	CT15	157			scaffold6366 15.6	1for2rev	22472	22611	22529	157	GGACACCGATACAGCCGATACTTGTTGCAGCCATAGATTTCCTGAGGTAGCACTTCCTCTCTCTCTCTCTCTCTCTCTCTCTCTCTTTAGGTAGCGGTTCATCTCTGGTGAGGAAGAAGGCAGCAGTGAAAGCTAATGCATTGATGCGTCGTTCCGA
CNLTs516	GGCAAAGCCACATGAATGAT	AGAACCCCACATGAGAGCAC	GA15	155			scaffold94 17.0	1rev2for	84146	84281	84171	155	AGAACCCCACATGAGAGCACAAAACTCTCTCTCTCTCTCTCTCTCTCTCTCTCTCACGCACAGACAGACACACATTTATACTTGCCAAGTTGCGAGACCCCCTTGGCCTTCTTCCACGTTTGCTTACCTCTGACCATCATTCATGTGGCTTTGCC
CNLTs518	AGGACGTGTTGAAGGCTCAG	AGAAGGCAAGCACGATTACG	AG12	190			scaffold390 18.1	1for2rev	125901	126051	125981	170	AGGACGTGTTGAAGGCTCAGAGGCAGCAGCTGTGCTCGTGACACTTGCCGCAGTCGGTGGTCCGATATGGACGTCCAGTAGAGAGAGAGAGAGAGAGAGAGAGGGGTTCATTCGGCTTTCTCCCCACCCCCTAATAAGCCAATGAGAAAGCGTAATCGTGCTTGCCTTCT
CNLTs519	ATCCCCCTTTTGGGTATCTC	ACCAATGTCACAAAGAGAGAGAG	TC8	246	4	52	scaffold5438 16.8	1for2rev	18220	18443	18220	246	ATCCCCCTTTTGGGTATCTCAAAACCTAGTTTGCAAAAGTGGCAAAATTAAGCTCAAACAAAAACACATCCCAAACTTGATCCGATACATTATTTTTACCTTTTACACGTGAAATAATAATAAGTTGTGTATGTGGCCCAGTCCGGCTTGGAGTTTGGCCTAAAAATGCTGGTCCATGGCTCCACATGGGCGGCCATGAAAACATCGAAATATCTATCTCTCTCTCTCTCTCTTTGTGACATTGGT
CNLTs520	GGAGATCTCGTCAATCCCTGT	TGTGCACGGGTTTCATTACA	CT9AC6G CA7	248
CNLTs521	CACTACACATTAGCAACGAGCA	GAAGGAGTACAACGGGGAAGA	TC14	104			scaffold1022 17.1	1rev2for	214628	214708	214627	101	GAAGGAGTACAACGGGGAAGAGAGAGAGAGAGAGAGAGAGAGAGATGTCATGTGTTTCCAGCATCAATGTTTGATTTTTATGCTCGTTGCTAATGTGTAGT
CNLTs522	TGTTGGTCGACATTACCTTCA	TATTGCACGTTGAGCACAGA	TC10	213			scaffold553 17.1	1rev2for	192550	192742	192601	212	TATTGCACGTTGAGCACAGACGACCGAACGAAAGCTATTTTTATTCGCAGGGAGAGAGAGAGAGAGAGAGAAAGAGAGAGGAAGCTATTATAAATGTCTCATACTCGAAAAGAAAACATGGTAGAGTGCTAACAATGATTGAGTTGACATTATATTCTTGTCCACAAACAACAATAAACAGTAAGGCATTAGTGAAGGTAATGTCGACCAAC
CNLTs524	CATCGTTCAGAACAAACCAA	GGTACGGTTACCTTTCACCA	AG8	199
CNLTs525	GGGAGTTGGGGCTTTTCTAA	TTGAACAACAAACATCCCTTTT	AG19	175			scaffold11003 17.3	1for2rev	8299	8688	8299	411	GGGAGTTGGGGCTTTTCTAAGAAGCAAAGCAAATGTAAGTTATTTTCAAGAATCAGTGAGCTAGCTTAATCAGATGATTATAGGATTTCTTTTGTTCGGAGAGAGAGAGAGGGAGGGAGGGAGGGAGTTGGGGCTTTTCTAAGAAGCAAAGCAAATGTAAGTTATTTTCAAGAATCAGTGAGCTAGCTTAATCAGATGATTATAGGATTTCTTTTGTTCGGAGAGAGAGAGAGGGAGGGAGGGAGGGAGTTGGGGCTTTTCTAAGAAGCAAAGCAAATGTAAGTTATTTTCAAGAATCAGTGAGCTAGCTCACAGAGAGAGAGAGAGAGAGAGAGAGAGAGAGAAGAGAGAGAAGAGGATTGTATCGGTAGTGCACTTTCTGAATTCTTAAAAGGGATG…
CNLTs526	CGTGAAACCGAGGAAATGAG	ACGCCGTCTTCAATCTATCG	AG9	227			scaffold664 17.6	1rev2for	20139	20346	20254	227	ACGCCGTCTTCAATCTATCGGCATCAACTCGCGACACATGTCCTGATTCACATGCAATGCTCTATATGTGTACGTGCATGTTGATCAGTTGGTTTGTTTTCAAAGACAAACCTTCCTCTCTCTCTCTCTCTCTTTGTGCGAACTATACAAACCTTGACACTTCATGTTTTACAAGAACTATTTTCCAATTTTGCCCATATAGATCATCTCATTTCCTCGGTTTCACG
CNLTs528	GGTATTTTGGAGCCAGATGGA	ATGTGGTTTTGCGGGTTATG	GA14	185
CNLTs530	TTGTTAGAGAGAGGATTTTGAGTTT	TTTTTCCAGTGAATACACCTCA	GA9	150			scaffold520 17.7	1for2rev	118997	119125	119028	150	TTGTTAGAGAGAGGATTTTGAGTTTTGTTGGAGAGAGAGAGAGAGAGAGGCATAGATAAAGCTTATCTGATATCTATCTTTTCCTTTGGATCTTTGGATCCTACACTGATACGAAAAGATTATGACTATGAGGTGTATTCACTGGAAAAA
CNLTs532	TGGAACAACAATCAGGTAGGC	TGCAAGTTCTAGATGTGAATATGAGG	AG15	241
CNLTs534	ATCATCGATCACCAATCAGC	ACCCGTCCAGGTGGTACTAA	CGAT5	194
CNLTs535	CGCTTTTGGGTAATTTGTGG	CGGTAGGCATGCGAAGTATC	CT9	245
CNLTs536	ACCCATGTGTTCGTTCGTGT	TCGGTTCCTTCCTTTCACAA	CT13	230			scaffold5935 18.4	1for2rev	60748	60958	60790	230	ACCCATGTGTTCGTTCGTGTCTGTACAAAAGGTTCTCCCAACTCTCTCTCTCTCTCTCTCTCTCTCTTTTTTTGTACGTAACAAAAAAAGAACGTGACAGGCTAGGAAAAGCTAGTAATGTACCAAGCTAACAAAGCTGTTTGAGGTAACATGAGACACGCAGGGAGGGGATCGGAAAGGTTTTTTGGAGGGGAATCGAAATCAATTTGTTTGTGAAAGGAAGGAACCGA
CNLTs536	ACCCATGTGTTCGTTCGTGT	TCGGTTCCTTCCTTTCACAA	CT13	230			scaffold7013 18.3	1for2rev	79193	79392	79193	219	ACCCATGTGTTCGTTCGTGTCTGTACAAAAGGTTCTCCCAACTCTCTCTCTCTCTCTTTTTGTACGTAACAAAAAAAGAATGTGACAGGCTAGGAAAAGCATGTAATGTACCAAGCTAACAAAGCTGTTTGAGGTAACATGAGACACGCAGGGAAGGGGATCGGAAAGGATTTTTGGAGGGGAATCGAAATCAATTTGTTTGTGAAAGGAAGGAACCGA
CNLTs536	ACCCATGTGTTCGTTCGTGT	TCGGTTCCTTCCTTTCACAA	CT13	230
CNLTs537	CCCGTTTTTGTCCATTGTCT	GCAAACCATTGGGACACTCT	TGT8	151			scaffold3654 16.3	1for2rev	127195	127317	127195	142	CCCGTTTTTGTCCATTGTCTTTTGTGTTTTCTTGTCTTTGTTTCTTGTGGGTTTCATCTCTAGCCTACCCCAACCTGCTTGGGACAAAAGGCTATGTTGTTGTTGTTGTTTATTATCAACCAAGAGTGTCCCAATGGTTTGC
CNLTs538	CCATCTTAGCTTTGGCGAGA	ACAAGAGGCAACAAGCCAGA	AG18AGA20	176	12	56	scaffold940 17.3	1rev2for	89293	89913	89292	640	ACAAGAGGCAACAAGCCAGAGCTCTTCTTCTTCTTCTTCTTCTTCTTCTTCTTCTTCTTCTTCTTCTTCTTCTTCTTCTTCTTCTTCTTCTTCTTCTTCTTCTTCTTCTTCTTCTTCTTCTTCTTCTTCTTCTTCTTCTTCTTCTTCTTCTTCTTCTTCTTCTTCTTCTTCTTCTTCTTCTTCTTCTTCTTCTTCTTCTTCTTCTTCTTCTTCTTCTTCTTCTTCTTCTTCTTCTTCTTCTTCTTCTTCTTCTTCTTCTTCTTCTTCTTCTTCTTCCTCTCTCTCTCTCTCTCTCTCTCTCTCTCTCTCTCTCTCTCTCTCTCTCTCTCTCTCTCTCTCTCTCTCTCTCTCTCTCTCTCTCTCTCTCTCTCTCTCTCTCTCTCTCTCTCTCTCTCTCTC…
CNLTs539	TCGGCAGCAAAAAGAAGATT	CGGCTACCCAGGATATGAGT	TC7	180			scaffold3605 16.7	1for2rev	32525	32685	32606	180	TCGGCAGCAAAAAGAAGATTTGAGTGGTTCCAACTGAACTCCCAAGCTAGTTGTTGTCGCAGTTGTCTTTGTGTTTTCTTTCTCTCTCTCTCTCAAGCAATTATCCTTCTAAGACAAGTTGCTTTTTTTTTCCCTTCTAAATTAGCCTGTTTTGTGCTCAACTCATATCCTGGGTAGCCG
CNLTs540	GGCAGAAAAGTCGAACAAGG	ATTTGTATCCTCCGGCCTCT	AG7	248	9	30	scaffold4651 17.3	1rev2for	13059	13287	13083	248	ATTTGTATCCTCCGGCCTCTCTCCCTCTCTCTCTCTCTTCAGATTCTCACATCTCTTGATCGTCGCATTTATGCCCTCGTGGAGCTCATCTTGAGCGATGTCCTCATCGATAGATCCACAACTAATTTCATTCGAGTGGACAGGCTAAGTATAGCAAATATACATCAATCAAAACACTCTCACACGTAATAAAGTAACAATAGTCCTCTATGTCACTTTGTTTCATGTCCTTGTTCGACTTTTCTGCC
CNLTs542	TGGTCAATCCTCGGTCTGTT	GCATGCACAGTTCGGTTTC	GA9	207	3	26	scaffold3267 16.8	1for2rev	138445	138633	138491	207	TGGTCAATCCTCGGTCTGTTCTGATGATGTATGCGTCGACCAAATGAGAGAGAGAGAGAGAGAGCAGGGGTGAGAAGCAGACACAGACAGAAGAAGAGGAGACAGGTCATATGAAACAAACAGCTGATGACTCTATTATCGACCGGTAGTAACATGGGTCCAAATCATCTGCAGATGCCCAATCAGCCGAAACCGAACTGTGCATGC
CNLTs543	ATGATGACACAGGCGATGAA	ATTTGTGCTCCGTTTTTGGA	GA9	207			scaffold4197 17.3	1rev2for	41830	42017	41904	207	ATTTGTGCTCCGTTTTTGGAGAACAACGCTCCTCAGTCACTGATCCAAGAAGGCGGTTTTGTGTTAGTTAGAGCTCTCTCTCTCTCTCTCTCCAAAGTAACCATAGATGGGTAAGGAAGAGTTTTTTTATAATACTCTTGTGTTGATAGATATTTTCTTACTTAGTCAAATGTAGCCAACTAATCATTTCATCGCCTGTGTCATCAT
CNLTs544	CTATGGCATGGCAGAGAGAG	CCATTTCCTTGACCACTCCA	AG8	178			scaffold10663 17.3	1for2rev	67430	67588	67443	178	CTATGGCATGGCAGAGAGAGAGAGAGAGAGAGCAAAGTAGTATCAGTTTTGTGTTGAGCTCATAATTGCTCACAACGTATGCAAAAGTTAAATGTTATACGAGGACTTGGAAAATATAACAAACAAGTGATCAGTATTGGATACAGTGTAATTAGCACTGGAGTGGTCAAGGAAATGG
CNLTs545	TTTGTGTCGACTAGCATTTTGC	ATTCATTTTTCTTCCCGTTGC	AG10	150	27	0	scaffold3291 20.2	1rev2for	25532	25656	25531	145	ATTCATTTTTCTTCCCGTTGCAACACATAAGCATACCACTATTGTTTATCAATAGAAAACCAGTACATATTTGATCTCTCTCTCTCTCTCTGTGTTGCAAATTAATTTCCGTAGCAACGCACAGGCAAAATGCTAGTCGACACAA
CNLTs545	TTTGTGTCGACTAGCATTTTGC	ATTCATTTTTCTTCCCGTTGC	AG10	150	27	0	scaffold7706 14.1	1rev2for	55563	55687	55562	145	ATTCATTTTTCTTCCCGTTGCAACACATAAGCATACCACTATTGTTTATCAATAGAAAACCAGTACATATTTGATCTCTCTCTCTCTCTCTGTGTTGCAAATTAATTTCCGTAGCAACGCACAGGCAAAATGCTAGTCGACACAA
CNLTs546	TGGTGCATACTGTGGTCAGG	GTTTTCAAGTGCAGGGCAAC	GA9	177			scaffold4339 16.4	1for2rev	3992	4148	4126	176	TGGTGCATACTGTGGTCAGGAAGAATTCCAGCTACCGGCGACCAAAATAAACTCACTCAGCAGGTGCTGTCCTGAAACATATTTGTGCTAGAGCAGCTGAATTTCTGCACAGGGCAGAGGAGTTCTTTTTTTTGAGAGAGAGAGAGAGAGAGATTTGTTGCCCTGCACTTGAAAAC
CNLTs548	AACAGAAGAACAGAATCAGAGAGAGA	TGGTAATCTTGACCCATAGGC	AG9 GA24	201
CNLTs549	CGCACAAGAAGTTTGACAGTG	TCTGAGTTTTCCGACACTTCG	AG8	201
CNLTs550	GGTGGTAAATGGAGGGGGTA	AAGAGACTCGCTTCGCTTCC	CT7	150			scaffold3829 18.4	1for2rev	208965	209095	209049	150	GGTGGTAAATGGAGGGGGTACCGGATGAGGAGTGAGGTGGTGATTACCTCAGGCAGGGCAACGGCCACTGCCCTGCACGCGCCCTCTCTCTCTCTCTCCTCGTTGGTCCTCGCGCCTACACCCTAGTCAGGGAAGCGAAGCGAGTCTCTT
CNLTs551	AAGAGATCTCCCGTCGATCA	CCAACTAACAGTAACAACGACTGG	TC16	199			scaffold20989 17.3	1for2rev	360	534	504	198	AAGAGATCTCCCGTCGATCAGCATGGAGCCCTCCCAGTTGGTACTATTCTGCCTGCTTTCTTCGCTTGGTTCCCGCTTTACTTTCCATTTGTGTCCTAGTTTGTCTTCGTAAAGCTTGCTGCTGGTCTCTTATGGTTATATGATCTCTCTCTCTCTCTCTCTCTCTCTCTCTCTCCAGTCGTTGTTACTGTTAGTTGG
CNLTs552	TGATCTTGCCAGTCCCAAAT	CGCGAACCAATAGCTTTGTC	TG8AAT GA9	206	4	47	scaffold8775 15.8	1for2rev	62679	62865	62679	206	TGATCTTGCCAGTCCCAAATCTTTGCAAGCCACAAACATTTCTTGTGCAGCTTTTCTGGCTCCATGGAGCCAGCGCTTCTCCAAACATTGAGGGGTCGCGCCTGTGTCTGTGTGTGTGTGTGTGAATGAGAGAGAGAGAGAGAGAGAGAGAGCAAACATAGTGCTATCAACCATAGTGCCAAGATGGACAAAGCTATTGGTTCGCG
CNLTs553	ACCGCGAGATTTTACCTTCC	GTGTGAATCCCCAGTAGAATTT	CT8	186
CNLTs554	CTACCGCAGCGACCACAG	TGCAGGATGAACAGCGGTAT	TC7	227
CNLTs555	GGGAGGAAGAAGGCATTTGT	CAGAGGAAGGGAAGGGAGAA	CT15	223	5	38
CNLTs557	TGAGATTCAAGGATGTCGTGA	GCAAAAAGGAGATCCACACG	CT18	222	6	10
CNLTs558	CAGCTCAGCATCCTGAAGAA	CTGTCCAAAGGGATCCAAAA	AG8	212	3	22	scaffold5437 17.9	1rev2for	61508	61700	61580	212	CTGTCCAAAGGGATCCAAAATCATGTTTTTTGCTATAAAATATAAAATCTACGTGCTTTTTTCGACACAATTCTCTCTCTCTCTCTCTGCAAAAATGTTTTCCTCTCTGCAAAAATGTTGATAGAACAAATTTCCAACCTTTTCTTTGAGTTCCGGCCCAAAGACAATCAAGGCAAGGGCTCGGCCTGTGTTTTCTTCAGGATGCTGAGCTG
CNLTs560	CAGGCTCATCACCAATGGA	GAATCCGGTCTATGCTTTGC	CT9	152			C8104080 14.0	1rev2for	201	334	254	153	GAATCCGGTCTATGCTTTGCCGCAACCGACCCAAATCGACCGACCCCAGACCCAGAGAGAGAGAGAGAGAGGCTGGCGATGGTGAGATCGGCGTTGGGGAGGATTTCGCGCCGCCCCTTGGATCCACGGCAGCTCCATTGGTGATGAGCCTGC
CNLTs561	GGAGGGCAGCATAATGAATC	AGCAGCAGGCCTTTGATTT	AG8 GA6	151	4	56	scaffold2880 16.9	1for2rev	6472	6602	6472	149	GGAGGGCAGCATAATGAATCACAAAACCAGAACAAATTAAGTCAATAGAAACTTCAGATTATTTAGAGAGAGAGAGAGCGAGCGAGAGAGAGAGAGAGAGAGAGAGAGCCAAAAATATTGTGCAAGCTCAAAATCAAAGGCCTGCTGCT
CNLTs562	TTTGCAGATCTGTGGGAATAA	AGTACATGTTCGGGGGATCA	AG11	214	30	7	scaffold839 17.8	1rev2for	5923	6436	6069	533	AGTACATGTTCGGGGGATCACACAAATTTATTCCTTTGTACATACATTAGTTGGTGGCATATGTATGTAGTACATGAATTTGTGCGGCTAGTATGAACACATGTTTATGCTTCCAGTTGACAGCATAAACATTTGTCCAGTATTTTCTCTCTCTCTCTCTCTCTCTCTCTCTCTCTCTCTCTCTCTCTCTCTCTCTCTCTCTCTCTCTCTCTCTCTCTCTCTCTCTCTCTCTCTCTCTCTCTCTCTCTCTCTCTCTCTCTCTCTCTCTCTCTCTCTCTCTCTCTCTCTCTCTCTCTCTCTCTCTCTCTCTCTCTCTCTCTCTCTCTCTCTCTCTCTCTCTCTCTCTCTCTCTCTCTCTCTCTCTCTCTCTCTCTCTCTCTCTCTCTCTCTCTCTCTCTC…
CNLTs563	AAGTATGAGAACGTCCTAAATGGT	CGTATATGTCAATAGCTAAGTAAATGC	GA17	150	2	44
CNLTs564	GGTGCAACATTTCAGACTGC	CAAAACCATGTGTGCTCGAA	AC10	222	7	9	C7677756 17.0	1rev2for	35	241	209	226	CAAAACCATGTGTGCTCGAATAGTTGTCCTTAGTTTCTATTTGGATTCTAATATTTCGTGTACGCCATATCATATTGAGTGATCGATTGTTTGTTATTGCCCCTAGATTAGATGATAATGCGAAACGTATATGAAACAGCCTCATCGAATCCGAGTAGAAATGAAGTCGTGTTTGTGTGTGTGTGTGTGTGTGTGTGTTTCCAAACGCAGTCTGAAATGTTGCACC
CNLTs565	CATGCATGCGTGTGTGTG	TGAGTGAGTGATGGAGAAGCTG	GT7 GA16	102
CNLTs567	AAAATGCGACGATCACACTG	GTCTGTGGCTTTCTGCAATG	TC10 AGC5	237			scaffold738 17.1	1rev2for	107253	107470	107252	237	GTCTGTGGCTTTCTGCAATGTTAAGATGCATGCGGAATAGGCAAAGCGCATGAGGAGATACAGTAGTTCCCTATCCACAAGTTGATGTTTCAGCGTCATATATGTTCCTGTGTCATGTTCAGCGAATAAGGCTGCTGCTGCTGCTTCAGCAGAGGGCCGGGACTGTACATGTGGCCGGCCGGCCTCACGGATCTAGCTAGCTACCACACGCATCAAGCAGTGTGATCGTCGCATTTT
CNLTs568	CATATATGTCCAAGGCTCTCTCTC	TCCCTGAGGTGTTTATTGATTC	CT8 CA8 CG7	221	5	27
CNLTs570	GCCTGGATTGTTTGTCCCTA	TGAGCTAACCCTCGAACTGC	AG7	189
CNLTs571	CTGGGCCCAACTAACCTGAT	GAGCCTCTTCACCGTCAGTC	GA13	195
CNLTs572	GGGTGCGACTCTATCATCCT	GTGCTGCAAATCGCTACAAA	GA11	212			scaffold4888 16.6	1for2rev	71863	72055	71863	212	GGGTGCGACTCTATCATCCTTGTGGCGGCTGAGTCCTAATCCAGCGTGTCATACACTCCTGAAGTCCTAATCCTGCAAGGTGTTTTTCTTCTCGAGGTGTTGAAATGCACATGTTTCGTTAGGAATGAAGCCTGCAAGGAGTTGTAGTACTTCTCTCTCTCTCTCTCTCTCTTCAGGTTACTGTCCCTTTTCTTTGTAGCGATTTGCAGCAC
CNLTs572	GGGTGCGACTCTATCATCCT	GTGCTGCAAATCGCTACAAA	GA11	212			scaffold5012 18.6	1rev2for	4900	5092	4899	212	GTGCTGCAAATCGCTACAAAGAAAAGGGACAGTAACCTGAAGAGAGAGAGAGAGAGAGAGAAGTACTACAACTCCTTGCAGGCTTCATTCCTAACGAAACATGTGCATTTCAACACCTCGAGAAGAAAAACACCTTGCAGGATTAGGACTTCAGGAGTGTATGACACGCTGGATTAGGACTCAGCCGCCACAAGGATGATAGAGTCGCACCC
CNLTs573	AAATTGAACAGTAATATATGGATGCAC	CACCGCAGGTACTGTCATGT	GA19	106			scaffold1345 18.2	dna2fmot		57461	0
CNLTs573	AAATTGAACAGTAATATATGGATGCAC	CACCGCAGGTACTGTCATGT	GA19	106			scaffold2212 19.0	dna2rmot		43843	0
total primary assigned 367					192	nonzero H	400
total primary correct 156						Nonzero H and nonzero F	145
total secondary found 33
total mapped assigned as primary 66
