# Supplementary material for: Genome and transcriptome sequencing identifies breeding targets in the orphan crop tef (Eragrostis tef)
Source: BMC Genomics. 2014 Jul 9;15(1):581. doi: 10.1186/1471-2164-15-581 (PMC4119204; doi:10.1186/1471-2164-15-581)
Supplement: Supplementary file 5 — Additional file 5: Table S12: Location of tef CNLT markers in the pseudo-chromosomes of tef ordered by linkage group. (XLSX 38 KB) [file 12864_2014_6309_MOESM5_ESM.xlsx]

## Sheet: Tabelle1
					Group 1
	0	0	0	0	CNLTs271
tef1	6.912	6	6	6.912	RM159c
tef1	9.847	9	9	9.847	CNLTs338
tef1	12.258	12	12	12.258	CNLT119
tef1	13.195	13	13	13.195	KSUM152
tef1	18.735	18	18	18.735	CNLTs192
tef1	21.044	21	21	21.044	CNLTs86
tef1	23.525	23	23	23.525	COS6F
tef1	26.104	26	26	26.104	DupW216a
tef1	30.038	30	30	30.038	CNLTs218a
tef1	31.31	31	31	31.31	CNLTs496a
tef1	33.609	33	33	33.609	CNLTs67
tef1	36.926	36	36	36.926	CNLTs20
tef1	37.877	37	37	37.877	CNLTs71
tef1	38.477	38	38	38.477	CNLTs85
tef1	45.177	45	45	45.177	CNLTs416d
tef1	51.11	51	51	51.11	CNLTs371b
tef1	52.128	52	52	52.128	RM106b
tef1	54.211	54	54	54.211	CNLTs208
tef1	55.389	55	55	55.389	CNLTs158
tef1	58.419	58	58	58.419	CNLTs484b
tef1	59.19	59	59	59.19	CNLTs371a
tef1	62.926	62	62	62.926	CNLTs456c
tef1	67.377	67	67	67.377	CNLTs211
tef1	71.422	71	71	71.422	CNLTs484a
tef1	72.022	72	72	72.022	CNLTs316
tef1	75.484	75	75	75.484	CNLTs437
tef1	78.12	78	78	78.12	CNLTs373d
tef1	79.698	79	79	79.698	CNLTs27
tef1	80.298	80	80	80.298	CNLTs506a
tef1	92.744	92	92	92.744	CNLTs254b
tef1	96.958	96	96	96.958	CD725186
		0	0
		0	0		Group 2
tef2	0	0	0	0	CNLTs70
tef2	2.5	2	2	2.5	CNLTs194
tef2	5.5	5	5	5.5	RM110b
tef2	7.06	7	7	7.06	CNLTs115b
tef2	8.96	8	8	8.96	CNLTs456a
tef2	11.56	11	11	11.56	CNLTs438
tef2	13.26	13	13	13.26	CNLTs470
tef2	18.16	18	18	18.16	CNLTs334
tef2	20.96	20	20	20.96	CNLTs417
tef2	22.06	22	22	22.06	CNLTs24a
tef2	23.16	23	23	23.16	CNLTs115a
tef2	27.26	27	27	27.26	CNLTs456b
tef2	31.76	31	31	31.76	CNLTs297
tef2	35.66	35	35	35.66	CNLTs373c
tef2	42.56	42	42	42.56	CNLTs127
tef2	44.66	44	44	44.66	CNLTs563a
tef2	48.26	48	48	48.26	CNLTs373a
tef2	49.96	49	49	49.96	CNLTs175
tef2	52.86	52	52	52.86	CNLTs24b
tef2	62.26	62	62	62.26	PRSC1-22
tef2	67.36	67	67	67.36	CNLTs78b
tef2	72.56	72	72	72.56	CNLT61
		0	0
		0	0		Group 3
tef3	0	0	0	0	CNLTs484c
tef3	5.689	5	5	5.689	CNLTs402b
tef3	13.779	13	13	13.779	CNLTs484d
tef3	17.029	17	17	17.029	CNLTs402a
tef3	19.964	19	19	19.964	CNLTs283
tef3	21.764	21	21	21.764	CNLTs16
tef3	23.064	23	23	23.064	CNLTs558a
tef3	25.864	25	25	25.864	CNLTs279
tef3	26.464	26	26	26.464	CNLTs542a
tef3	42.964	42	42	42.964	CNLTs254a
tef3	43.564	43	43	43.564	CNLTs255
tef3	43.564	43	43	43.564	TCD308
tef3	44.664	44	44	44.664	CNLTs205
tef3	47.064	47	47	47.064	CNLTs262
tef3	54.564	54	54	54.564	CNLTs136
tef3	68.0639	68	68	68.0639	CNLTs244
tef3	77.5639	77	77	77.5639	CNLTs51
tef3	88.2639	88	88	88.2639	CNLTs339a
tef3	102.064	102	102	102.064	CNLTs195
tef3	116.064	116	116	116.064	CNLTs34
		0	0
		0	0
		0	0		Group 4
tef4	0	0	0	0	CNLTs458
tef4	5.1	5	5	5.1	CNLTs217b
tef4	24.7001	24	24	24.7001	CNLTs52
tef4	31.3001	31	31	31.3001	RM142b
tef4	35.7001	35	35	35.7001	CNLTs343
tef4	40.5001	40	40	40.5001	CNLTs424b
tef4	41.9	41	41	41.9	CNLTs564b
tef4	43.4001	43	43	43.4001	CNLTs340
tef4	44.7001	44	44	44.7001	CNLTs442
tef4	47.6001	47	47	47.6001	CNLTs552
tef4	48.5001	48	48	48.5001	CNLTs188
tef4	49.4001	49	49	49.4001	CNLT149
tef4	52.0001	52	52	52.0001	CNLTs519
tef4	52.6001	52	52	52.6001	CNL100a
tef4	53.6001	53	53	53.6001	RM124c
tef4	55.2	55	55	55.2	CNLTs561
tef4	59.2	59	59	59.2	CNLTs448
tef4	68.2	68	68	68.2	DupW124
tef4	74.2	74	74	74.2	CNLTs500
tef4	74.2	74	74	74.2	CNLTs427
		0	0
		0	0
		0	0		Group 5
tef5	0	0	0	0	CD725102
tef5	2.317	2	2	2.317	CNLTs493
tef5	4.617	4	4	4.617	CNLTs220
tef5	6.717	6	6	6.717	LFM256
tef5	8.517	8	8	8.517	CNLTs14
tef5	12.717	12	12	12.717	CNLTs429
tef5	13.817	13	13	13.817	TCD424
tef5	14.457	14	14	14.457	CNLTs166
tef5	19.057	19	19	19.057	CNLTs339b
tef5	22.857	22	22	22.857	CNLTs286a
tef5	25.557	25	25	25.557	CNLTs159
tef5	27.557	27	27	27.557	CNLTs568b
tef5	31.657	31	31	31.657	CNLTs286c
tef5	35.557	35	35	35.557	CNLTs199
tef5	37.657	37	37	37.657	CNLTs555
		0	0
		0	0
		0	0		Group 6
tef6	0	0	0	0	CNLTs116
tef6	6.9	6	6	6.9	CNLTs11b
tef6	11.2	11	11	11.2	CNLTs557a
tef6	18.2	18	18	18.2	CNLTs123b
tef6	20.5	20	20	20.5	CNLTs117
tef6	28.65	28	28	28.65	CNL78a
tef6	32.05	32	32	32.05	CNLTs123a
tef6	39	39	39	39	CNLTs218b
tef6	40.32	40	40	40.32	CNLTs557b
tef6	49.62	49	49	49.62	CD726607
tef6	50.92	50	50	50.92	CNLTs332a
tef6	55.62	55	55	55.62	CNLTs102c
tef6	70.82	70	70	70.82	CNLTs433
		0	0
		0	0
		0	0		Group 7
tef7	0	0	0	0	CNLTs410b
tef7	8.7	8	8	8.7	CNLTs564c
tef7	10.9	10	10	10.9	CNLTs410a
tef7	17	17	17	17	CNLTs321
tef7	22.4	22	22	22.4	CNLTs485
tef7	29.4	29	29	29.4	CNL100b
tef7	30.5	30	30	30.5	CNLTs370b
tef7	31.8	31	31	31.8	CNLTs88a
tef7	42.5	42	42	42.5	CNLTs507
tef7	47.8	47	47	47.8	CNLTs88b
tef7	49.6	49	49	49.6	CNLTs370a
tef7	57.4	57	57	57.4	CNLTs379
		0	0
		0	0
		0	0		Group 8
tef8	0	0	0	0	CNLTs468
tef8	7.3	7	7	7.3	CNLTs203
tef8	17.2	17	17	17.2	CNLTs38
tef8	24.23	24	24	24.23	CNLT49
tef8	31.63	31	31	31.63	CNLTs2
tef8	37.33	37	37	37.33	RM170b
tef8	44.23	44	44	44.23	CNLTs336
tef8	52.63	52	52	52.63	CNLTs222
tef8	54.43	54	54	54.43	CNLTs156a
tef8	64.53	64	64	64.53	CNLTs150
tef8	69.83	69	69	69.83	CNLTs418
		0	0
		0	0
		0	0		Group 9
tef9	0	0	0	0	CNLTs54
tef9	11.5	11	11	11.5	CNLT145b
tef9	16.3	16	16	16.3	CNLTs474
tef9	21.6	21	21	21.6	CNLTs393
tef9	28.1	28	28	28.1	CNLTs392
tef9	30.7	30	30	30.7	CNLTs540
tef9	48.4	48	48	48.4	CNLT12
tef9	50.6	50	50	50.6	CNLT65
tef9	62.1	62	62	62.1	CNLTs95
tef9	74	74	74	74	CNLTs498
tef9	78.7	78	78	78.7	CNLTs368
		0	0
		0	0
		0	0		Group 10
tef10	0	0	0	0	CNLTs412
tef10	10.54	10	10	10.54	CNLTs243
tef10	22.44	22	22	22.44	CD725246
tef10	28.42	28	28	28.42	CNLTs277c
tef10	33.02	33	33	33.02	CNLTs351a
tef10	38.22	38	38	38.22	CNLTs381
tef10	41.72	41	41	41.72	CNLTs351b
tef10	49.12	49	49	49.12	CNLTs277a
tef10	54.42	54	54	54.42	CNLTs190d
tef10	68.82	68	68	68.82	CD725102a
		0	0
		0	0
		0	0		Group 11
tef11	0	0	0	0	CNLTs45
tef11	13.7	13	13	13.7	CNLTs411
tef11	15.43	15	15	15.43	INF301
tef11	19.63	19	19	19.63	CNLTs191
tef11	22.7299	22	22	22.7299	CNLTs421
tef11	29.5299	29	29	29.5299	CNLTs286f
tef11	34.4299	34	34	34.4299	CNLTs335
tef11	44.83	44	44	44.83	CNLTs314
tef11	50.53	50	50	50.53	CNLTs18b
		0	0
		0	0
		0	0		Group 12
tef12	0	0	0	0	CNLTs26
tef12	11.2	11	11	11.2	CNLTs376c
tef12	19.8	19	19	19.8	CNLTs482b
tef12	24.5	24	24	24.5	CNLTs462
tef12	31.3	31	31	31.3	CNLTs12
tef12	38.4	38	38	38.4	CNLTs352a
tef12	45.2	45	45	45.2	CNLTs538
tef12	56.5001	56	56	56.5001	SRSC3-5
		0	0
		0	0
		0	0		Group 13
tef13	0	0	0	0	CNLTs17
tef13	8	8	8	8	CNLTs454b
tef13	11.7	11	11	11.7	RM110a
tef13	27.3	27	27	27.3	CNLTs454a
tef13	31.5	31	31	31.5	CNL53
tef13	43.8	43	43	43.8	CNLT86
tef13	46.1	46	46	46.1	CNLTs486
		0	0
		0	0
		0	0		Group 14
tef14	0	0	0	0	CD725457
tef14	9.1	9	9	9.1	CNLTs163
tef14	16.9	16	16	16.9	CNLTs352b
tef14	18.24	18	18	18.24	CNLTs502
tef14	29.2	29	29	29.2	CNLTs505
tef14	35.24	35	35	35.24	CNLTs508
		0	0
		0	0
		0	0		Group 15
tef15	0	0	0	0	CNLTs455a
tef15	3.36	3	3	3.36	CNLTs257
tef15	10.76	10	10	10.76	CNLTs477a
tef15	15.86	15	15	15.86	CNLTs30
tef15	26.56	26	26	26.56	CNLTs275a
tef15	32.26	32	32	32.26	CNLTs477b
		0	0
		0	0
		0	0		Group 16
tef16	0	0	0	0	CNLTs483
tef16	4	4	4	4	CNLTs317
tef16	16	16	16	16	CNLTs269
tef16	25	25	25	25	CNLT31a
tef16	35	35	35	35	CNLTs135
tef16	43	43	43	43	CNLTs221
		0	0
		0	0
		0	0		Group 17
tef17	0	0	0	0	RM106a
tef17	8.6	8	8	8.6	CNLTs326a
tef17	19.6	19	19	19.6	CNLTs286d
tef17	27.6	27	27	27.6	CNLTs140
tef17	35.1	35	35	35.1	CNLTs286b
tef17	53.2	53	53	53.2	KSUM22
		0	0
		0	0
		0	0		Group 18
tef18	0	0	0	0	CNLTs376a
tef18	6.4	6	6	6.4	CNLTs375
tef18	8.8	8	8	8.8	CNLTs376b
tef18	19	19	19	19	CNLTs482a
		0	0
		0	0		Group 19
tef19	0	0	0	0	CNLTs295a
tef19	11.5	11	11	11.5	CNLTs295b
tef19	13.85	13	13	13.85	CNLTs130
tef19	15.95	15	15	15.95	CNLTs396
		0	0
		0	0		Group 20
tef20	0	0	0	0	CNLTs10
tef20	8.5	8	8	8.5	CNLTs461
tef20	14.4	14	14	14.4	CNLTs202
tef20	17.2	17	17	17.2	CNLTs364
		0	0
		0	0
		0	0		Group 21
tef21	0	0	0	0	CNLTs465a
tef21	14.48	14	14	14.48	CNLTs465b
tef21	25.58	25	25	25.58	CNLTs273a
		0	0
		0	0
		0	0		Group 22
tef22	0	0	0	0	CNLTs509a
tef22	14	14	14	14	CNLTs180
tef22	17.8	17	17	17.8	CNLTs509b
		0	0
		0	0
		0	0		Group 23
tef23	0	0	0	0	CD725468
tef23	11.78	11	11	11.78	CNLTs380
tef23	23.68	23	23	23.68	CNLTs138
		0	0
		0	0		Group 24
tef24	0	0	0	0	CNLT145a
tef24	11.4	11	11	11.4	CNLTs96
tef24	22.8	22	22	22.8	CNLT56
		0	0
		0	0
		0	0		Group 25
tef25	0	0	0	0	CNLTs98
tef25	8.4	8	8	8.4	CNLTs33
tef25	22.6	22	22	22.6	CNLTs289
		0	0
		0	0
		0	0		Group 26
tef26	0	0	0	0	CNLTs133
tef26	2.6	2	2	2.6	CNLTs264
tef26	5.5	5	5	5.5	CNLTs315
		0	0
		0	0
		0	0		Group 27
tef27	0	0	0	0	CNLTs545a
tef27	14.46	14	14	14.46	CNLTs545b
		0	0
		0	0
		0	0		Group 28
tef28	0	0	0	0	CNLTs210c
tef28	7.1	7	7	7.1	CNLT145c
		0	0
		0	0
		0	0		Group 29
tef29	0	0	0	0	CNLTs455b
tef29	19	19	19	19	RM134
		0	0
		0	0
		0	0		Group 30
tef30	0	0	0	0	CNLT41
tef30	6.8	6	6	6.8	CNLTs562

## Sheet: Zeidalltefmarkers2011.txt
Linkage Group	Position on Linkage Group		Marker Name	scaffold	location	pseudo-chromosome	positiono on pseudo-chromosome	distance in bp	Mbp/cM
tef1	0	0	CNLTs271	14164	4004
tef1	6	6	RM159c
tef1	9	9	CNLTs338
tef1	12	12	CNLT119	8772	7986	7	4405419
tef1	13	13	KSUM152
tef1	18	18	CNLTs192	18310	25041	10	26008722	515828	0.171943
tef1	21	21	CNLTs86	1882	193638	10	25492894
tef1	23	23	COS6F
tef1	26	26	DupW216a
tef1	30	30	CNLTs218a
tef1	31	31	CNLTs496a
tef1	33	33	CNLTs67	3116	324621	2	29477034
tef1	36	36	CNLTs20	82	226809	10	26974477	174514	0.087257
tef1	37	37	CNLTs71	1966	107583	3	17297315	3162923	0.225923
tef1	38	38	CNLTs85	82	52701	10	27148991
tef1	45	45	CNLTs416d
tef1	51	51	CNLTs371b	5278	45010	3	20460238
tef1	52	52	RM106b
tef1	54	54	CNLTs208	7953	18678	3	20532927	72689	0.0242297
tef1	55	55	CNLTs158	3861	126886	3	19868600	skip
tef1	58	58	CNLTs484b	8756	1271	3
tef1	59	59	CNLTs371a
tef1	62	62	CNLTs456c
tef1	67	67	CNLTs211	4762	20242
tef1	71	71	CNLTs484a	8756	1271	3
tef1	72	72	CNLTs316	2429	124655
tef1	75	75	CNLTs437
tef1	78	78	CNLTs373d	10335	19600	3	31760706	11227779	0.467824
tef1	79	79	CNLTs27	3095	79821	3	32122727	362021	0.362021
tef1	80	80	CNLTs506a
tef1	92	92	CNLTs254b
tef1	96	96	CD725186
	0	0
	0	0	Group 2
tef2	0	0	CNLTs70	304	162393	3	19156231	4478964	0.639852
tef2	2	2	CNLTs194	397	104359
tef2	5	5	RM110b
tef2	7	7	CNLTs115b	3958	200630	3	23635195	8125511	0.290197
tef2	8	8	CNLTs456a	14341	497
tef2	11	11	CNLTs438
tef2	13	13	CNLTs470	792	110660
tef2	18	18	CNLTs334
tef2	20	20	CNLTs417
tef2	22	22	CNLTs24a	3460	111422	3		better at 24b
tef2	23	23	CNLTs115a	3958	200630	3
tef2	27	27	CNLTs456b	14341	497
tef2	31	31	CNLTs297
tef2	35	35	CNLTs373c	10335	19600	3	31760706	273035	0.0195025
tef2	42	42	CNLTs127
tef2	44	44	CNLTs563a
tef2	48	48	CNLTs373a
tef2	49	49	CNLTs175	547	158869	3	32033741	1544084	0.514695
tef2	52	52	CNLTs24b	3460	111422	3	33577825
tef2	62	62	PRSC1-22
tef2	67	67	CNLTs78b	16000	3440	3
tef2	72	72	CNLT61
	0	0
	0	0	Group 3
tef3	0	0	CNLTs484c	8756	1271	3
tef3	5	5	CNLTs402b	5757	86320	3	14016560
tef3	13	13	CNLTs484d	8756	1271	3
tef3	17	17	CNLTs402a	5757	86320	3	14016560	2415556	0.603889
tef3	19	19	CNLTs283	3751	5642
tef3	21	21	CNLTs16	286	10065	3	16432116	70315	0.00305718
tef3	23	23	CNLTs558a	5437	61508	3	16502431
tef3	25	25	CNLTs279
tef3	26	26	CNLTs542a	3276	138445
tef3	42	42	CNLTs254a
tef3	43	43	CNLTs255
tef3	43	43	TCD308
tef3	44	44	CNLTs205
tef3	47	47	CNLTs262	4407	34541	9	26629935	3475242	0.248232
tef3	54	54	CNLTs136
tef3	68	68	CNLTs244	368	141540	9	23154693	3947560	0.438618
tef3	77	77	CNLTs51	4255	46805	9	19207133	284605	0.0258732
tef3	88	88	CNLTs339a	2028	237615	9	18922528
tef3	102	102	CNLTs195
tef3	116	116	CNLTs34	700	19807	3	47888558	31386127	0.337485
	0	0
	0	0
	0	0	Group 4
tef4	0	0	CNLTs458	6736	31760	8	7006241	2273434	0.0649553
tef4	5	5	CNLTs217b	C6710406	90
tef4	24	24	CNLTs52	14736	537
tef4	31	31	RM142b
tef4	35	35	CNLTs343	4924	166672	8	4732807
tef4	40	40	CNLTs424b	16120	7586
tef4	41	41	CNLTs564b	C7677756	35
tef4	43	43	CNLTs340
tef4	44	44	CNLTs442	4731	28368
tef4	47	47	CNLTs552	8775	62679
tef4	48	48	CNLTs188	9952	44664
tef4	49	49	CNLT149	2539	75581
tef4	52	52	CNLTs519	5438	18220
tef4	52	52	CNL100a	2209	72072	7	16857112
tef4	53	53	RM124c
tef4	55	55	CNLTs561	2880	6472
tef4	59	59	CNLTs448
tef4	68	68	DupW124
tef4	74	74	CNLTs500	3851	132611	8	13442706	8709899	0.223331
tef4	74	74	CNLTs427
	0	0
	0	0
	0	0	Group 5
tef5	0	0	CD725102
tef5	2	2	CNLTs493	1360	5886	9	22040600	2833568	0.236131
tef5	4	4	CNLTs220
tef5	6	6	LFM256
tef5	8	8	CNLTs14
tef5	12	12	CNLTs429	11361	2297
tef5	13	13	TCD424
tef5	14	14	CNLTs166	4255	46704	9	19207032	284504	0.0569008
tef5	19	19	CNLTs339b	2028	237615	9	18922528	3343310	0.557218
tef5	22	22	CNLTs286a	2230	40447	9	17125355
tef5	25	25	CNLTs159	1935	110714	9	15579218	-15579218	-2.59654
tef5	27	27	CNLTs568b
tef5	31	31	CNLTs286c	2230	40447
tef5	35	35	CNLTs199	966	57980
tef5	37	37	CNLTs555
	0	0
	0	0
	0	0	Group 6
tef6	0	0	CNLTs116	2145	31171	8	16825123	3418532	0.106829
tef6	6	6	CNLTs11b
tef6	11	11	CNLTs557a
tef6	18	18	CNLTs123b	8444	67961
tef6	20	20	CNLTs117	4589	173974
tef6	28	28	CNL78a
tef6	32	32	CNLTs123a	8444	67961	8	20243655
tef6	39	39	CNLTs218b
tef6	40	40	CNLTs557b
tef6	49	49	CD726607
tef6	50	50	CNLTs332a
tef6	55	55	CNLTs102c	5657	33305
tef6	70	70	CNLTs433	211	17098	5	2823253
	0	0
	0	0
	0	0	Group 7
tef7	0	0	CNLTs410b
tef7	8	8	CNLTs564c	C7677756
tef7	10	10	CNLTs410a
tef7	17	17	CNLTs321
tef7	22	22	CNLTs485
tef7	29	29	CNL100b	2209	72072	7	16857112
tef7	30	30	CNLTs370b
tef7	31	31	CNLTs88a	C7257516	133
tef7	42	42	CNLTs507	7706	7950
tef7	47	47	CNLTs88b	C7257516	133
tef7	49	49	CNLTs370a
tef7	57	57	CNLTs379
	0	0
	0	0
	0	0	Group 8
tef8	0	0	CNLTs468	572	83147	2	3189389	32921280	0.748211
tef8	7	7	CNLTs203	6600	4206
tef8	17	17	CNLTs38	2163	144417	2	1075461	skip
tef8	24	24	CNLT49	12542	11441
tef8	31	31	CNLTs2
tef8	37	37	RM170b
tef8	44	44	CNLTs336	466	68353	2	36110669	6216612	0.248664
tef8	52	52	CNLTs222
tef8	54	54	CNLTs156a	2602	37318
tef8	64	64	CNLTs150
tef8	69	69	CNLTs418	3941	46702	2	42327281
	0	0
	0	0
	0	0	Group 9
tef9	0	0	CNLTs54
tef9	11	11	CNLT145b
tef9	16	16	CNLTs474	2111	26605
tef9	21	21	CNLTs393	16101	401
tef9	28	28	CNLTs392
tef9	30	30	CNLTs540	4651	13059	1	16973258	14277416	0.446169
tef9	48	48	CNLT12
tef9	50	50	CNLT65
tef9	62	62	CNLTs95	1027	153517	1	2695842
tef9	74	74	CNLTs498	9355	13330
tef9	78	78	CNLTs368	7842	48635	9	25906396
	0	0
	0	0
	0	0	Group 10
tef10	0	0	CNLTs412	1894	35082	10	517021	10264407	0.311043
tef10	10	10	CNLTs243	78	37957
tef10	22	22	CD725246
tef10	28	28	CNLTs277c	4686	50569
tef10	33	33	CNLTs351a	8032	127173	10	10781428
tef10	38	38	CNLTs381
tef10	41	41	CNLTs351b	10	23
tef10	49	49	CNLTs277a	4686	50569
tef10	54	54	CNLTs190d	2056	107885	2	31952464
tef10	68	68	CD725102a
	0	0
	0	0
	0	0	Group 11
tef11	0	0	CNLTs45	C7779639	29
tef11	13	13	CNLTs411	9069	59276	1	29924923	2888509	0.320945
tef11	15	15	INF301
tef11	19	19	CNLTs191	2522	41446
tef11	22	22	CNLTs421	1769	34679	1	32813432
tef11	29	29	CNLTs286f	2230	40447	9	17125355	better on tef3
tef11	34	34	CNLTs335	7363	40274
tef11	44	44	CNLTs314
tef11	50	50	CNLTs18b	2214	12743
	0	0
	0	0
	0	0	Group 12
tef12	0	0	CNLTs26
tef12	11	11	CNLTs376c
tef12	19	19	CNLTs482b	504	352465	4	33874792
tef12	24	24	CNLTs462	8313	41968	6	20179293
tef12	31	31	CNLTs12
tef12	38	38	CNLTs352a	442	188175	4
tef12	45	45	CNLTs538	940	89293	1	64759716
tef12	56	56	SRSC3-5
	0	0
	0	0
	0	0	Group 13
tef13	0	0	CNLTs17	1303	58504	1	66539876
tef13	8	8	CNLTs454b
tef13	11	11	RM110a
tef13	27	27	CNLTs454a
tef13	31	31	CNL53
tef13	43	43	CNLT86	1882	193638	10	24592894	5107569	15.3227
tef13	46	46	CNLTs486	3531	32904	10	29700463
	0	0
	0	0
	0	0	Group 14
tef14	0	0	CD725457
tef14	9	9	CNLTs163
tef14	16	16	CNLTs352b	442	188175	4
tef14	18	18	CNLTs502	7043	10866
tef14	29	29	CNLTs505
tef14	35	35	CNLTs508	3119	37801	1	24613609
	0	0
	0	0
	0	0	Group 15
tef15	0	0	CNLTs455a	692	83318	2	47946041	tef29 location better
tef15	3	3	CNLTs257	380	198373	3	30200624
tef15	10	10	CNLTs477a	471	42284	1	25217412	15076200	3.01524
tef15	15	15	CNLTs30	906	9906	1	40293612
tef15	26	26	CNLTs275a	8129	26590
tef15	32	32	CNLTs477b	471	42284	1
	0	0
	0	0
	0	0	Group 16
tef16	0	0	CNLTs483	1145	133638	6	17914297
tef16	4	4	CNLTs317	1725	16639
tef16	16	16	CNLTs269
tef16	25	25	CNLT31a	2021	16330	3	52368836
tef16	35	35	CNLTs135	2465	10055
tef16	43	43	CNLTs221	1743	98039	6
	0	0
	0	0
	0	0	Group 17
tef17	0	0	RM106a
tef17	8	8	CNLTs326a	8236	48012	7	7066719
tef17	19	19	CNLTs286d	2230	40447	9	17125355
tef17	27	27	CNLTs140
tef17	35	35	CNLTs286b	2230	40447	9
tef17	53	53	KSUM22
	0	0
	0	0
	0	0	Group 18
tef18	0	0	CNLTs376a
tef18	6	6	CNLTs375	7562	48	4	31457435	2417357	0.185951
tef18	8	8	CNLTs376b
tef18	19	19	CNLTs482a	504	352465	4	33874792
			Group 19
tef19	0	0	CNLTs295a
tef19	11	11	CNLTs295b
tef19	13	13	CNLTs130
tef19	15	15	CNLTs396	5680	17292	1	29135924
			Group 20
tef20	0	0	CNLTs10	2876	28872
tef20	8	8	CNLTs461	313	57551	2	12152369
tef20	14	14	CNLTs202
tef20	17	17	CNLTs364
			Group 21
tef21	0	0	CNLTs465a
tef21	14	14	CNLTs465b
tef21	25	25	CNLTs273a	2133	25106	4	3228171
	0	0
	0	0
	0	0	Group 22
tef22	0	0	CNLTs509a	1508	60638	9	1532874	1194236	0.0853026
tef22	14	14	CNLTs180	3541	168357	9	338638
tef22	17	17	CNLTs509b	1508	60638	9
	0	0
	0	0
	0	0	Group 23
tef23	0	0	CD725468
tef23	11	11	CNLTs380
tef23	23	23	CNLTs138	1329	22586	4	884756
	0	0
	0	0	Group 24
tef24	0	0	CNLT145a
tef24	11	11	CNLTs96	89	143099	5	17253557
tef24	22	22	CNLT56	2884	39193
	0	0
	0	0
	0	0	Group 25
tef25	0	0	CNLTs98	5151	126196	1	15096196	these two have the same primers in the original file
tef25	8	8	CNLTs33	5151	126196	1
tef25	22	22	CNLTs289
	0	0
	0	0
	0	0	Group 26
tef26	0	0	CNLTs133	3211	55936	1	3767587	250625	0.125312
tef26	2	2	CNLTs264	2810	24554	1	3516962
tef26	5	5	CNLTs315
	0	0
	0	0
	0	0	Group 27
tef27	0	0	CNLTs545a	3291	25532	10	6080136
tef27	14	14	CNLTs545b
	0	0
	0	0
	0	0	Group 28
tef28	0	0	CNLTs210c	8800	73185	2	5083330
tef28	7	7	CNLT145c
	0	0
	0	0
	0	0	Group 29
tef29	0	0	CNLTs455b	692	83318	2	47946041
tef29	19	19	RM134
	0	0
	0	0
	0	0	Group 30
tef30	0	0	CNLT41
tef30	6	6	CNLTs562	839	5923	2	50414092
				146
