# Supplementary material for: Genome and transcriptome sequencing identifies breeding targets in the orphan crop tef (Eragrostis tef)
Source: BMC Genomics. 2014 Jul 9;15(1):581. doi: 10.1186/1471-2164-15-581 (PMC4119204; doi:10.1186/1471-2164-15-581)
Supplement: Supplementary file 6 — Additional file 6: Table S18: List of selected SSRs identified from scaffolds. (TXT 5 MB) [file 12864_2014_6309_MOESM6_ESM.txt]

ID	SSR nr.	SSR type	SSR	size	s1	end	FORWARD PRIMER1 (5'-3')	Tm(�C)	size	REVERSE PRIMER1 (5'-3')	Tm(�C)	size	PRODUCT1 size (bp)	start (bp)	end (bp)	FORWARD PRIMER2 (5'-3')	Tm(�C)	size	REVERSE PRIMER2 (5'-3')	Tm(�C)	size	PRODUCT2 size (bp)	start (bp)	end (bp)	FORWARD PRIMER3 (5'-3')	Tm(�C)	size	REVERSE PRIMER3 (5'-3')	Tm(�C)	size	PRODUCT3 size (bp)	start (bp)	end (bp)
scaffold1_17.7	1	p3	(CAT)5	15	43447	43461	5	CGTTCACACATCGTAATCGG	59.988	20	ATGGTCGCAAGTACCAGGTC	59.997	20	215	43398	43612	CGTTCACACATCGTAATCGG	59.988	20	GTACCAGGTCCTCGTCGGTA	59.989	20	205	43398	43602	CGTTCACACATCGTAATCGG	59.988	20	AAATAAGCCATGGTCGCAAG	60.096	20	224	43398	43621
scaffold5_15.9	1	p3	(CTC)5	15	24154	24168	5	CTCCTCCTCCTCATCGTCAC	59.792	20	TTCTGCGTGAAGTTGTTTGG	59.881	20	248	24126	24373	CTCCTCCTCCTCATCGTCAC	59.792	20	TGTTTGGGTCGGAGTAGAGC	60.255	20	235	24126	24360	CTCCTCCTCCTCATCGTCAC	59.792	20	GAGTAGAGCGCGTCCTTGAG	60.299	20	224	24126	24349
scaffold5_15.9	2	p3	(CAA)5	15	27591	27605	5	GTGCGTGCGTGTGTTCTACT	59.977	20	GGCTTTTGGTGGGGATTATT	60.020	20	245	27412	27656	AGTGCGTGCGTGTGTTCTAC	59.977	20	GGCTTTTGGTGGGGATTATT	60.020	20	246	27411	27656	GTAGTGCGTGCGTGTGTTCT	59.977	20	GGCTTTTGGTGGGGATTATT	60.020	20	248	27409	27656
scaffold8_17.0	1	p3	(AAG)5	15	15426	15440	5	CGGAGGACTTAGTTGGTTCG	59.728	20	CAACACACAGAGGTCATCGC	60.319	20	182	15353	15534	CGGAGGACTTAGTTGGTTCG	59.728	20	GCAACACACAGAGGTCATCG	60.319	20	183	15353	15535	ATTTGCATTGAAACGGAGGA	60.448	20	GAAGGAGGGAGGGTGATGTT	60.314	20	156	15340	15495
scaffold3_16.8	1	c	(GGA)6(GAA)6	36	88083	88118	5	TGCTCTTTTTCATGCAGTCG	60.134	20	TGACCGCAGAGATGTTCAAA	60.390	20	220	87993	88212	CTAGCCAGCCTTTTGACTGC	60.154	20	TGACCGCAGAGATGTTCAAA	60.390	20	237	87976	88212	TGCTCTTTTTCATGCAGTCG	60.134	20	CAACTGGATGCGTTCCATTA	59.542	20	178	87993	88170
scaffold3_16.8	2	p3	(GGC)5	15	106085	106099	5	CCATGTTCCTGTTCCTCGTT	59.966	20	ATCCATCGGGGAAAATCAGT	60.526	20	244	105904	106147	CGCTCCTTTCTCTCCCTTTT	59.955	20	ATCCATCGGGGAAAATCAGT	60.526	20	196	105952	106147	CCGGCGGAGTACATAACCT	59.963	19	AGGTTGAAGAAGGTGAGCGA	59.989	20	196	106062	106257
scaffold9_17.5	1	p3	(CGG)5	15	38233	38247	5	CTCCATCTGCTTCGACTCCT	59.555	20	CATGGGTACGTCTCCGACC	61.359	19	174	38152	38325	CTCCATCTGCTTCGACTCCT	59.555	20	CCATGGGTACGTCTCCGAC	61.359	19	175	38152	38326	CTCCATCTGCTTCGACTCCT	59.555	20	GAAGGCATCGTGGCACTC	60.373	18	235	38152	38386
scaffold9_17.5	2	p3	(GGT)5	15	75365	75379	5	GACGCCATCACGTAGATGAAT	59.977	21	CTCTACACGTGTCCACCTCG	59.331	20	220	75330	75549	GACGCCATCACGTAGATGAAT	59.977	21	ACCTCGGTGGTGTACGTGTC	60.905	20	206	75330	75535	GACGCCATCACGTAGATGAAT	59.977	21	CGTGTCACCACTACCTGTCC	59.019	20	249	75330	75578
scaffold4_17.8	1	p3	(GAG)5	15	68337	68351	5	ACTGGCTTGTGTAACTGGGG	60.028	20	AGAGAAGAGCTGACCTTGCG	59.891	20	193	68300	68492	ACTGGCTTGTGTAACTGGGG	60.028	20	CTGACCTTGCGGATGAACTT	60.255	20	184	68300	68483	GCTTGCTTTGCTTACTGGCT	59.797	20	AGAGAAGAGCTGACCTTGCG	59.891	20	206	68287	68492
scaffold4_17.8	2	p3	(GAG)5	15	69749	69763	5	ACTGGCTTGTGTAACTGGGG	60.028	20	AGAGAAGAGCTGACCTTGCG	59.891	20	193	69712	69904	ACTGGCTTGTGTAACTGGGG	60.028	20	CTGACCTTGCGGATGAACTT	60.255	20	184	69712	69895	GCTTGCTTTGCTTACTGGCT	59.797	20	AGAGAAGAGCTGACCTTGCG	59.891	20	206	69699	69904
scaffold4_17.8	3	p3	(GGA)5	15	79266	79280	5	AGAGCAGAGGCTGTTTTGGA	60.134	20	CTTCCAGATTCAAAGAGCGG	59.948	20	241	79074	79314	TTCCAAACAGAGCAGAGGCT	60.134	20	CTTCCAGATTCAAAGAGCGG	59.948	20	249	79066	79314	ACGACCATTGACGTTTCACA	60.008	20	GTTTCCAGATTCAAGGAGCG	59.813	20	162	79187	79348
scaffold4_17.8	4	p3	(TTC)5	15	169268	169282	5	CAGCCCATCAAGCTTCTCTC	60.096	20	CACCATTTGCGAAAAACAAG	59.202	20	161	169159	169319	TCGAGAGGAAGGGAATGAGA	59.879	20	CACCATTTGCGAAAAACAAG	59.202	20	209	169111	169319	TGTTCGAGAGGAAGGGAATG	60.187	20	CACCATTTGCGAAAAACAAG	59.202	20	212	169108	169319
scaffold4_17.8	5	p3	(GCA)5	15	178902	178916	5	GTCCGAGCCCTTCCAGTC	60.773	18	GCATTCGAAGAAGCAGGTGT	60.406	20	200	178773	178972	GTCCGAGCCCTTCCAGTC	60.773	18	TCGAAGAAGCAGGTGTAGGC	60.538	20	196	178773	178968	GTCCGAGCCCTTCCAGTC	60.773	18	AGCATTCGAAGAAGCAGGTG	60.538	20	201	178773	178973
scaffold12_16.6	1	p3	(TCT)12	36	81283	81318	5	CCGATGCTTTTCTCAGCTTC	60.096	20	TCGCCCCTAATATGATCAGC	60.023	20	182	81179	81360	CCGATGCTTTTCTCAGCTTC	60.096	20	TCAGCTTAACCGGATTGCTT	59.845	20	167	81179	81345	CCGATGCTTTTCTCAGCTTC	60.096	20	CAGACGTCTCGCCCCTAATA	60.227	20	190	81179	81368
scaffold12_16.6	2	p5	(CCAAG)4	20	86570	86589	5	ACAAGGGGATGAAGATCGTG	59.927	20	AGCGCTCTTACCAAGCTCAA	60.292	20	201	86492	86692	ACAAGGGGATGAAGATCGTG	59.927	20	GCGCTCTTACCAAGCTCAAT	59.620	20	200	86492	86691	ACAAGGGGATGAAGATCGTG	59.927	20	CTTGTTCTACACCAAGCCCC	59.592	20	180	86492	86671
scaffold12_16.6	3	p4	(CTAG)5	20	100949	100968	5	ACTAGCATCCCGCTCCTACA	59.859	20	TCAGGTTCATCAGCTGGTTC	58.802	20	180	100836	101015	ACTAGCATCCCGCTCCTACA	59.859	20	GTCAGGTTCATCAGCTGGTTC	59.718	21	181	100836	101016	CTAGCATCCCGCTCCTACAA	60.365	20	TCAGGTTCATCAGCTGGTTC	58.802	20	179	100837	101015
scaffold18_17.5	1	p5	(GGGGT)4	20	30007	30026	5	AAACTTCTCTCGCTCTCGGA	59.308	20	CCTTCGGTCTAAATCGCAAA	60.202	20	239	29918	30156	GAAACTTCTCTCGCTCTCGG	59.308	20	CCTTCGGTCTAAATCGCAAA	60.202	20	240	29917	30156	AGGAAGCGGCAGTAGTGAAA	60.015	20	CGCAAAACGAATTTAATGAGG	59.611	21	242	29901	30142
scaffold18_17.5	2	p5	(GGGGT)4	20	31192	31211	5	AAACTTCTCTCGCTCTCGGA	59.308	20	CCTTCGGTCTAAATCGCAAA	60.202	20	239	31103	31341	GAAACTTCTCTCGCTCTCGG	59.308	20	CCTTCGGTCTAAATCGCAAA	60.202	20	240	31102	31341	AGGAAGCGGCAGTAGTGAAA	60.015	20	CGCAAAACGAATTTAATGAGG	59.611	21	242	31086	31327
scaffold16_16.8	1	p4	(ATCG)5	20	2602	2621	5	GCGATCCCTTCACCTGAGTA	60.218	20	ATCATCTGATCGAGTTGGGC	60.042	20	225	2473	2697	GCGATCCCTTCACCTGAGTA	60.218	20	TTATTATCCGCCGTGTCTCC	59.923	20	204	2473	2676	GCGATCCCTTCACCTGAGTA	60.218	20	CGTGTCTCCTCCTCCTGTTC	59.835	20	193	2473	2665
scaffold16_16.8	2	p3	(ACA)5	15	67589	67603	5	CTCCTTACGACTGGCGCTAC	60.037	20	CGAGGTGCTTGATGTACGTG	60.324	20	231	67474	67704	CCAGACATCCCAAGCGTATT	59.955	20	CGAGGTGCTTGATGTACGTG	60.324	20	194	67511	67704	CTCCTTACGACTGGCGCTAC	60.037	20	GCTTGATGTACGTGTCTCGC	59.476	20	225	67474	67698
scaffold16_16.8	3	p3	(CGG)5	15	83171	83185	5	GGTTGACGTAGAGGTGGGC	60.526	19	GAGGTAGTGCTTGGAGACGC	60.020	20	229	83049	83277	GGTTGACGTAGAGGTGGGC	60.526	19	TGTTCAGCCATATCCCGATT	60.296	20	183	83049	83231	GGTTGACGTAGAGGTGGGC	60.526	19	GGAGACGCAGTTGTGTGTTG	60.357	20	217	83049	83265
scaffold16_16.8	4	p3	(CGG)5	15	95482	95496	5	TCGAGGTAGAGGTGGCAGAT	59.827	20	AGCTAGCGCATGAAACCCTA	60.003	20	179	95368	95546	TCGAGGTAGAGGTGGCAGAT	59.827	20	TGAAACCCTAAGGCACTGCT	59.875	20	169	95368	95536	TCGAGGTAGAGGTGGCAGAT	59.827	20	ACGTGTGACCTTCCTTTTCG	60.149	20	214	95368	95581
scaffold16_16.8	5	p5	(CCCTT)4	20	116813	116832	5	CCGAGAGCCATTTAGTAGCG	59.996	20	TGGGGACCAGAGAAGAAAGA	59.773	20	246	116648	116893	CCGAGAGCCATTTAGTAGCG	59.996	20	GAAAGAGAGAGGGGGAGGAA	59.749	20	208	116648	116855	AACAACCTCATTGCCGAGAG	60.255	20	GAAAGAGAGAGGGGGAGGAA	59.749	20	221	116635	116855
scaffold16_16.8	6	p3	(GGC)5	15	131771	131785	5	AGGAAGCCATGGCAGGAG	61.335	18	TTCAAATTTTGTTCGCTGAAA	58.457	21	215	131750	131964	AGGAAGCCATGGCAGGAG	61.335	18	TCAAATTTTGTTCGCTGAAA	57.023	20	214	131750	131963	AGGAAGCCATGGCAGGAG	61.335	18	AATTCAAATTTTGTTCGCTGAAA	60.000	23	217	131750	131966
scaffold19_16.7	1	p3	(CGT)5	15	18807	18821	5	TGCTTGCATAGCTGGAAAGA	59.712	20	GTCTTGTAGCGTGAGGCACC	60.865	20	187	18745	18931	CTTGATGCTTGCATAGCTGG	59.590	20	GTCTTGTAGCGTGAGGCACC	60.865	20	192	18740	18931	TGCTTGCATAGCTGGAAAGA	59.712	20	TCTTGTAGCGTGAGGCACC	60.000	19	186	18745	18930
scaffold19_16.7	2	p3	(TTC)5	15	52503	52517	5	CACCCGCAGGTAAATGAACT	59.993	20	CCCTCACTGCTGTTGCTGTA	60.049	20	190	52480	52669	TTCTTATGGTGACTTGGGGC	59.933	20	CCCTCACTGCTGTTGCTGTA	60.049	20	222	52448	52669	CACCCGCAGGTAAATGAACT	59.993	20	TATCTCATGGCAGCAACAGG	59.823	20	151	52480	52630
scaffold19_16.7	3	p4	(GCAT)5	20	75889	75908	5	GAAGAGACAAGCAGGCAACC	59.997	20	GCAGAGGAGAAGAAGACGGA	59.679	20	213	75838	76050	GGAAGAGACAAGCAGGCAAC	59.997	20	GCAGAGGAGAAGAAGACGGA	59.679	20	214	75837	76050	AGGAAGAGACAAGCAGGCAA	60.134	20	GCAGAGGAGAAGAAGACGGA	59.679	20	215	75836	76050
scaffold19_16.7	4	p5	(GGGGT)4	20	108050	108069	5	AAACTTCTCTCGCTCTCGGA	59.308	20	CCTTCGGTCTAAATCGCAAA	60.202	20	239	107961	108199	GAAACTTCTCTCGCTCTCGG	59.308	20	CCTTCGGTCTAAATCGCAAA	60.202	20	240	107960	108199	AGGAAGCGGCAGTAGTGAAA	60.015	20	CGCAAAACGAATTTAATGAGG	59.611	21	242	107944	108185
scaffold22_17.4	1	p3	(AGA)5	15	14614	14628	5	CAAAGGACACTGACCAGCAA	59.873	20	CGCCTGACTATAAGGAACGC	59.867	20	202	14490	14691	GCAAATGTTCTGCTCTGCAA	60.142	20	CGCCTGACTATAAGGAACGC	59.867	20	186	14506	14691	CAGCAAATGTTCTGCTCTGC	59.746	20	CGCCTGACTATAAGGAACGC	59.867	20	188	14504	14691
scaffold22_17.4	2	p3	(AGC)5	15	41017	41031	5	TCCCATCTCGTCGTCTCTCT	59.945	20	ATCCAGGGTTCGAAGAACG	60.058	19	174	40930	41103	CTCCCATCTCGTCGTCTCTC	59.945	20	ATCCAGGGTTCGAAGAACG	60.058	19	175	40929	41103	ATGGCGGGACAACTTCAATA	60.331	20	ATCCAGGGTTCGAAGAACG	60.058	19	235	40869	41103
scaffold22_17.4	3	p3	(GCT)5	15	46044	46058	0	0	0	0	0	0	0	0	0	0	0	0	0	0	0	0	0	0	0	0	0	0	0	0	0	0	0	0
scaffold22_17.4	4	p3	(GCT)5	15	47103	47117	5	CTGTCCAAGCCATCCTCG	60.354	18	TGACTTGCAGAATCTCGTCG	60.136	20	154	47074	47227	CTGTCCAAGCCATCCTCG	60.354	18	ATGGCGGGACAACTTCAATA	60.331	20	225	47074	47298	CTGTCCAAGCCATCCTCG	60.354	18	AGACTCCCGCTTCTGACTTG	59.598	20	167	47074	47240
scaffold22_17.4	5	p3	(CTG)5	15	55259	55273	5	TCCACCGATCACAAAACAAG	59.541	20	ACTGCATCTCGGACAGCAC	60.004	19	228	55178	55405	CTCCACCGATCACAAAACAA	59.541	20	ACTGCATCTCGGACAGCAC	60.004	19	229	55177	55405	ACTCCACCGATCACAAAACA	58.984	20	ACTGCATCTCGGACAGCAC	60.004	19	230	55176	55405
scaffold22_17.4	6	c	(CAC)6gacgacgacgaggacgaggat(GAGGAC)4	63	74472	74534	5	GTTACACACTCCCAGCTGCC	60.721	20	GTGGTGGTCGTCGCTGTC	61.391	18	246	74315	74560	TTACACACTCCCAGCTGCCT	60.854	20	GTGGTGGTCGTCGCTGTC	61.391	18	245	74316	74560	TTACACACTCCCAGCTGCC	59.846	19	GTGGTGGTCGTCGCTGTC	61.391	18	245	74316	74560
scaffold22_17.4	7	p3	(GAC)5	15	75693	75707	5	GATGACGAAGAGGACGAGGA	60.349	20	CCGCACCTGTAGGTGAACTT	60.171	20	239	75647	75885	GAGGATGACGAAGAGGACGA	60.349	20	CCGCACCTGTAGGTGAACTT	60.171	20	242	75644	75885	GAAGAGGACGAGGACGAAGA	59.530	20	CCGCACCTGTAGGTGAACTT	60.171	20	233	75653	75885
scaffold22_17.4	8	p3	(CCT)6	18	124062	124079	5	CCTTCACCTCCCTCTCCTCT	59.801	20	CCCGAAAGATTGTCCCTTTT	60.291	20	202	124032	124233	ACCTTCACCTCCCTCTCCTC	59.661	20	CCCGAAAGATTGTCCCTTTT	60.291	20	203	124031	124233	CCTTCACCTCCCTCTCCTCT	59.801	20	TTTCTTCCTTTCTTTCCCCG	60.525	20	218	124032	124249
scaffold15_16.8	1	p3	(CCT)5	15	5779	5793	0	0	0	0	0	0	0	0	0	0	0	0	0	0	0	0	0	0	0	0	0	0	0	0	0	0	0	0
scaffold15_16.8	2	p3	(TCC)6	18	26590	26607	5	GAAGATCCTCCTCGTCCTCC	60.157	20	GCCTTCGCCAAGAGTATCTG	59.978	20	150	26548	26697	ACGAAGATCCTCCTCGTCCT	60.216	20	GCCTTCGCCAAGAGTATCTG	59.978	20	152	26546	26697	GGTACAAACGCATCTCACGA	59.722	20	TCAATGGATGGAGAAGAGGG	60.003	20	221	26530	26750
scaffold15_16.8	3	p3	(CCG)5	15	26852	26866	5	CAGATACTCTTGGCGAAGGC	59.978	20	CTCTTGAGTCTGGCGGACAT	60.408	20	250	26678	26927	AGCCCTCTTCTCCATCCATT	60.037	20	CTCTTGAGTCTGGCGGACAT	60.408	20	199	26729	26927	CAGATACTCTTGGCGAAGGC	59.978	20	CGGACATACGTCGGTTCTTC	60.517	20	237	26678	26914
scaffold15_16.8	4	p3	(GAG)8	24	66737	66760	5	ACATGTTCCACGACCTCACC	60.851	20	CCTTGTGAAACTCCAGTCCC	59.549	20	200	66608	66807	ACATGTTCCACGACCTCACC	60.851	20	GTCGAGGCTCATCTCCTTGT	59.410	20	214	66608	66821	CATGTTCCACGACCTCACC	59.945	19	CCTTGTGAAACTCCAGTCCC	59.549	20	199	66609	66807
scaffold15_16.8	5	p3	(TTC)5	15	70579	70593	5	GTATGCAAACGGTGATCGG	59.940	19	ACTGGGCCCCTTTCTAGTGT	59.994	20	238	70509	70746	GTATGCAAACGGTGATCGG	59.940	19	ACACTGGGCCCCTTTCTAGT	59.994	20	240	70509	70748	GTATGCAAACGGTGATCGG	59.940	19	ACTACACTGGGCCCCTTTCT	59.994	20	243	70509	70751
scaffold15_16.8	6	p3	(GAG)6	18	112106	112123	5	GCAAGGAGTTCACCATCGTT	60.119	20	CCCCTCCTCCTCGTTCAC	60.610	18	197	111987	112183	GCAAGGAGTTCACCATCGTT	60.119	20	GTTCACGAGACGGCGGTAG	61.812	19	185	111987	112171	GCAAGGAGTTCACCATCGTT	60.119	20	GTTCACGAGACGGCGGTA	60.840	18	185	111987	112171
scaffold15_16.8	7	p3	(AAC)6	18	117199	117216	5	GCAAATCAACATTTGCACCA	60.510	20	CGCACACACACACATGGAT	60.017	19	228	117131	117358	GCAAATCAACATTTGCACCA	60.510	20	CGCACACACACACATGGATT	61.518	20	228	117131	117358	GCAAATCAACATTTGCACCA	60.510	20	GCACACACACACATGGATTTT	59.334	21	227	117131	117357
scaffold20_16.4	1	p3	(TCG)5	15	24373	24387	5	CACCTCCTTAACCGAACCAA	59.964	20	GGGAGTACCCAGCTGATTTG	59.550	20	248	24269	24516	CACCTCCTTAACCGAACCAA	59.964	20	CTGCTTGGTGTATTTGCAGC	59.493	20	175	24269	24443	CACCTCCTTAACCGAACCAA	59.964	20	TGAGCAAAGCAGTACGTCCA	60.596	20	204	24269	24472
scaffold20_16.4	2	p6	(GGCTCC)4	24	42678	42701	5	TCCTCTGGTATCTCCATCGG	60.027	20	TCCTAGCAGCCTCAACACCT	60.012	20	207	42653	42859	GTGCTGGATTGCTGTCTCAA	59.992	20	TCTAACCAGAACAATGGGGC	59.933	20	231	42553	42783	CCCTGCTTCCTTCTCCTTCT	59.950	20	TCTAACCAGAACAATGGGGC	59.933	20	186	42598	42783
scaffold20_16.4	3	p3	(CGA)5	15	110531	110545	5	CCGCGAGTACGAGAAGGAG	61.080	19	CCCTGTTACTCCGATGATGG	60.331	20	170	110481	110650	CCGCGAGTACGAGAAGGAG	61.080	19	CCATGATCCCTGTTACTCCG	60.331	20	177	110481	110657	CCGCGAGTACGAGAAGGA	60.088	18	CCCTGTTACTCCGATGATGG	60.331	20	170	110481	110650
scaffold20_16.4	4	p3	(AAG)5	15	178370	178384	5	AGATTCAAGCCCATATTGCG	60.060	20	CCAACTCAGGTGCACTACCA	59.745	20	243	178230	178472	TTGCGATATGTTGACTGGGA	60.073	20	CCAACTCAGGTGCACTACCA	59.745	20	228	178245	178472	GGCTGGGATTTTCTAGGCTC	60.173	20	CCAACTCAGGTGCACTACCA	59.745	20	206	178267	178472
scaffold10_17.1	1	p3	(GGA)5	15	9737	9751	5	CAAATGCGAATGAAGCAGAA	59.953	20	TTCACTGCCACCCGATAGTT	60.517	20	234	9697	9930	CAAATGCGAATGAAGCAGAA	59.953	20	ATTCACTGCCACCCGATAGT	59.434	20	235	9697	9931	TGCGAATGAAGCAGAAAACA	60.523	20	GGTTGGATCTTCTCCCCATT	60.133	20	248	9701	9948
scaffold10_17.1	2	c	(GGT)6cggacatgggaaggggttaggtgaggtttaatt(CTG)5	66	33553	33618	5	GAGGATCTCGTGGAGGAGC	59.894	19	ACTTGTCCTCCAAACAAGCG	60.291	20	189	33466	33654	AGGAGGATCTCGTGGAGGA	59.733	19	ACTTGTCCTCCAAACAAGCG	60.291	20	191	33464	33654	GAGGAGGATCTCGTGGAGG	59.733	19	ACTTGTCCTCCAAACAAGCG	60.291	20	192	33463	33654
scaffold24_16.8	1	p3	(GGC)6	18	26967	26984	5	AGACTATAGATCCGGCGCAA	59.829	20	TGTAGGGAAATGTTCTCGGC	60.074	20	244	26895	27138	AAGACTATAGATCCGGCGCA	59.829	20	TGTAGGGAAATGTTCTCGGC	60.074	20	245	26894	27138	TATAGATCCGGCGCAACTTC	60.196	20	TGTAGGGAAATGTTCTCGGC	60.074	20	240	26899	27138
scaffold24_16.8	2	p3	(TGG)5	15	53327	53341	5	CCTCAACTGCCATGCCTAAT	60.096	20	TCTTACCTTCAAGGAACCGC	59.312	20	249	53195	53443	CCTCAACTGCCATGCCTAAT	60.096	20	GAACCGCCCATGTATAGGTC	59.273	20	236	53195	53430	CCTCAACTGCCATGCCTAAT	60.096	20	AACCGCCCATGTATAGGTCC	60.959	20	235	53195	53429
scaffold24_16.8	3	p5	(CTCCA)4	20	63452	63471	5	TCGTTGTGCTGTAGTAGCCG	60.073	20	TCCATCAGGCTACCACGATT	60.483	20	219	63365	63583	TCGTTGTGCTGTAGTAGCCG	60.073	20	ACGATTAACCGGTGCTCGTA	60.523	20	205	63365	63569	TCGTTGTGCTGTAGTAGCCG	60.073	20	CGATTAACCGGTGCTCGTAG	60.648	20	204	63365	63568
scaffold24_16.8	4	p3	(CGG)6	18	77248	77265	5	ACCTTTCCGACACCCAAAAC	61.142	20	GAGGGTCGTGACGAGATAGG	59.679	20	211	77184	77394	CTTTCCGACACCCAAAACC	60.338	19	GAGGGTCGTGACGAGATAGG	59.679	20	209	77186	77394	CCTTTCCGACACCCAAAAC	60.338	19	GAGGGTCGTGACGAGATAGG	59.679	20	210	77185	77394
scaffold24_16.8	5	p3	(CAT)5	15	92431	92445	5	GTCCTTATATGGCCGAGCAA	60.060	20	GACCCCGCAATCTTTCTACA	60.074	20	242	92320	92561	AAGCACCAAGTCTCCCACAC	60.159	20	GACCCCGCAATCTTTCTACA	60.074	20	224	92338	92561	TCCTTATATGGCCGAGCAAG	60.188	20	GACCCCGCAATCTTTCTACA	60.074	20	241	92321	92561
scaffold24_16.8	6	p3	(CAT)5	15	93419	93433	5	GTCCTTATATGGCCGAGCAA	60.060	20	GACCCCGCAATCTTTCTACA	60.074	20	242	93308	93549	AAGCACCAAGTCTCCCACAC	60.159	20	GACCCCGCAATCTTTCTACA	60.074	20	224	93326	93549	TCCTTATATGGCCGAGCAAG	60.188	20	GACCCCGCAATCTTTCTACA	60.074	20	241	93309	93549
scaffold24_16.8	7	p3	(ATG)7	21	103447	103467	5	CACTGCGTCACATCGTAGTGT	59.835	21	GGTAGGCTGACTCATGCACA	59.862	20	235	103417	103651	AACACCCACTTGTTCACTGC	58.622	20	GGTAGGCTGACTCATGCACA	59.862	20	249	103403	103651	CACTGCGTCACATCGTAGTGT	59.835	21	AAGGCTACAAAGGGGTAGGC	59.615	20	248	103417	103664
scaffold26_17.4	1	p3	(GAG)8	24	692	715	5	TGCAGATGTGAGCTTTTTGG	59.988	20	TCTCTTGACCAGTTGACCCA	59.230	20	184	560	743	CGAGATGACAATGACTGCGT	59.862	20	TCTCTTGACCAGTTGACCCA	59.230	20	241	503	743	TGCAGATGTGAGCTTTTTGG	59.988	20	CTTGACCAGTTGACCCATTG	58.980	20	181	560	740
scaffold28_16.7	1	p3	(GAT)5	15	27342	27356	5	TGCCAACATGTCGTTCAACT	60.160	20	CGTTCTGTTCATTGTGTGGG	60.001	20	218	27247	27464	ACCTCCCTACGGGAAAATTG	60.180	20	CGTTCTGTTCATTGTGTGGG	60.001	20	198	27267	27464	TGCCAACATGTCGTTCAACT	60.160	20	TGGTTTGAGTCTGTGCGTTC	59.880	20	233	27247	27479
scaffold28_16.7	2	p3	(CTT)6	18	42232	42249	5	CACCGCAAAGGACTTAAAGG	59.741	20	ACCAAGAGCCATGCTATCCA	60.624	20	161	42207	42367	CGAGAGGGTCAGTGGGTTAC	59.574	20	ACCAAGAGCCATGCTATCCA	60.624	20	232	42136	42367	CACCGCAAAGGACTTAAAGG	59.741	20	AACCAAGAGCCATGCTATCC	59.154	20	162	42207	42368
scaffold23_18.0	1	p5	(GCAGG)4	20	2844	2863	5	GGGCTGTTCATACCGAAGAA	60.074	20	GGCAAGGATTTTCAGTTGCT	59.316	20	197	2729	2925	GGGCTGTTCATACCGAAGAA	60.074	20	GCAGCTTGGTGATGCAAGT	60.008	19	241	2729	2969	GGGCTGTTCATACCGAAGAA	60.074	20	CAAGTCCACGCACAGAAGAT	58.882	20	227	2729	2955
scaffold23_18.0	2	p3	(ACG)7	21	4267	4287	5	GAACCTCCACCACCACCAC	61.280	19	GTCCAGCTTCACGTACCTCC	59.727	20	236	4104	4339	GAACCTCCACCACCACCAC	61.280	19	GGTCCAGCTTCACGTACCTC	59.727	20	237	4104	4340	GAACCTCCACCACCACCA	60.365	18	GTCCAGCTTCACGTACCTCC	59.727	20	236	4104	4339
scaffold23_18.0	3	p3	(GCA)7	21	90788	90808	5	GGATGTGTAGCCATCGGTCT	59.957	20	CGATCGACATGCTCCTAACA	59.823	20	183	90675	90857	AGCTCATCAGCTTGCTCACA	59.887	20	AGTTTCAGACACCGAGACCG	60.298	20	216	90756	90971	CGGTCTCGGTGTCTGAAACT	60.298	20	CGATCGACATGCTCCTAACA	59.823	20	169	90689	90857
scaffold23_18.0	4	p3	(GCA)7	21	91051	91071	5	GGATGTGTAGCCATCGGTCT	59.957	20	CGATCGACATGCTCCTAACA	59.823	20	182	90938	91119	CGGTCTCGGTGTCTGAAACT	60.298	20	CGATCGACATGCTCCTAACA	59.823	20	168	90952	91119	GGATGTGTAGCCATCGGTCT	59.957	20	CGACATGCTCCTAACAGTGG	59.314	20	178	90938	91115
scaffold23_18.0	5	p3	(CCG)5	15	111498	111512	5	CAAGGAGGGAGCCTTAATCC	60.032	20	TTCTGATGTGATGGCATGGT	59.925	20	233	111413	111645	CAAGGAGGGAGCCTTAATCC	60.032	20	GTTCTGATGTGATGGCATGG	59.925	20	234	111413	111646	CAAGGAGGGAGCCTTAATCC	60.032	20	CTGTTGATACGGTGCTGGTG	60.175	20	174	111413	111586
scaffold23_18.0	6	p3	(TGT)111	333	122054	122386	0	0	0	0	0	0	0	0	0	0	0	0	0	0	0	0	0	0	0	0	0	0	0	0	0	0	0	0
scaffold23_18.0	7	p3	(CGG)5	15	145399	145413	5	GGACTGCGACCAAAACTCTC	59.851	20	GAGGTGAGCCTTCTGAAACG	59.989	20	150	145328	145477	ACAGCAAACCGTCGGATAAG	60.132	20	CGCTCGCGTCTCTACTCTCT	60.058	20	239	145221	145459	ACAGCAAACCGTCGGATAAG	60.132	20	ACGCTCGCGTCTCTACTCTC	59.921	20	240	145221	145460
scaffold23_18.0	8	p3	(CCT)5	15	175685	175699	5	TTATTTCGGTAGTGTGGCCC	59.823	20	GGAGGAGGCCTACCATATCC	59.750	20	242	175504	175745	TTATTTCGGTAGTGTGGCCC	59.823	20	GGGAGGAGGCCTACCATATC	59.750	20	243	175504	175746	GGGGGTGCTTATTTCGGTAG	60.683	20	GGAGGAGGCCTACCATATCC	59.750	20	250	175496	175745
scaffold23_18.0	9	p3	(CTT)5	15	190238	190252	5	TGCCGTCAACTAAAGCACAA	60.436	20	TAGGTTAGGGTAGGGGACGG	60.193	20	177	190159	190335	ATGCCGTCAACTAAAGCACA	59.347	20	TAGGTTAGGGTAGGGGACGG	60.193	20	178	190158	190335	GACTTTGCAAAAACGGTCCT	59.218	20	TAGGTTAGGGTAGGGGACGG	60.193	20	237	190099	190335
scaffold27_17.1	1	p3	(CCT)5	15	25637	25651	5	CCGCTAAAACCCTAAACCCT	59.497	20	ACCAAGCTTGAGCACTCCAC	60.453	20	248	25521	25768	CCTAAACCCTAGCTCCCTCC	59.191	20	CAAGAGTTGCACCTCAGGGT	60.298	20	152	25531	25682	CCTAAACCCTAGCTCCCTCC	59.191	20	ACCAAGCTTGAGCACTCCAC	60.453	20	238	25531	25768
scaffold27_17.1	2	p3	(CCG)5	15	46305	46319	0	0	0	0	0	0	0	0	0	0	0	0	0	0	0	0	0	0	0	0	0	0	0	0	0	0	0	0
scaffold27_17.1	3	p3	(GAC)5	15	64852	64866	5	GCGTTTAATTTGGAGGTGGA	59.938	20	ACGAGATGACACGACAGCAG	60.055	20	233	64779	65011	TCTCGCGTTTAATTTGGAGG	60.202	20	ACGAGATGACACGACAGCAG	60.055	20	237	64775	65011	CCTCTCGCGTTTAATTTGGA	60.202	20	ACGAGATGACACGACAGCAG	60.055	20	239	64773	65011
scaffold31_15.9	1	p3	(GCT)5	15	3773	3787	0	0	0	0	0	0	0	0	0	0	0	0	0	0	0	0	0	0	0	0	0	0	0	0	0	0	0	0
scaffold30_17.4	1	p3	(CAG)5	15	12960	12974	5	CCGATCAATCAATCATGTGC	59.890	20	CTGCTTTGTTCCCTGATGGT	60.111	20	248	12876	13123	AATCAATCATGTGCGAGCAG	59.830	20	CTGCTTTGTTCCCTGATGGT	60.111	20	242	12882	13123	CCGATCAATCAATCATGTGC	59.890	20	CTTTGTTCCCTGATGGTGGT	59.820	20	245	12876	13120
scaffold30_17.4	2	p3	(CGG)6	18	21231	21248	5	GGGATCCTCATCCTCCTTCT	59.449	20	CGATATAATACGAGCGGGGA	59.907	20	154	21167	21320	GGGATCCTCATCCTCCTTCT	59.449	20	GCTTCCAGTCCAGCTGAGTT	59.604	20	231	21167	21397	CGTCCATCACCATCCTCACT	60.956	20	AGTTCTGGGCTATGTGTGGG	59.989	20	242	21202	21443
scaffold30_17.4	3	p5	(CCTTC)4	20	27402	27421	5	AAACACCTAAACACACCGGC	59.898	20	AGCAGAAAGAGCCATTGAGC	59.723	20	250	27258	27507	AAACACCTAAACACACCGGC	59.898	20	AGAGCCATTGAGCTCCTCAG	59.703	20	243	27258	27500	AAACACCTAAACACACCGGC	59.898	20	ACAACAAACCAGCTGCAACA	60.347	20	209	27258	27466
scaffold30_17.4	4	p5	(CCTTC)4	20	27689	27708	5	CCTAAGCACACCCCTTTCAA	60.103	20	ACAACAAACCAGCTGCAACA	60.347	20	200	27554	27753	GGCACAAACACCTAAGCACA	59.764	20	ACAACAAACCAGCTGCAACA	60.347	20	210	27544	27753	CCTAAGCACACCCCTTTCAA	60.103	20	CAGCTCAACAACAAACCAGC	59.490	20	207	27554	27760
scaffold30_17.4	5	p3	(GGT)5	15	35409	35423	5	TTTTTGCAAACCGAAGGACT	59.724	20	TCAGACATGACCATTCAGCG	60.840	20	239	35345	35583	CTTTTTGCAAACCGAAGGAC	59.724	20	TCAGACATGACCATTCAGCG	60.840	20	240	35344	35583	GTCTTTTTGCAAACCGAAGG	59.724	20	TCAGACATGACCATTCAGCG	60.840	20	242	35342	35583
scaffold30_17.4	6	p3	(TTG)11	33	38670	38702	5	GCTGCATAACCTGCAGAACA	60.019	20	AGTCCTGGCTCCATCTTGTC	59.258	20	184	38613	38796	GCTGCATAACCTGCAGAACA	60.019	20	TGGTAAAGCATGGGATCAGA	59.075	20	209	38613	38821	GCTGCATAACCTGCAGAACA	60.019	20	TGGTAAAGCATGGGATCAGAG	60.081	21	209	38613	38821
scaffold29_17.6	1	p3	(ATA)6	18	2866	2883	5	TGAAGTAGGAGATGTAGCACCAA	58.917	23	TGCAATGTCAAGCAATCCAC	60.675	20	154	2767	2920	TGAAGTAGGAGATGTAGCACCAAA	60.182	24	TGCAATGTCAAGCAATCCAC	60.675	20	154	2767	2920	TGAAGTAGGAGATGTAGCACCA	57.512	22	TGCAATGTCAAGCAATCCAC	60.675	20	154	2767	2920
scaffold29_17.6	2	p3	(GAA)5	15	44769	44783	5	TCCAGTGGTGATGAGGATGA	60.046	20	CTCCTCTCGTCCCCTCTTTC	60.328	20	224	44719	44942	TATATGAGGAGGTCGGCTCG	60.192	20	GCCACCAGAAATTGTTCCTC	59.532	20	243	44590	44832	TATATGAGGAGGTCGGCTCG	60.192	20	GTCGCCACCAGAAATTGTTC	60.504	20	246	44590	44835
scaffold29_17.6	3	p3	(GAG)5	15	51894	51908	5	TAAGAAGGAGGAGGATGCGA	59.910	20	CGTTTCACGCAGTTGTCAAG	60.485	20	250	51856	52105	TAAGAAGGAGGAGGATGCGA	59.910	20	GTGAGTAATCGTGCCAGCAG	59.470	20	214	51856	52069	TAAGAAGGAGGAGGATGCGA	59.910	20	CAGTGAGTAATCGTGCCAGC	59.470	20	216	51856	52071
scaffold29_17.6	4	p3	(TTC)8	24	66287	66310	5	GGGCACAGCTTACTGTTGGT	60.179	20	GGTGCACTTGATGATGGATG	59.925	20	174	66211	66384	GGGCACAGCTTACTGTTGGT	60.179	20	GATCGGTGCACTTGATGATG	60.080	20	178	66211	66388	TTTGAGAAACATGGGCACAG	59.691	20	GGTGCACTTGATGATGGATG	59.925	20	186	66199	66384
scaffold32_15.7	1	c	(CCT)5cgccggggacgagcgcgccgagag(CCT)6	57	28824	28880	0	0	0	0	0	0	0	0	0	0	0	0	0	0	0	0	0	0	0	0	0	0	0	0	0	0	0	0
scaffold2_16.1	1	p5	(ACGGC)4	20	17987	18006	5	TGTTGGTAGTGATGGCCAAA	59.964	20	GACTACACCATGCTTGTTGTTTTAT	58.628	25	244	17826	18069	TTGGTAGTGATGGCCAAATG	59.395	20	GACTACACCATGCTTGTTGTTTTAT	58.628	25	242	17828	18069	GTTGGTAGTGATGGCCAAATG	60.242	21	GACTACACCATGCTTGTTGTTTTAT	58.628	25	243	17827	18069
scaffold2_16.1	2	p3	(CGC)5	15	83155	83169	0	0	0	0	0	0	0	0	0	0	0	0	0	0	0	0	0	0	0	0	0	0	0	0	0	0	0	0
scaffold2_16.1	3	p3	(CGA)5	15	122879	122893	5	GTAGAGCTCGCCCGATACTG	60.000	20	CTTCCCCATCCTCTATCGCT	60.558	20	171	122750	122920	GTAGAGCTCGCCCGATACTG	60.000	20	TCCCCATCCTCTATCGCTC	60.127	19	169	122750	122918	GTAGAGCTCGCCCGATACTG	60.000	20	ATCATCCCTCGCCAGAGTC	60.176	19	232	122750	122981
scaffold2_16.1	4	p3	(AAT)8	24	145412	145435	5	TGGCATCAACTTGGAAACAA	60.088	20	TGCATCACCTTGATTTTTGAA	59.147	21	177	145304	145480	TGGCATCAACTTGGAAACAA	60.088	20	TTGCATCACCTTGATTTTTGA	59.147	21	178	145304	145481	TGGCATCAACTTGGAAACAA	60.088	20	TGCATCACCTTGATTTTTGAAC	59.982	22	177	145304	145480
scaffold2_16.1	5	p3	(CGC)5	15	154787	154801	0	0	0	0	0	0	0	0	0	0	0	0	0	0	0	0	0	0	0	0	0	0	0	0	0	0	0	0
scaffold2_16.1	6	p3	(CTC)5	15	201197	201211	5	GTGGAAGTGAGACGAGCGAT	60.418	20	GGCCCAAGGTGTGAAAGAT	59.918	19	206	201046	201251	AATCGATTACCCCCTTCCCT	60.863	20	AGCAGGTTTTATGGTTTCGC	59.229	20	191	201129	201319	GTGGAAGTGAGACGAGCGAT	60.418	20	GGCCCAAGGTGTGAAAGATT	61.249	20	206	201046	201251
scaffold2_16.1	7	p3	(CTC)5	15	202567	202581	5	GTGGAAGTGAGACGAGCGAT	60.418	20	ATATGAAGGAGACGATGCGG	60.059	20	211	202416	202626	CAGGGTGGAAGTGAGACGAG	60.850	20	ATATGAAGGAGACGATGCGG	60.059	20	215	202412	202626	AATCGATTACCCCCTTCCCT	60.863	20	CTGAAGCTGGGGAGTCAGAG	60.127	20	234	202499	202732
scaffold2_16.1	8	p5	(CTCTC)4	20	227699	227718	5	GAAGCCTCACCTCACCAGAG	59.986	20	TCTCTCTTTCCCTCTGTCGC	59.679	20	200	227635	227834	TCACCTCACCAGAGCAAGTG	60.022	20	TCTCTCTTTCCCTCTGTCGC	59.679	20	194	227641	227834	GAAGCCTCACCTCACCAGAG	59.986	20	GCTCCCTCTCTCTTTCCCTC	59.516	20	206	227635	227840
scaffold2_16.1	9	p3	(CAC)5	15	241965	241979	5	GCGCTCCGAGATGGTATAAA	60.196	20	GTCAAGAGGAGGAGGAGGCT	59.952	20	169	241912	242080	GCGCTCCGAGATGGTATAAA	60.196	20	GAGGAGGAGGCTGCTCTTTT	60.096	20	161	241912	242072	GCGCTCCGAGATGGTATAAA	60.196	20	GAAGTTCTTCAGTGGACGGC	59.851	20	250	241912	242161
scaffold2_16.1	10	p5	(AGAGA)4	20	246932	246951	5	TTGGAAGGAGGTAGTGTGGC	60.111	20	ACCTGCAACAAAACCAAACC	59.875	20	237	246849	247085	AGGAGGTAGTGTGGCTTCCA	59.721	20	ACCTGCAACAAAACCAAACC	59.875	20	232	246854	247085	TGGAAGGAGGTAGTGTGGCT	59.721	20	ACCTGCAACAAAACCAAACC	59.875	20	236	246850	247085
scaffold2_16.1	11	p3	(AAG)6	18	248156	248173	5	CGGTGCAGAGGACATGAATA	59.673	20	TCTCCGATTAACGTGAGAGC	58.048	20	223	248102	248324	TACTGTGCGCATGTGCTATG	59.486	20	TCTCCGATTAACGTGAGAGC	58.048	20	195	248130	248324	CGGTGCAGAGGACATGAATA	59.673	20	GGATTTTTCTCCGATTAACGTG	59.844	22	230	248102	248331
scaffold34_17.1	1	p3	(AGA)5	15	18690	18704	5	GCTTTTGAAGAACAGCCTGG	59.993	20	AAAATCAAGGCATGGCAATC	59.907	20	216	18648	18863	CTTTTGAAGAACAGCCTGGG	59.846	20	AAAATCAAGGCATGGCAATC	59.907	20	215	18649	18863	CTACCCAGTGCCACCAAAAT	59.853	20	TTTTGCAATCATGGGATCAA	59.867	20	230	18530	18759
scaffold34_17.1	2	p4	(TTTC)5	20	32772	32791	5	ACACAAAGGAAGCCACGAAG	60.291	20	TGTGTGTCCTCAATTGCTCA	58.784	20	190	32710	32899	ACACAAAGGAAGCCACGAAG	60.291	20	GTGTGTGTCCTCAATTGCTCA	59.742	21	191	32710	32900	GCGAGCCTAGACACAAAGGA	60.538	20	TGTGTGTCCTCAATTGCTCA	58.784	20	200	32700	32899
scaffold34_17.1	3	p4	(TCTA)5	20	64107	64126	5	GTTACTGCAGATGGCGGTTT	60.140	20	AGCCCGCCCCTTATTTATTA	59.797	20	238	63950	64187	AGTTACTGCAGATGGCGGTT	59.763	20	AGCCCGCCCCTTATTTATTA	59.797	20	239	63949	64187	GCAGATGGCGGTTTCTTACT	59.340	20	AGCCCGCCCCTTATTTATTA	59.797	20	232	63956	64187
scaffold34_17.1	4	p3	(GGA)5	15	74748	74762	5	ACATGGGCTTGTCCTTCTTG	60.111	20	AGATCTAACCCTCGGCCCTA	60.053	20	156	74710	74865	ACATGGGCTTGTCCTTCTTG	60.111	20	ACACGCAGCAGATCTAACCC	60.285	20	165	74710	74874	ACATGGGCTTGTCCTTCTTG	60.111	20	CAGGAGTAAACACGCAGCAG	59.658	20	174	74710	74883
scaffold33_15.5	1	p3	(AGA)12	36	52505	52540	5	TCTCGCCTCCTGCCTATAAA	59.938	20	GCAACCTCCATCCTCAACAT	59.934	20	212	52365	52576	CACATCCCAAAGACCCAAAC	60.210	20	GCAACCTCCATCCTCAACAT	59.934	20	240	52337	52576	ATCCCAAAGACCCAAACCAT	60.422	20	GCAACCTCCATCCTCAACAT	59.934	20	237	52340	52576
scaffold37_18.3	1	p3	(CGC)5	15	38953	38967	5	GATGATGGAGCTCATCGACAT	60.057	21	TCCCGAATATACTCTGCGGT	59.551	20	168	38888	39055	GATGATGGAGCTCATCGACAT	60.057	21	CCCGAATATACTCTGCGGTG	60.481	20	167	38888	39054	GATGATGGAGCTCATCGACAT	60.057	21	GCGGGATCGAATGTACTCTG	60.624	20	193	38888	39080
scaffold37_18.3	2	p3	(CGG)7	21	63429	63449	5	GCATGTAGAAGAGCGTGGTG	59.470	20	AACAAAGGTTTCCAGGGGAG	60.332	20	244	63358	63601	GTAGAAGAGCGTGGTGACCG	60.854	20	ATGCAGCGAACAAAGGTTTC	60.257	20	248	63362	63609	GTAGAAGAGCGTGGTGACCG	60.854	20	AACAAAGGTTTCCAGGGGAG	60.332	20	240	63362	63601
scaffold41_19.7	1	p3	(CCG)6	18	9232	9249	5	CAGACATGCTTGACCACTGC	60.473	20	TTAACATAAGCGAGGGGGTG	59.953	20	217	9121	9337	GCTCAGACATGCTTGACCAC	59.425	20	TTAACATAAGCGAGGGGGTG	59.953	20	220	9118	9337	CAGACATGCTTGACCACTGC	60.473	20	TCTGTAGCGGAGGGATGAGT	59.827	20	249	9121	9369
scaffold36_16.9	1	p3	(TCC)5	15	9800	9814	5	CTTTTACGCGCTTTGACTCC	60.018	20	CTCATGTCGTACGGAAGCCT	60.277	20	186	9771	9956	ACCTGCAGCTACACGCTTTT	60.081	20	CTCATGTCGTACGGAAGCCT	60.277	20	201	9756	9956	GCTTTTACGCGCTTTGACTC	60.159	20	CTCATGTCGTACGGAAGCCT	60.277	20	187	9770	9956
scaffold36_16.9	2	p3	(CGT)5	15	48128	48142	5	GCTCTTCCTGTTCCTCGTGT	59.455	20	GAGCGCCTCCTCCTCCTC	62.591	18	247	48053	48299	CTCGTGTACGCCAAGCACT	60.064	19	GAGCGCCTCCTCCTCCTC	62.591	18	234	48066	48299	GCTCTTCCTGTTCCTCGTGTA	59.487	21	GAGCGCCTCCTCCTCCTC	62.591	18	247	48053	48299
scaffold36_16.9	3	p4	(CAAG)5	20	111495	111514	5	GGCAGAACTACTACGGCAGC	60.044	20	CAATCAATCACGACGGACAC	59.967	20	190	111351	111540	GGGCTTCGGCAGAACTACTA	59.476	20	CAATCAATCACGACGGACAC	59.967	20	197	111344	111540	GGCAGAACTACTACGGCAGC	60.044	20	AATCAATCACGACGGACACC	60.790	20	189	111351	111539
scaffold36_16.9	4	p5	(TCTCC)4	20	112218	112237	5	CACACTGAAGCACCATCTCG	60.463	20	GACCTAACTGGGACGGGACT	60.371	20	227	112046	112272	CACACTGAAGCACCATCTCG	60.463	20	ACGGGACTAGCAGCACAGAC	60.476	20	215	112046	112260	CCATTCACACTGAAGCACCA	60.722	20	GACCTAACTGGGACGGGACT	60.371	20	232	112041	112272
scaffold36_16.9	5	p5	(GGATT)4	20	114805	114824	5	AATCGATCTTTTGACGACGG	60.074	20	TCCCACACAGCTGAAAAGAA	59.415	20	186	114663	114848	GACGACGGACTTGTTAGGGA	60.111	20	TCCCACACAGCTGAAAAGAA	59.415	20	174	114675	114848	GACGACGGACTTGTTAGGGA	60.111	20	GCCGTGATAATGTCAACCAA	59.400	20	247	114675	114921
scaffold36_16.9	6	p3	(TGG)6	18	127782	127799	5	GAGTTGGCCTCCAGGTTGTA	60.111	20	CACGCGGAAGAAAGAAGAAG	60.125	20	199	127754	127952	GAGTTGGCCTCCAGGTTGTA	60.111	20	TCGACCGATCATAAAGCACA	60.220	20	220	127754	127973	GAGTTGGCCTCCAGGTTGTA	60.111	20	CGATCATAAAGCACAGCACG	60.423	20	215	127754	127968
scaffold36_16.9	7	p5	(TGGGT)4	20	158723	158742	5	AATTCCTCACCAGATCGACG	60.073	20	ACCCTCTCCACTTCCCCTT	59.914	19	235	158556	158790	CGGCTTCATTCTTGATCTCC	59.773	20	CTTCCCCGTCTCGCTCTAC	59.958	19	242	158574	158815	AACCTACAGCAGCCGAACC	60.270	19	TTGTCATCGAGATCATGGGA	60.006	20	208	158664	158871
scaffold35_16.8	1	p4	(GCTC)5	20	7208	7227	0	0	0	0	0	0	0	0	0	0	0	0	0	0	0	0	0	0	0	0	0	0	0	0	0	0	0	0
scaffold35_16.8	2	p3	(GGT)5	15	8582	8596	5	ATTGACGCATCCATCGCT	60.194	18	GAAGGGGCGCTTAATTTGAT	60.408	20	244	8430	8673	GATCGATCGGAATCTGCG	60.276	18	GAAGGGGCGCTTAATTTGAT	60.408	20	221	8453	8673	ATTGACGCATCCATCGCT	60.194	18	GAAGGGGCGCTTAATTTGA	60.160	19	244	8430	8673
scaffold35_16.8	3	p5	(TTTGG)4	20	81185	81204	5	GTTGCAGAAAATCTGCCCAT	60.081	20	GGGCCAAATCACTCAAAAAC	59.410	20	203	81096	81298	GAGTTGCAGAAAATCTGCCC	59.820	20	GGGCCAAATCACTCAAAAAC	59.410	20	205	81094	81298	TGCCCATTTTGGACTTTGAT	60.309	20	GGGCCAAATCACTCAAAAAC	59.410	20	190	81109	81298
scaffold35_16.8	4	p3	(GCC)5	15	115351	115365	5	TCCCTTTGTGTCAAACCTCC	59.943	20	GAACCTCAAGTCGAAGACGC	59.997	20	170	115294	115463	TCCCTTTGTGTCAAACCTCC	59.943	20	AATCCAGCGCAAGAAAAAGA	59.960	20	210	115294	115503	TCCCTTTGTGTCAAACCTCC	59.943	20	GAATCCAGCGCAAGAAAAAG	59.960	20	211	115294	115504
scaffold35_16.8	5	c	(GCC)5gcgcccgcgcatccgccgctggcg(CTC)5	54	136259	136312	5	TTCTTCTTCCTCCTCTGCCA	60.065	20	TGTCGATGGCGTCACTTAAC	59.722	20	225	136226	136450	CCTTTGCCCTTCTTCTTCCT	59.821	20	TGTCGATGGCGTCACTTAAC	59.722	20	234	136217	136450	TTCTTCTTCCTCCTCTGCCA	60.065	20	TCTGTCGATGGCGTCACTTA	60.413	20	227	136226	136452
scaffold35_16.8	6	p3	(AAG)6	18	155750	155767	5	TACCAACGAAGAACCTTGGG	59.964	20	AATGGTTCCATTGCCATCAG	60.723	20	155	155710	155864	TACCAACGAAGAACCTTGGG	59.964	20	GTTCCATTGCCATCAGCAC	60.072	19	151	155710	155860	TACCAACGAAGAACCTTGGG	59.964	20	TTCAGAATTCAGGGTCAATGG	59.918	21	171	155710	155880
scaffold35_16.8	7	p5	(GGAAG)4	20	156589	156608	5	TCCACGAAGTCTCGTTTCCT	59.844	20	ATTGCGTTATAGACGACGGG	59.982	20	216	156553	156768	TCCACGAAGTCTCGTTTCCT	59.844	20	CGTTACATCCCGTAGCCAAT	59.845	20	174	156553	156726	TCCACGAAGTCTCGTTTCCT	59.844	20	GATGATTCCGTTACATCCCG	60.155	20	182	156553	156734
scaffold35_16.8	8	p5	(GGAAG)4	20	157663	157682	5	TCCACGAAGTCTCGTTTCCT	59.844	20	ATTGCGTTATAGACGACGGG	59.982	20	216	157627	157842	TCCACGAAGTCTCGTTTCCT	59.844	20	CGTTACATCCCGTAGCCAAT	59.845	20	174	157627	157800	TCCACGAAGTCTCGTTTCCT	59.844	20	GATGATTCCGTTACATCCCG	60.155	20	182	157627	157808
scaffold44__8.6	1	p3	(TTA)9	27	644	670	0	0	0	0	0	0	0	0	0	0	0	0	0	0	0	0	0	0	0	0	0	0	0	0	0	0	0	0
scaffold45_15.9	1	p3	(GCT)5	15	10912	10926	0	0	0	0	0	0	0	0	0	0	0	0	0	0	0	0	0	0	0	0	0	0	0	0	0	0	0	0
scaffold45_15.9	2	p3	(GCT)5	15	14911	14925	5	CGAGCAAGGTGAACACTGAA	60.025	20	CTGAACCCTGAAACAGGGAG	59.691	20	243	14854	15096	AAGCGAGCAAGGTGAACACT	60.058	20	CTGAACCCTGAAACAGGGAG	59.691	20	246	14851	15096	AAAGAAGCGAGCAAGGTGAA	60.132	20	CTGAACCCTGAAACAGGGAG	59.691	20	250	14847	15096
scaffold45_15.9	3	p4	(TCAG)5	20	30026	30045	5	CAGCCTGGCAATGAAATGTT	61.032	20	ATCGAGCGGAAGTACTGCAT	59.866	20	237	29972	30208	CAGCCTGGCAATGAAATGTT	61.032	20	AATCGATCAGTATCGAGCGG	60.199	20	248	29972	30219	CAGCCTGGCAATGAAATGT	59.664	19	ATCGAGCGGAAGTACTGCAT	59.866	20	237	29972	30208
scaffold45_15.9	4	p3	(CTT)6	18	40342	40359	5	GAAGAATCCTCGTGACGCAT	60.226	20	GTGGAAGGCAAGAAGACGAG	59.989	20	188	40310	40497	GAAGAATCCTCGTGACGCAT	60.226	20	AGGCAAGAAGACGAGCAGAG	59.891	20	183	40310	40492	TGCCACAGGTTGCTAGTTCA	60.449	20	GTGGAAGGCAAGAAGACGAG	59.989	20	247	40251	40497
scaffold45_15.9	5	p3	(TTC)5	15	47087	47101	5	ACGTAGTTTCACCGAGCGTT	59.803	20	ATAAGCATCAAACCAAGGCG	60.096	20	249	46993	47241	CGTAGTTTCACCGAGCGTTT	60.305	20	GCTGCAAGTATGCAGGTGAA	60.019	20	229	46994	47222	CGTAGTTTCACCGAGCGTTT	60.305	20	ATAAGCATCAAACCAAGGCG	60.096	20	248	46994	47241
scaffold38_15.6	1	p3	(CAT)6	18	11880	11897	5	GGGTAGGCTGACTCACTTGC	59.874	20	CTTGTTCACTGAGTCACCTCGT	59.420	22	238	11695	11932	GGGTAGGCTGACTCACTTGC	59.874	20	TTGTTCACTGAGTCACCTCGT	58.347	21	237	11695	11931	AGCTACGAAGGGTAGGCTGA	59.101	20	CTTGTTCACTGAGTCACCTCG	58.504	21	247	11686	11932
scaffold38_15.6	2	p5	(AAAAC)4	20	27089	27108	5	GTTACCATCGCGAAACACAA	59.590	20	GTTGCGAGGAAAATGCAGAT	60.221	20	216	27019	27234	GTTACCATCGCGAAACACAA	59.590	20	CCTTGGTTTAAGTTGCGAGG	59.741	20	227	27019	27245	TACCATCGCGAAACACAATG	60.523	20	GTTGCGAGGAAAATGCAGAT	60.221	20	214	27021	27234
scaffold42_16.2	1	p5	(TTTTC)6	30	18417	18446	5	GAAGATCGGATCCCCTGATT	60.236	20	GCGGTCTTACACTCACAGCA	60.056	20	178	18308	18485	ACGGAATACTTCCCGTAGGC	60.340	20	GCGGTCTTACACTCACAGCA	60.056	20	219	18267	18485	GTGAGGTTGTACCCCGTCTG	60.422	20	GCGGTCTTACACTCACAGCA	60.056	20	241	18245	18485
scaffold42_16.2	2	c	(GTAGCA)5gc(AGT)5	47	30453	30499	5	GCAAAACTCAATATCCGAAACA	59.124	22	CCATCTTATTTTAGATTGGCCG	59.831	22	177	30427	30603	GCAAAACTCAATATCCGAAACAG	60.017	23	CCATCTTATTTTAGATTGGCCG	59.831	22	177	30427	30603	AGCAAAACTCAATATCCGAAACA	60.017	23	CCATCTTATTTTAGATTGGCCG	59.831	22	178	30426	30603
scaffold42_16.2	3	p3	(TTG)6	18	31626	31643	5	GGCCACATGTTAATGGCTTT	59.829	20	AGCTGCTTCGCCAACATTAC	60.416	20	234	31601	31834	GAAGGCCACATGTTAATGGC	60.339	20	AGCTGCTTCGCCAACATTAC	60.416	20	237	31598	31834	AGGCCACATGTTAATGGCTT	59.457	20	AGCTGCTTCGCCAACATTAC	60.416	20	235	31600	31834
scaffold42_16.2	4	c	(GTAGCA)5gc(AGT)5	47	33205	33251	5	AACCCAAATATCCAACCCAG	58.620	20	CCATCTTATTTTAGATTGGCCG	59.831	22	174	33182	33355	AACCCAAATATCCAACCCAG	58.620	20	ACCATCTTATTTTAGATTGGCCG	60.537	23	175	33182	33356	AACCCAAATATCCAACCCAG	58.620	20	CATCTTATTTTAGATTGGCCGAG	59.182	23	173	33182	33354
scaffold42_16.2	5	p3	(TTG)6	18	34378	34395	5	GGCCACATGTTAATGGCTTT	59.829	20	AGCTGCTTCGCCAACATTAC	60.416	20	234	34353	34586	GAAGGCCACATGTTAATGGC	60.339	20	AGCTGCTTCGCCAACATTAC	60.416	20	237	34350	34586	AGGCCACATGTTAATGGCTT	59.457	20	AGCTGCTTCGCCAACATTAC	60.416	20	235	34352	34586
scaffold42_16.2	6	p3	(TAC)9	27	37396	37422	5	ACTCCATCGGATACGTCGTC	59.957	20	GTTCTCGATTGTCGTCACCA	59.682	20	153	37370	37522	ACTCCATCGGATACGTCGTC	59.957	20	CTTCTCGCCGTTCTCGATT	60.489	19	162	37370	37531	ACTCCATCGGATACGTCGTC	59.957	20	CGTTCTCGATTGTCGTCACC	61.669	20	154	37370	37523
scaffold42_16.2	7	p4	(ACTG)5	20	49721	49740	5	GAGTGGCATGTTCTTGGGAT	59.934	20	GACGCACCTGAAACTGAACA	59.880	20	172	49658	49829	GAACAGGAGGAGTGGCATGT	60.120	20	GACGCACCTGAAACTGAACA	59.880	20	181	49649	49829	ATCGCAACGAACCAGTCTCT	59.874	20	GACGCACCTGAAACTGAACA	59.880	20	154	49676	49829
scaffold42_16.2	8	p5	(AAAAG)4	20	81075	81094	5	TCTTGTTTGGTTCCCTCCTG	60.081	20	TTAATCAGAGGCACCCGTTC	60.074	20	180	81020	81199	TCTTGTTTGGTTCCCTCCTG	60.081	20	TGGTTCGGTTAATCAGAGGC	60.074	20	188	81020	81207	TCTTGTTTGGTTCCCTCCTG	60.081	20	TCCCTGGTTCGGTTAATCAG	59.926	20	192	81020	81211
scaffold42_16.2	9	p3	(TAT)5	15	105563	105577	5	GCTCGGAGCAGGAGATTACA	60.504	20	GCTTAATGAAAAGGCATCGC	59.822	20	157	105459	105615	TCAGAGCCCATTCTCTGCTC	60.645	20	TAATGAAAAGGCATCGCTCC	60.175	20	170	105443	105612	TTAGCTGAGGCCATCAGAGC	60.646	20	TAATGAAAAGGCATCGCTCC	60.175	20	183	105430	105612
scaffold42_16.2	10	p3	(TAT)5	15	107218	107232	5	GCTCGGAGCAGGAGATTACA	60.504	20	TGCAAGAAGGGAGTAGCCAT	59.836	20	224	107114	107337	GCTCGGAGCAGGAGATTACA	60.504	20	CAGTCAATCCCACTGCAAGA	59.831	20	237	107114	107350	GCTCGGAGCAGGAGATTACA	60.504	20	GCTTAATGAAAAGGCATCGC	59.822	20	157	107114	107270
scaffold25_17.7	1	p3	(GAC)5	15	31991	32005	5	GAGGCCACCACTCTTACAGC	59.874	20	AACCGCTAATCATTGCATCC	59.929	20	185	31931	32115	GAGGCCACCACTCTTACAGC	59.874	20	CTAATCATTGCATCCACCCC	60.155	20	180	31931	32110	CGACCTGAGAGAATGGAAGG	59.797	20	CTAATCATTGCATCCACCCC	60.155	20	229	31882	32110
scaffold25_17.7	2	p3	(AGC)5	15	36376	36390	5	CCATTACACACCACATCCCA	60.088	20	GAAGGCAGCGACAGGAAC	59.505	18	174	36316	36489	TACACACCACATCCCACCAC	60.138	20	GAAGGCAGCGACAGGAAC	59.505	18	170	36320	36489	GGTCGCGAGTAAGAACCAAC	59.740	20	GAAGGCAGCGACAGGAAC	59.505	18	205	36285	36489
scaffold25_17.7	3	p3	(CGC)5	15	104047	104061	5	ATAATGGACCGGTTTTCGTG	59.685	20	CACCGGAGGAGACTACAAGC	59.867	20	244	103917	104160	ATAATGGACCGGTTTTCGTG	59.685	20	AGCTCGCGATGTCTTCTCTC	59.857	20	227	103917	104143	ATAATGGACCGGTTTTCGTG	59.685	20	GTCTTCTCTCGTCAGCGAGG	60.284	20	217	103917	104133
scaffold25_17.7	4	p3	(CCG)6	18	117758	117775	5	CTAAACAGAATTCGCCCCAC	59.569	20	AGCTCGCGACGTCTTACTTC	59.786	20	219	117637	117855	CTAAACAGAATTCGCCCCAC	59.569	20	GAAGCTCGCGACGTCTTACT	59.786	20	221	117637	117857	GAAGACGATAGGGACGCTGT	59.313	20	AGCTCGCGACGTCTTACTTC	59.786	20	245	117611	117855
scaffold52_19.0	1	p3	(ATC)5	15	19615	19629	5	TCCTTCCTCGCAGCTTACAT	59.978	20	TCCGTCTCTAGCTTGGGAGA	60.088	20	232	19572	19803	TCCTTCCTCGCAGCTTACAT	59.978	20	GCCAGGAATCAGATGAAGGA	60.158	20	196	19572	19767	TCCTTCCTCGCAGCTTACAT	59.978	20	ATTTCGAGCCAGGAATCAGA	59.773	20	203	19572	19774
scaffold52_19.0	2	p3	(GGC)5	15	42562	42576	0	0	0	0	0	0	0	0	0	0	0	0	0	0	0	0	0	0	0	0	0	0	0	0	0	0	0	0
scaffold52_19.0	3	p3	(ACC)7	21	45731	45751	5	CCACCACCATCATCACCA	59.700	18	GCAGAGTTGTAGGTGCTCCC	59.874	20	169	45710	45878	GCCACCACCATCATCACC	60.800	18	GCAGAGTTGTAGGTGCTCCC	59.874	20	170	45709	45878	GGCCACCACCATCATCAC	60.800	18	GCAGAGTTGTAGGTGCTCCC	59.874	20	171	45708	45878
scaffold53_16.7	1	p3	(GCG)5	15	11648	11662	5	GAACGTGGAGGAAGATCTCG	59.803	20	TCAAGTTGTCCCTGACTCCC	60.088	20	198	11605	11802	GAACGTGGAGGAAGATCTCG	59.803	20	CCCTGGTGTGGAAATGAATC	60.173	20	181	11605	11785	GAACGTGGAGGAAGATCTCG	59.803	20	TCCCTGGTGTGGAAATGAAT	60.173	20	182	11605	11786
scaffold53_16.7	2	p5	(GGATT)4	20	91277	91296	5	ACGCTACATGGGACTATGGG	59.836	20	CGGAATTCAAGAGGGATGAA	60.006	20	215	91252	91466	ACGCTACATGGGACTATGGG	59.836	20	ATGAATGAATGATCGGCACA	59.890	20	239	91252	91490	ACGCTACATGGGACTATGGG	59.836	20	CGGCATCCACAGTACAGAGA	59.855	20	178	91252	91429
scaffold53_16.7	3	p3	(ACC)5	15	94263	94277	5	TGGGAATTGGGATGAAGAGA	60.395	20	CTTTTCTTTGCAGGACAGCC	59.993	20	244	94073	94316	TGGGAATTGGGATGAAGAGA	60.395	20	CCTTTTCTTTGCAGGACAGC	59.993	20	245	94073	94317	AGGCCGCGACAATTAAAATA	59.586	20	CTTTTCTTTGCAGGACAGCC	59.993	20	194	94123	94316
scaffold53_16.7	4	p3	(ACC)5	15	97402	97416	5	TGCATAGGTCGCGACAATTA	60.237	20	CTTTTCTTTGCAGGAGCAGG	60.125	20	205	97257	97461	TGCATAGGTCGCGACAATTA	60.237	20	CCTTTTCTTTGCAGGAGCAG	60.125	20	206	97257	97462	TGCATAGGTCGCGACAATTA	60.237	20	GGGCACTCCTCTCCTTTTCT	59.817	20	218	97257	97474
scaffold53_16.7	5	p3	(AAG)8	24	102977	103000	5	CGAGTTGCCTAGCGACTGTT	60.592	20	TTCATTTCGTTTGGTGACGA	60.088	20	249	102943	103191	CTAGCGACTGTTGAGCCAAA	59.220	20	TTCATTTCGTTTGGTGACGA	60.088	20	241	102951	103191	GGTGACACGAGTTGCCTAGC	60.865	20	TAGTCGAATCCACAGTTGCG	59.864	20	235	102936	103170
scaffold53_16.7	6	p3	(GGC)5	15	103572	103586	0	0	0	0	0	0	0	0	0	0	0	0	0	0	0	0	0	0	0	0	0	0	0	0	0	0	0	0
scaffold56_15.7	1	p5	(TAGAG)5	25	4239	4263	5	CTCCCTGTCTTTAGGACCCC	59.928	20	ACTTCCGGAACCTCGAGAA	59.788	19	167	4124	4290	CCTCCCTGTCTTTAGGACCC	59.928	20	ACTTCCGGAACCTCGAGAA	59.788	19	168	4123	4290	GCCTCCCTGTCTTTAGGACC	60.074	20	ACTTCCGGAACCTCGAGAA	59.788	19	169	4122	4290
scaffold58_17.6	1	c	(TGT)5tgcagccacgcacatcgacacctatgagatcgtcgccgtgaagattgtgagtgccttcgattctatctccaacttctct(TCTCC)4	114	9166	9279	5	GGGGCCTTTAATACTGCCTC	59.930	20	ATCCCCCAATCAATCAGACA	60.135	20	244	9130	9373	GGGGCCTTTAATACTGCCTC	59.930	20	AATCCAATCCCCCAATCAAT	60.210	20	250	9130	9379	CTGCCTCTGCTGATGATGAC	59.531	20	ATCCCCCAATCAATCAGACA	60.135	20	231	9143	9373
scaffold58_17.6	2	p3	(TAC)5	15	32017	32031	5	CGAATGGGTTTTGGATGAAA	60.671	20	CCCTCTTTTGCTAATGCTGC	59.982	20	235	31968	32202	CGAATGGGTTTTGGATGAAA	60.671	20	CCCCTCTTTTGCTAATGCTG	59.839	20	236	31968	32203	CGAATGGGTTTTGGATGAAA	60.671	20	GCTAATGCTGCAGTTGCTTG	59.782	20	226	31968	32193
scaffold58_17.6	3	p5	(GCGAG)4	20	73057	73076	5	GAACAAATCCCAAAGGGAGC	60.807	20	CTGGTTTTACTGCGGTGGTT	60.030	20	215	72912	73126	AGGAAGCAGAAGCACTGAGC	59.898	20	TTCGGTGCACGAAATTTACC	60.866	20	236	72995	73230	GACGAGGAAGCAGAAGCACT	59.751	20	TTCGGTGCACGAAATTTACC	60.866	20	240	72991	73230
scaffold58_17.6	4	p3	(GGC)5	15	86300	86314	0	0	0	0	0	0	0	0	0	0	0	0	0	0	0	0	0	0	0	0	0	0	0	0	0	0	0	0
scaffold58_17.6	5	p3	(GGC)5	15	86663	86677	0	0	0	0	0	0	0	0	0	0	0	0	0	0	0	0	0	0	0	0	0	0	0	0	0	0	0	0
scaffold48_17.8	1	p3	(GGA)6	18	42450	42467	5	GTGGGTTCCAAGCCAAGG	61.467	18	CTGGAGTTCCACTCTGCCTC	59.986	20	238	42413	42650	GTGGGTTCCAAGCCAAGG	61.467	18	ACATCGTTGTTGTCTGCCTG	59.751	20	184	42413	42596	GTGGGTTCCAAGCCAAGG	61.467	18	CACATCGTTGTTGTCTGCCT	59.751	20	185	42413	42597
scaffold48_17.8	2	p5	(CCACA)5	25	71186	71210	5	ATTCCCCACACCTCCTCTCT	59.929	20	CCGATCTGTACCCCCTCTCT	60.468	20	171	71127	71297	ATTCCCCACACCTCCTCTCT	59.929	20	TCTGTACCCCCTCTCTCTCG	59.400	20	167	71127	71293	AAATTCCCCACACCTCCTCT	59.795	20	CCGATCTGTACCCCCTCTCT	60.468	20	173	71125	71297
scaffold48_17.8	3	p3	(GCC)5	15	93069	93083	0	0	0	0	0	0	0	0	0	0	0	0	0	0	0	0	0	0	0	0	0	0	0	0	0	0	0	0
scaffold48_17.8	4	p4	(TATT)5	20	101836	101855	5	ACCTCATTTCCCTTTGGAGG	60.298	20	CTGAGAGTAACCCAGCCCAG	59.861	20	177	101737	101913	TTCAACGGGCATTGGTCTAT	60.331	20	TTTATCCCGTCGCTACAAGC	60.230	20	247	101811	102057	CACCTCATTTCCCTTTGGAG	59.521	20	CTGAGAGTAACCCAGCCCAG	59.861	20	178	101736	101913
scaffold48_17.8	5	p3	(CTG)6	18	151834	151851	5	GGAAAACAGTGCTCCTCTGC	59.997	20	CCCAGTTTCACGCTAAGAGC	60.015	20	230	151722	151951	GGAAAACAGTGCTCCTCTGC	59.997	20	GCCCAGTTTCACGCTAAGAG	60.015	20	231	151722	151952	GCTCAGTCCAGTCCAACACA	59.872	20	CCCAGTTTCACGCTAAGAGC	60.015	20	178	151774	151951
scaffold48_17.8	6	p3	(CGG)5	15	154772	154786	5	CATCCCCGAGGAGATGTTC	60.423	19	GTACGTACAATGGGATCGGC	60.221	20	208	154750	154957	ATGAGGAAGCTCTGTCCGAA	59.950	20	ACTCTGCTTGGCGTGGTGTA	61.851	20	220	154688	154907	ATGAGGAAGCTCTGTCCGAA	59.950	20	GACTCTGCTTGGCGTGGT	59.988	18	221	154688	154908
scaffold48_17.8	7	p3	(AGC)5	15	183199	183213	5	GCAGCACATATTGAGCGGTA	59.862	20	TCTGCTTGTTTGCTTGCATC	60.142	20	187	183116	183302	GAGCGGTAGCCAACAAGAAC	59.882	20	ATAGATGGCACACTCCTCGC	60.249	20	232	183128	183359	GCAGCACATATTGAGCGGTA	59.862	20	ATAGATGGCACACTCCTCGC	60.249	20	244	183116	183359
scaffold48_17.8	8	p5	(GGTGC)4	20	187796	187815	5	CGAGCTTGATTCAGTGATGC	59.552	20	CGGTTCATGCTACCCAAACT	59.993	20	250	187658	187907	CGAGCTTGATTCAGTGATGC	59.552	20	AAAAACTGCCATCTCCAACG	60.110	20	193	187658	187850	AGCACGAGCTTGATTCAGTG	59.191	20	AAAAACTGCCATCTCCAACG	60.110	20	197	187654	187850
scaffold48_17.8	9	p5	(GGAGG)4	20	218460	218479	5	GAATCGGGAGGAAGGAAGAG	60.147	20	GTGTCGTCACCTGCACCC	61.230	18	167	218375	218541	GAATCGGGAGGAAGGAAGAG	60.147	20	GGTGTCGTCACCTGCACC	61.230	18	168	218375	218542	CGCACTCCCCAATAAAACAC	60.365	20	GTGTCGTCACCTGCACCC	61.230	18	227	218315	218541
scaffold48_17.8	10	p3	(CGG)5	15	236694	236708	0	0	0	0	0	0	0	0	0	0	0	0	0	0	0	0	0	0	0	0	0	0	0	0	0	0	0	0
scaffold48_17.8	11	p3	(CGC)6	18	258892	258909	5	CGAACACAATGTGCGACAG	59.877	19	CTGTCGATGTCCATGCTGAT	59.663	20	211	258855	259065	ATCTGGTCAGGACGCCAC	59.618	18	GTGGAGATGCCAGGATCAGT	60.080	20	192	258782	258973	GAACACAATGTGCGACAGC	58.803	19	CTGTCGATGTCCATGCTGAT	59.663	20	210	258856	259065
scaffold48_17.8	12	p3	(CCG)6	18	270970	270987	0	0	0	0	0	0	0	0	0	0	0	0	0	0	0	0	0	0	0	0	0	0	0	0	0	0	0	0
scaffold48_17.8	13	p4	(ATTT)5	20	313236	313255	5	CTGCGTGGCCTTTTCTATGT	60.270	20	AACGGGTGTCAGTATTTCGC	60.000	20	245	313179	313423	ACTGCGTGGCCTTTTCTATG	60.270	20	AACGGGTGTCAGTATTTCGC	60.000	20	246	313178	313423	CTGCGTGGCCTTTTCTATGT	60.270	20	ACGGGTGTCAGTATTTCGCT	59.621	20	244	313179	313422
scaffold48_17.8	14	p4	(GTGC)5	20	402444	402463	5	CAAGAGAAACGAACCAAGCC	59.853	20	GAATCGTGGACAGTTTTGGG	60.353	20	236	402263	402498	CAAGAGAAACGAACCAAGCC	59.853	20	GGAATCGTGGACAGTTTTGG	60.353	20	237	402263	402499	GATTTCCTACAGCTGCCTGC	59.985	20	TCCCATTCCTGGATGTTTCT	59.336	20	180	402404	402583
scaffold48_17.8	15	p3	(TTC)5	15	408810	408824	5	CCTTCGCTTCCATTTTCGTA	60.202	20	TGTGCGGTTTATGCATCCTA	60.096	20	176	408697	408872	CCTTCGCTTCCATTTTCGTA	60.202	20	ATCTTCGTCTCTTGTGCGGT	59.874	20	188	408697	408884	CCTTCGCTTCCATTTTCGTA	60.202	20	TGCATCTTCGTCTCTTGTGC	60.144	20	191	408697	408887
scaffold48_17.8	16	p3	(TGC)5	15	420556	420570	5	AAGGGCGTCAGTGAGTGAGT	59.907	20	TTGTTTTGGTTTCACCCGAT	60.206	20	172	420489	420660	TTTACGCCCACCGAGTTAAG	60.124	20	TTGTTTTGGTTTCACCCGAT	60.206	20	233	420428	420660	CCACCGAGTTAAGGCACTGT	60.171	20	TTGTTTTGGTTTCACCCGAT	60.206	20	226	420435	420660
scaffold48_17.8	17	p3	(AGG)5	15	426660	426674	5	GTCGCCGTTCGTGAATATCT	60.103	20	GATGAGTACCACGCCTTCGT	60.142	20	223	426558	426780	GTCGCCGTTCGTGAATATCT	60.103	20	ACGATGAGTACCACGCCTTC	60.142	20	225	426558	426782	GTCGCCGTTCGTGAATATCT	60.103	20	AGTACCACGCCTTCGTTCAC	60.179	20	219	426558	426776
scaffold48_17.8	18	p4	(TCGC)5	20	429702	429721	5	GGTGCGATGCTTGATGAAT	59.626	19	CCAGATATTTCGAGAACCCG	59.523	20	227	429524	429750	GTGCGATGCTTGATGAATCC	61.577	20	CCAGATATTTCGAGAACCCG	59.523	20	226	429525	429750	TGCGATGCTTGATGAATCC	60.740	19	CCAGATATTTCGAGAACCCG	59.523	20	225	429526	429750
scaffold48_17.8	19	p6	(TTCCGT)4	24	459502	459525	5	CCCAACAACGGTTTGGTATC	60.088	20	GCCATGGAAAGCTGCTAAAG	59.982	20	209	459343	459551	CCCAACAACGGTTTGGTATC	60.088	20	AGCCATGGAAAGCTGCTAAA	59.982	20	210	459343	459552	TCCCAACAACGGTTTGGTAT	60.088	20	GCCATGGAAAGCTGCTAAAG	59.982	20	210	459342	459551
scaffold59_17.8	1	p3	(TCC)5	15	6573	6587	0	0	0	0	0	0	0	0	0	0	0	0	0	0	0	0	0	0	0	0	0	0	0	0	0	0	0	0
scaffold51_17.0	1	p3	(AAG)5	15	6024	6038	5	AATTCAGTCAATTGCGGACC	59.939	20	CCTGCGCCTGAATACTTGAT	60.235	20	213	5992	6204	AATTCAGTCAATTGCGGACC	59.939	20	ATCCTGCGCCTGAATACTTG	60.235	20	215	5992	6206	AATTCAGTCAATTGCGGACC	59.939	20	CATCCTGCGCCTGAATACTT	60.235	20	216	5992	6207
scaffold51_17.0	2	p3	(CGC)6	18	6378	6395	5	CTAAAATGCCAAGGCAGACC	59.708	20	AGGAAACGTTGCAACAAAGG	60.147	20	198	6344	6541	CCTAAAATGCCAAGGCAGAC	59.708	20	AGGAAACGTTGCAACAAAGG	60.147	20	199	6343	6541	CTAAAATGCCAAGGCAGACC	59.708	20	GTAGACGACGACGAGGAGGA	60.408	20	226	6344	6569
scaffold51_17.0	3	p3	(GAC)5	15	30758	30772	5	TCGGCCGTACTTGGATTAAG	60.089	20	CGACGCAGATGTAGCTGAAG	59.764	20	170	30634	30803	ACTTGGATTAAGCCAGCGAA	59.845	20	CGACGCAGATGTAGCTGAAG	59.764	20	162	30642	30803	CGAAAATCTCCAGGAAGCAG	59.948	20	GAAGAAGACGCAGAAGAGCG	60.419	20	181	30658	30838
scaffold51_17.0	4	p6	(GAGCAG)4	24	32862	32885	5	CTGTACCACGTCGAGTGCAT	59.776	20	ACCGGGAGACGATACAGATG	59.950	20	188	32750	32937	CTGTACCACGTCGAGTGCAT	59.776	20	CACCGGGAGACGATACAGAT	59.950	20	189	32750	32938	CTGTACCACGTCGAGTGCAT	59.776	20	AGACCACGGAGATGTGATCC	59.928	20	250	32750	32999
scaffold51_17.0	5	p3	(CGA)6	18	56309	56326	5	AGTCGTTGAAGCACAACGTG	59.946	20	TTTCGAGGAAACCAAGAGGA	59.784	20	212	56274	56485	AGTCGTTGAAGCACAACGTG	59.946	20	TGGAACGAAGAGACCAGAGG	60.377	20	241	56274	56514	TACACCCAGTCGTTGAAGCA	60.301	20	TTTCGAGGAAACCAAGAGGA	59.784	20	219	56267	56485
scaffold51_17.0	6	p3	(GAG)5	15	109132	109146	5	CTAGGGTTCGTCGCCTTCTC	61.275	20	CGCCGTTGACATAGATGATG	60.096	20	241	109068	109308	CTAGGGTTCGTCGCCTTCTC	61.275	20	TTGACATAGATGATGGGGCA	59.883	20	236	109068	109303	TAGGGTTCGTCGCCTTCTC	60.346	19	CGCCGTTGACATAGATGATG	60.096	20	240	109069	109308
scaffold51_17.0	7	p3	(CCT)6	18	216852	216869	5	GGAATTGAAGCGAGTGAGGA	60.340	20	AGGAAAGAAAGAGCGGGAAG	59.955	20	168	216747	216914	GGAATTGAAGCGAGTGAGGA	60.340	20	AGAAGGAAAGAAAGAGCGGG	59.955	20	171	216747	216917	GGAATTGAAGCGAGTGAGGA	60.340	20	ACGCCTGACCAGAAAAAGAA	59.853	20	233	216747	216979
scaffold51_17.0	8	p3	(TCG)5	15	291193	291207	5	GACGACGCAACCTGTCTTCT	60.453	20	GAGTGGAGGAGCTTGCCA	60.071	18	248	291170	291417	GACGACGCAACCTGTCTTCT	60.453	20	CTTGCCAAGCTGTCTGCC	60.711	18	237	291170	291406	GACGACGCAACCTGTCTTC	59.409	19	GAGTGGAGGAGCTTGCCA	60.071	18	248	291170	291417
scaffold51_17.0	9	p3	(TTA)8	24	318995	319018	5	GCGCTTCGAAGAAAATCAAA	60.456	20	TTTCTCGCACGCATAGATTG	59.976	20	241	318933	319173	GCGCTTCGAAGAAAATCAAA	60.456	20	TGCATTCCTGAGTCCACAAA	60.240	20	192	318933	319124	GCGCTTCGAAGAAAATCAAA	60.456	20	GTGCATTCCTGAGTCCACAA	59.682	20	193	318933	319125
scaffold51_17.0	10	p3	(CCA)6	18	350602	350619	5	ATCATCACCACGACCATGAC	59.189	20	GCAGAGTTGTAGGTGCTCCC	59.874	20	167	350561	350727	ACCATCATCACCACGACCAT	61.095	20	GCAGAGTTGTAGGTGCTCCC	59.874	20	170	350558	350727	CCATCATCACCACGACCAT	60.197	19	GCAGAGTTGTAGGTGCTCCC	59.874	20	169	350559	350727
scaffold51_17.0	11	p3	(TAA)5	15	352825	352839	5	TTCATCCTGCGTGGTACTGA	60.263	20	CTATGGTGCCATCTCCCATT	59.773	20	197	352692	352888	CTTCATCCTGCGTGGTACTG	59.314	20	CTATGGTGCCATCTCCCATT	59.773	20	198	352691	352888	TCATCCTGCGTGGTACTGAT	59.116	20	CTATGGTGCCATCTCCCATT	59.773	20	196	352693	352888
scaffold51_17.0	12	p3	(TCT)7	21	363085	363105	5	CCAGCAAATCCTTGTCGTTT	60.110	20	TGCTGCTTCAGTCGTTTCTT	58.802	20	186	362962	363147	TGTCGTTTGCCATACTTGGA	60.111	20	TGCTGCTTCAGTCGTTTCTT	58.802	20	174	362974	363147	ACAAGCATCGTCCAACTTCC	60.119	20	TGCTGCTTCAGTCGTTTCTT	58.802	20	215	362933	363147
scaffold51_17.0	13	p3	(CCT)6	18	396106	396123	5	TCCTCGTCGAGCTTGAGATT	60.096	20	GTGGAGTGCAATTGTGATGC	60.128	20	195	396025	396219	CCTTCTCTGATCCCCTCCTC	60.149	20	ATACTGAACTTGATGGCGGC	60.103	20	223	396080	396302	TCCTCGTCGAGCTTGAGATT	60.096	20	GGAGTGCAATTGTGATGCTG	60.272	20	193	396025	396217
scaffold63_15.7	1	p3	(AAG)5	15	24230	24244	5	GTTTCAGCTTTGCCTGTTCC	59.859	20	CCCATTGTTGACCTTGGTGT	60.668	20	172	24163	24334	GTTTCAGCTTTGCCTGTTCC	59.859	20	CCTTGGTGTTCCTCTCTCGT	59.300	20	161	24163	24323	GTTTCAGCTTTGCCTGTTCC	59.859	20	ACCTTGGTGTTCCTCTCTCG	59.300	20	162	24163	24324
scaffold64_17.7	1	p3	(TTC)5	15	26	40	0	0	0	0	0	0	0	0	0	0	0	0	0	0	0	0	0	0	0	0	0	0	0	0	0	0	0	0
scaffold68_16.7	1	p3	(AGA)5	15	6782	6796	5	CTGCCCCTTCGTTTGTTTTA	60.103	20	TTAGCAGACATGTGGGTTGC	59.722	20	160	6677	6836	CTGCCCCTTCGTTTGTTTTA	60.103	20	CAGACATGTGGGTTGCTGAT	59.551	20	156	6677	6832	CTGCCCCTTCGTTTGTTTTA	60.103	20	TAGCAGACATGTGGGTTGCT	59.318	20	159	6677	6835
scaffold68_16.7	2	p3	(AAG)6	18	13100	13117	5	GTTCCAGCTGGTGGCGTAT	61.083	19	TTTTGTACACTTCCTGGGGC	59.971	20	200	13077	13276	GTTCCAGCTGGTGGCGTAT	61.083	19	ATGCTGGGATCATGGAAGAG	60.034	20	174	13077	13250	ACATCGTTGGCGTCCTTCT	60.672	19	GCATCAGAGCCGGTAGAACT	59.459	20	199	12959	13157
scaffold68_16.7	3	p3	(GAG)5	15	60268	60282	5	CTGAGAAGAAGTCTTGGGCG	60.126	20	AGCGAGAGAGCTTCGATCTG	59.997	20	151	60241	60391	CTGAGAAGAAGTCTTGGGCG	60.126	20	GTCGGAGTCATCGAGGAGAG	59.945	20	209	60241	60449	CTGAGAAGAAGTCTTGGGCG	60.126	20	AAGCATACGGCTTGGATTTG	60.096	20	235	60241	60475
scaffold68_16.7	4	p3	(GAG)5	15	62353	62367	5	CTGAGAAGAAGTCTTGGGCG	60.126	20	AGCGAGAGAGCTTCGATCTG	59.997	20	151	62326	62476	CTGAGAAGAAGTCTTGGGCG	60.126	20	AGCATACGGTTTGGATTTGC	59.967	20	234	62326	62559	CTGAGAAGAAGTCTTGGGCG	60.126	20	ATACGGTTTGGATTTGCGAG	59.960	20	231	62326	62556
scaffold11_16.2	1	c	(CGG)5ggacgagatgacgccgtacctctttgcggcgctgcagcagtacctgccgtccaacgacgccggcggcctgggcggcggctgcgtcggcgag(GAC)5	121	63693	63813	0	0	0	0	0	0	0	0	0	0	0	0	0	0	0	0	0	0	0	0	0	0	0	0	0	0	0	0
scaffold11_16.2	2	p3	(GCT)5	15	68477	68491	5	TGTAGGACGACGACTTGCAC	59.905	20	GCTCTGAAACGAAACGAACC	59.859	20	155	68422	68576	TGTAGGACGACGACTTGCAC	59.905	20	TCATCAGGAAATGAATCGCA	60.159	20	198	68422	68619	TGGTGTAGGACGACGACTTG	59.745	20	TCAGACTTGTGGACGTCTCG	60.022	20	249	68419	68667
scaffold11_16.2	3	p3	(AGC)6	18	73590	73607	5	GATTCGGGTTAAAGCCACAA	59.938	20	ACATGACGTGAGACGACGAC	59.744	20	244	73435	73678	AGGATTCGGGTTAAAGCCAC	60.320	20	ACATGACGTGAGACGACGAC	59.744	20	246	73433	73678	CGGGTTAAAGCCACAACAAC	60.399	20	ACATGACGTGAGACGACGAC	59.744	20	240	73439	73678
scaffold11_16.2	4	p3	(TAT)16	48	82896	82943	0	0	0	0	0	0	0	0	0	0	0	0	0	0	0	0	0	0	0	0	0	0	0	0	0	0	0	0
scaffold11_16.2	5	p3	(TAT)5	15	83416	83430	0	0	0	0	0	0	0	0	0	0	0	0	0	0	0	0	0	0	0	0	0	0	0	0	0	0	0	0
scaffold11_16.2	6	p5	(ACAGA)5	25	95318	95342	5	CATCCTCGTGGCTTAGGAAG	59.830	20	GAACGGCAGACATGCTTACA	59.871	20	228	95172	95399	CATCCTCGTGGCTTAGGAAG	59.830	20	TGAACGGCAGACATGCTTAC	59.871	20	229	95172	95400	CATCCTCGTGGCTTAGGAAG	59.830	20	GTGAACGGCAGACATGCTTA	59.871	20	230	95172	95401
scaffold11_16.2	7	p4	(CCTT)5	20	114527	114546	5	GTACTGCTTCGTTTGCGTGA	60.058	20	CCCATAGATCAAAACCCCAC	59.101	20	223	114357	114579	TCACGTACTGCTTCGTTTGC	60.058	20	CCCATAGATCAAAACCCCAC	59.101	20	227	114353	114579	TGTGACGGAGGAGAGCAAG	60.121	19	AAGACAGCAAACAAAACCCG	60.147	20	226	114385	114610
scaffold11_16.2	8	p3	(CGC)6	18	189649	189666	5	GGAACCGGAAGAAGTGGTTT	60.340	20	GCTTGGCTCAAGTCCGTG	60.557	18	230	189458	189687	TCACCAGGAAGCCTCTGAAC	60.386	20	GCTTGGCTCAAGTCCGTG	60.557	18	200	189488	189687	GAAGTGGTTTAATGGCTGGC	59.574	20	GCTTGGCTCAAGTCCGTG	60.557	18	220	189468	189687
scaffold11_16.2	9	p5	(GAGCA)4	20	192927	192946	5	TCAAACCAAAGCTAATCCGC	60.209	20	ATGATTTTAGCATCGAGGGC	59.142	20	235	192772	193006	CGCCGAGTTGTTTCTTTTGT	60.284	20	ATGATTTTAGCATCGAGGGC	59.142	20	202	192805	193006	TCAAACCAAAGCTAATCCGC	60.209	20	TGATGATTTTAGCATCGAGGG	60.045	21	237	192772	193008
scaffold11_16.2	10	p3	(AAT)12	36	195381	195416	0	0	0	0	0	0	0	0	0	0	0	0	0	0	0	0	0	0	0	0	0	0	0	0	0	0	0	0
scaffold11_16.2	11	p3	(GCC)5	15	224604	224618	0	0	0	0	0	0	0	0	0	0	0	0	0	0	0	0	0	0	0	0	0	0	0	0	0	0	0	0
scaffold71_16.5	1	p3	(GCC)5	15	3747	3761	5	ACCTCCCCTTCATCTCCCAT	61.989	20	CGTCGGGGTAGAAGTAGACG	59.751	20	224	3724	3947	ACCTCCCCTTCATCTCCCAT	61.989	20	AAGTAGACGGCCCACTGGTA	59.615	20	213	3724	3936	CCCACCTCCCCTTCATCT	59.846	18	CGTCGGGGTAGAAGTAGACG	59.751	20	227	3721	3947
scaffold71_16.5	2	p5	(CAGCC)4	20	31821	31840	5	GATCAGAGCAGCCACCTTTC	59.957	20	GCCTCTAGCTACGGCATCAC	60.007	20	226	31791	32016	GATCAGAGCAGCCACCTTTC	59.957	20	CCTCTAGCTACGGCATCACC	59.859	20	225	31791	32015	AGAGCAGCCACCTTTCTCTG	59.745	20	GCCTCTAGCTACGGCATCAC	60.007	20	222	31795	32016
scaffold71_16.5	3	p3	(GCG)6	18	75113	75130	5	ATCCACGAGCTGTTCGTTCT	59.874	20	ACCTCATGGTTGGGGTCAT	60.040	19	195	75010	75204	GGTGAGCCTCAACGTGATCT	60.269	20	ACCAGTGCCACGAACTTGTC	61.176	20	244	74913	75156	GGTGAGCCTCAACGTGATCT	60.269	20	CCAGTGCCACGAACTTGTC	60.302	19	243	74913	75155
scaffold17_17.2	1	p3	(GCA)6	18	11607	11624	5	CAGGGGAAAATCTCATTGGA	59.864	20	ACGAAAATCAACTGTTCCCG	59.971	20	151	11535	11685	GGTGGATCATGGACGAGTTC	60.335	20	ACGAAAATCAACTGTTCCCG	59.971	20	192	11494	11685	GATATGTGCCTGTACCGCCT	59.985	20	CTGCAGAACGTTTGCTGTTC	59.640	20	221	11562	11782
scaffold17_17.2	2	p4	(TGTA)5	20	28319	28338	5	TCGAATCTTGAATCTTCCCG	60.148	20	ATTCCTTTCGCAATCACCAG	60.074	20	246	28277	28522	CCGTTTGGTGAATCCTGTTT	59.830	20	TACCAAACAATCCGCATGAA	59.930	20	155	28235	28389	TCTTGAATCTTCCCGTTTGC	60.192	20	ATTCCTTTCGCAATCACCAG	60.074	20	241	28282	28522
scaffold17_17.2	3	p3	(GAG)7	21	56489	56509	5	TAGCGGTGAATCGAGCTTTT	59.982	20	TTTTTGTAATGCCGGGTTTT	59.341	20	203	56412	56614	TTAGCGGTGAATCGAGCTTT	59.982	20	TTTTTGTAATGCCGGGTTTT	59.341	20	204	56411	56614	TAGCGGTGAATCGAGCTTTT	59.982	20	TTTTGTAATGCCGGGTTTTG	60.701	20	202	56412	56613
scaffold17_17.2	4	p5	(GTCCA)4	20	118923	118942	5	ATTGAATTCGATGAGGTCCG	59.894	20	GTCGTTGTCGGCTTCAAGTT	60.299	20	169	118895	119063	CCTCAGAATTTTGGGCATTC	59.505	20	ATCGTGAGAGCAGGAGTCGT	60.017	20	174	118864	119037	TCCTCAGAATTTTGGGCATT	59.505	20	ATCGTGAGAGCAGGAGTCGT	60.017	20	175	118863	119037
scaffold17_17.2	5	p4	(AAAT)10	40	172663	172702	0	0	0	0	0	0	0	0	0	0	0	0	0	0	0	0	0	0	0	0	0	0	0	0	0	0	0	0
scaffold17_17.2	6	p4	(ATAA)8	32	173802	173833	0	0	0	0	0	0	0	0	0	0	0	0	0	0	0	0	0	0	0	0	0	0	0	0	0	0	0	0
scaffold62_18.1	1	p3	(ACC)5	15	86224	86238	5	GAGTCGACGAGGACGATGAC	60.840	20	GAAGACGGAGCGTTCGTG	60.557	18	218	86148	86365	AGAGTCGACGAGGACGATGA	60.978	20	GAAGACGGAGCGTTCGTG	60.557	18	219	86147	86365	TCAGAGTCGACGAGGACGAT	60.978	20	GAAGACGGAGCGTTCGTG	60.557	18	221	86145	86365
scaffold62_18.1	2	p3	(TTA)5	15	108900	108914	5	GGCCCATAGAGAACTTTGGA	59.126	20	GTGCTGGCCAAAGAGGATAC	59.700	20	239	108877	109115	AGGCCCATAGAGAACTTTGGA	60.082	21	GTGCTGGCCAAAGAGGATAC	59.700	20	240	108876	109115	GGCCCATAGAGAACTTTGGA	59.126	20	GCTGGCCAAAGAGGATACAT	59.154	20	237	108877	109113
scaffold76_14.6	1	p5	(ATATT)4	20	28528	28547	5	CAGTTGCTAGGCTATGTTGGC	59.919	21	AATAGGACGATGCAGAACCG	60.096	20	173	28502	28674	CAGTTGCTAGGCTATGTTGGC	59.919	21	CAAGAAGTTTGAGACGGGGA	60.224	20	241	28502	28742	CAGTTGCTAGGCTATGTTGGC	59.919	21	ATGCATCAGAAACGATGTGC	59.685	20	215	28502	28716
scaffold72_17.6	1	p3	(CAG)5	15	63102	63116	5	TGACAGCTGAAAACGCAAAC	60.035	20	CCTCTGCTTTTCTTTCCGTG	59.986	20	243	62983	63225	CAGCTGAAAACGCAAACAAA	60.029	20	TGGTCTGAATGTGCAGGGTA	60.112	20	199	62986	63184	GACAGCTGAAAACGCAAACA	60.035	20	TGGTCTGAATGTGCAGGGTA	60.112	20	201	62984	63184
scaffold72_17.6	2	p3	(AAG)5	15	93332	93346	5	TGCATCCGTCTCTTGTTGAG	59.984	20	TCTGCTGTTTCCTTTGCCTT	59.993	20	197	93216	93412	TGCATCCGTCTCTTGTTGAG	59.984	20	TTCTGCTGTTTCCTTTGCCT	59.993	20	198	93216	93413	TGCATCCGTCTCTTGTTGAG	59.984	20	CTTCTGCTGTTTCCTTTGCC	59.993	20	199	93216	93414
scaffold72_17.6	3	p3	(TGT)5	15	97016	97030	5	TCAGCTCAAGCGTGAAATTG	60.134	20	ATGGCTTTTATGCAGCCTGA	60.742	20	232	96863	97094	ACGTCCACGTCAGGCACTAT	60.599	20	TGGCATGGGACTTGGAGTAT	60.340	20	223	96927	97149	ACGTCCACGTCAGGCACTAT	60.599	20	ATGGCATGGGACTTGGAGTA	60.340	20	224	96927	97150
scaffold72_17.6	4	p5	(CTTTT)4	20	106016	106035	5	GTTTTGGGACAGGGAGAAGA	59.112	20	CGAATGGTTTGAAAAGCACA	59.706	20	222	105992	106213	GTTTTGGGACAGGGAGAAGA	59.112	20	AAGAAGGCGAATGGTTTGAA	59.685	20	229	105992	106220	GTTTTGGGACAGGGAGAAGA	59.112	20	AAAGAAGGCGAATGGTTTGA	59.685	20	230	105992	106221
scaffold72_17.6	5	p3	(GAA)5	15	109825	109839	5	CTAAGAATCACGGAGTTGCG	58.528	20	TTGCCTCTTTTCCAATTGCT	59.823	20	210	109753	109962	CTAAGAATCACGGAGTTGCG	58.528	20	AGCATTTGCCTCTTTTCCAA	59.823	20	215	109753	109967	CTAAGAATCACGGAGTTGCG	58.528	20	CCAATTCAGCATTTGCCTCT	60.214	20	222	109753	109974
scaffold77_16.7	1	p3	(TTG)14	42	7434	7475	5	TCCCTTTTCCTCCTCTCCTC	59.749	20	TTGTCGCAAATTCAAAATTCA	59.179	21	236	7286	7521	TCTCCCTTTTCCTCCTCTCC	59.749	20	TTGTCGCAAATTCAAAATTCA	59.179	21	238	7284	7521	TTGTTTTGGCCTTTTTGGTT	59.469	20	TTGTCGCAAATTCAAAATTCA	59.179	21	164	7358	7521
scaffold77_16.7	2	p3	(CTG)5	15	100633	100647	5	TACTCGATCCCTGAACACCC	59.927	20	TTGCAGGGGAGATGATTGAC	61.016	20	225	100480	100704	TACTCGATCCCTGAACACCC	59.927	20	GTTGCAGGGGAGATGATTGA	61.016	20	226	100480	100705	TACTCGATCCCTGAACACCC	59.927	20	GGTTGCAGGGGAGATGATT	59.878	19	227	100480	100706
scaffold77_16.7	3	p3	(TAA)9	27	152047	152073	5	TTTTAAGCGAATGGGTGGAG	60.067	20	TGAAGTTTTGTGCCAGGATG	59.691	20	233	151975	152207	CTTTTAAGCGAATGGGTGGA	60.067	20	TGAAGTTTTGTGCCAGGATG	59.691	20	234	151974	152207	GGTGGAGCTTAGTTGCCAAA	60.249	20	TGAAGTTTTGTGCCAGGATG	59.691	20	220	151988	152207
scaffold73_18.1	1	p3	(AAG)182	546	6155	6700	0	0	0	0	0	0	0	0	0	0	0	0	0	0	0	0	0	0	0	0	0	0	0	0	0	0	0	0
scaffold79_16.5	1	p3	(CCT)5	15	19563	19577	5	GTGTCGTACGCCGAGTACCT	60.201	20	ACAATGAATCGGAGGAGACG	60.073	20	229	19416	19644	GTGTCGTACGCCGAGTACCT	60.201	20	AGCTGCAGAGCTGATGGATT	60.127	20	189	19416	19604	GTGTCGTACGCCGAGTACCT	60.201	20	AAGCTGCAGAGCTGATGGAT	60.127	20	190	19416	19605
scaffold80_18.0	1	p4	(CTCC)6	24	56928	56951	5	AGGAAAACAAGGGTGCTTCA	59.711	20	CAACTGGTTAAGGGCTTTGC	59.747	20	164	56896	57059	CAAGGGTGCTTCACAATCAA	59.691	20	CAACTGGTTAAGGGCTTTGC	59.747	20	157	56903	57059	GGAAAACAAGGGTGCTTCAC	59.574	20	CAACTGGTTAAGGGCTTTGC	59.747	20	163	56897	57059
scaffold55_17.4	1	p3	(GGC)5	15	66486	66500	5	GTGGTCGAGATCAGGAGGAG	59.792	20	TGATCCTTGTGGATTCGATG	59.451	20	238	66446	66683	GCCCCTTCTTCCTCAAGTCT	59.817	20	ACAATTGACACTGTGCGCTT	59.369	20	208	66425	66632	GTGGTCGAGATCAGGAGGAG	59.792	20	ACAATTGACACTGTGCGCTT	59.369	20	187	66446	66632
scaffold55_17.4	2	p3	(GCG)5	15	96119	96133	5	GTAGGTCAGGAAGGGAAGCC	60.074	20	GTGGAGGACGAGCTCCTGA	61.560	19	186	96005	96190	CACATGAACAAACAAAGCGG	60.149	20	GTGGAGGACGAGCTCCTGA	61.560	19	236	95955	96190	CCACATGAACAAACAAAGCG	60.149	20	GTGGAGGACGAGCTCCTGA	61.560	19	237	95954	96190
scaffold55_17.4	3	p4	(AGCC)5	20	109283	109302	5	CGATGTCGCTCCGACTCTAT	60.384	20	CTTGGTGGGGATTGTTGACT	59.820	20	249	109250	109498	CGATGTCGCTCCGACTCTAT	60.384	20	ACTTGGTGGGGATTGTTGAC	59.679	20	250	109250	109499	GGGGTGACGATGCTGTTAAA	60.894	20	TTGCCTCGGCTTATTAGGTG	60.223	20	203	109174	109376
scaffold55_17.4	4	p4	(AAAT)5	20	227798	227817	5	CGGAGGTGTTCATAGGGGTA	59.807	20	CAGCACACAGACAATGAGCA	59.595	20	230	227700	227929	TCATAGGGGTAAGCTTTGCG	60.223	20	CAGCACACAGACAATGAGCA	59.595	20	221	227709	227929	CGGAGGTGTTCATAGGGGTA	59.807	20	CCAGCACACAGACAATGAGC	60.473	20	231	227700	227930
scaffold55_17.4	5	p3	(CGG)5	15	251168	251182	5	GCCTTCCTAAAGATCCCACC	59.903	20	CACAAGTCCCTTGGGAAAAA	59.942	20	246	251096	251341	CTACGAGGCATGAGAGGAGG	59.966	20	CTAAATCCCCACGCTCTTGA	60.206	20	247	250983	251229	CCACCAATGCCTAGATGGAT	59.773	20	ACGGTACCCTAAATCCCCAC	59.940	20	172	251066	251237
scaffold21_17.1	1	p3	(TGT)5	15	9387	9401	5	GTGACGTGCCCTAATTCACA	59.572	20	TGTTTTCCGAACCTCTCAGG	60.224	20	238	9360	9597	TTAACTACGCGCGAGACGAT	60.925	20	CACAGCAGAAAACGGAATGA	59.840	20	231	9206	9436	TTAACTACGCGCGAGACGAT	60.925	20	TCACAGCAGAAAACGGAATG	59.840	20	232	9206	9437
scaffold21_17.1	2	p3	(TGT)5	15	9931	9945	5	GTGACGTGCCCTAATTCACA	59.572	20	GCCAGAAATGACTAGGCTGC	59.985	20	229	9904	10132	GCCCGAAGTTATGAGTGACG	60.657	20	GCCAGAAATGACTAGGCTGC	59.985	20	243	9890	10132	CATGCCCGAAGTTATGAGTG	59.148	20	GCCAGAAATGACTAGGCTGC	59.985	20	246	9887	10132
scaffold21_17.1	3	p3	(GAA)5	15	11055	11069	5	ATGTGCATAGTCCTGCACCA	60.144	20	AATTTTTACTGCACCGCCAC	60.003	20	232	10886	11117	GCATAGTCACATGCGCTACC	59.331	20	AATTTTTACTGCACCGCCAC	60.003	20	173	10945	11117	GATGTGCATAGTCCTGCACC	59.120	20	AATTTTTACTGCACCGCCAC	60.003	20	233	10885	11117
scaffold21_17.1	4	p3	(GGC)5	15	20796	20810	0	0	0	0	0	0	0	0	0	0	0	0	0	0	0	0	0	0	0	0	0	0	0	0	0	0	0	0
scaffold21_17.1	5	p4	(AAAG)5	20	30078	30097	5	ATTGGGAAGGAGAAAGGCAT	59.903	20	TCTTGCCTTGCACGATACAG	60.011	20	162	30048	30209	ATTGGGAAGGAGAAAGGCAT	59.903	20	TTGCCTTGCACGATACAGTC	59.871	20	160	30048	30207	ATTGGGAAGGAGAAAGGCAT	59.903	20	GTCTTGCCTTGCACGATACA	59.871	20	163	30048	30210
scaffold21_17.1	6	p4	(AATA)6	24	35092	35115	5	CAAGTGCTTTCCGTTGATGA	59.840	20	CAAAGTCCTTGAGAAATGCGA	60.372	21	249	34900	35148	AGGAACAGTACGCTTCCCAA	59.734	20	CAAAGTCCTTGAGAAATGCGA	60.372	21	222	34927	35148	AGGAACAGTACGCTTCCCAA	59.734	20	TGCAAAGTCCTTGAGAAATGC	60.380	21	224	34927	35150
scaffold21_17.1	7	p3	(TGT)5	15	89701	89715	5	CGTTGTTGCTGTTGTTGGTC	60.199	20	ACCAGGAGCAGCACTTCCTA	60.012	20	156	89616	89771	CCTTGCCAGAGGTACTTGGA	60.246	20	CTGCAGGTCCAGAACAACAA	59.873	20	226	89520	89745	CCTTGCCAGAGGTACTTGGA	60.246	20	GCAGGTCCAGAACAACAACA	59.726	20	224	89520	89743
scaffold21_17.1	8	p4	(CCAA)5	20	205540	205559	5	AATCAACAAAGCTCCGATGG	60.074	20	AACTCCGGTTGTCACCTGTC	60.009	20	185	205484	205668	AGGAATCAACAAAGCTCCGA	59.813	20	AACTCCGGTTGTCACCTGTC	60.009	20	188	205481	205668	GAGGAATCAACAAAGCTCCG	59.813	20	AACTCCGGTTGTCACCTGTC	60.009	20	189	205480	205668
scaffold21_17.1	9	p4	(CCAA)5	20	206982	207001	5	AATCAACAAAGCTCCGATGG	60.074	20	AACTCCGGTTGTCACCTGTC	60.009	20	185	206926	207110	AGGAATCAACAAAGCTCCGA	59.813	20	AACTCCGGTTGTCACCTGTC	60.009	20	188	206923	207110	GAGGAATCAACAAAGCTCCG	59.813	20	AACTCCGGTTGTCACCTGTC	60.009	20	189	206922	207110
scaffold21_17.1	10	c	(TGC)7tttcatggctctggatgctcgcgacgcttgcctccggttcgaaccaaacaacggcagcttttattgcgagctttcttgcagcgacgtcg(TGC)6	128	248057	248184	5	TATTGCGAGCTTTCTTGCAG	59.349	20	AAGAAGGTGGAGGACAACGA	59.697	20	244	248028	248271	TATTGCGAGCTTTCTTGCAG	59.349	20	GAAGAAGGTGGAGGACAACG	59.697	20	245	248028	248272	TATTGCGAGCTTTCTTGCAG	59.349	20	GGAGAAGAAGGTGGAGGACA	59.228	20	248	248028	248275
scaffold21_17.1	11	p3	(TGG)5	15	268076	268090	5	TTGTTTAGCCAGCCCTGC	59.948	18	ATATCAGACTCACCCGCACC	59.957	20	250	268048	268297	TGGAGTTTGCTGAGGAGGAT	59.803	20	CCGGAGCGAGATGAAAAA	59.876	18	201	267911	268111	GTGGAGTTTGCTGAGGAGGA	60.386	20	CCGGAGCGAGATGAAAAA	59.876	18	202	267910	268111
scaffold21_17.1	12	p3	(GAC)5	15	294905	294919	5	TCGTGCTGCTGGAGATGAT	60.537	19	GGCTCCATGCACCAGAAC	60.214	18	220	294761	294980	GTACAGCTTCGGCGTCGT	60.016	18	GCTCCACCCTCTCCAGGT	60.204	18	200	294747	294946	GTACAGCTTCGGCGTCGT	60.016	18	GGCTCCATGCACCAGAAC	60.214	18	234	294747	294980
scaffold21_17.1	13	p3	(TTC)5	15	323097	323111	5	TAGCCAAGCGCAGTTTTCTT	60.152	20	CTAACGGTCGTCCGAGTTGT	60.171	20	228	323048	323275	TAGCCAAGCGCAGTTTTCTT	60.152	20	ACTAACGGTCGTCCGAGTTG	60.171	20	229	323048	323276	TAGCCAAGCGCAGTTTTCTT	60.152	20	CACTAACGGTCGTCCGAGTT	60.171	20	230	323048	323277
scaffold21_17.1	14	p3	(CCG)5	15	344153	344167	5	AATGTTCCGGTGTCTTGAGG	59.966	20	GTTCTCGTTTCTCGCCTGAC	59.997	20	217	344081	344297	AATGTTCCGGTGTCTTGAGG	59.966	20	CGCACCGATCTCTACTGTCA	60.008	20	175	344081	344255	AATGTTCCGGTGTCTTGAGG	59.966	20	CTTTAAGCTTTTTGTGCCGC	60.020	20	192	344081	344272
scaffold21_17.1	15	p6	(CGTATC)4	24	434881	434904	5	CCCTGGTATTTGGACCACAG	60.224	20	AACGAGAAGCTAGGAAGCCC	59.983	20	248	434685	434932	CCTGGTATTTGGACCACAGC	60.375	20	AACGAGAAGCTAGGAAGCCC	59.983	20	247	434686	434932	CTGGTATTTGGACCACAGCA	59.566	20	AACGAGAAGCTAGGAAGCCC	59.983	20	246	434687	434932
scaffold21_17.1	16	c	(CTG)5aaactgcgaaccgaatgactgctgctgcctggtccccgtaccaaacccaaacggattgtacttcg(GCT)6gaaaatgcgaaaacaaagacggggtgggactgcg(GCT)5	147	451171	451317	5	GCATTTCTAAACTGCGTGGC	60.782	20	AGCGCAGTGCAGGTTTGT	60.627	18	238	451114	451351	GCATTTCTAAACTGCGTGGC	60.782	20	CAAGTACGGAGCGCAGTG	59.137	18	247	451114	451360	GAGCATTTCTAAACTGCGTGG	59.897	21	AGCGCAGTGCAGGTTTGT	60.627	18	240	451112	451351
scaffold21_17.1	17	p3	(GAG)5	15	452023	452037	5	CTGCAAGGCAGCGTACTGAG	62.246	20	CGATCGATGACCTCTGGAGT	60.223	20	244	451915	452158	TGCAAGGCAGCGTACTGA	60.298	18	CGATCGATGACCTCTGGAGT	60.223	20	243	451916	452158	GCTGCAAGGCAGCGTACT	60.319	18	CGATCGATGACCTCTGGAGT	60.223	20	245	451914	452158
scaffold21_17.1	18	p3	(ATG)5	15	462801	462815	5	TTGGGCACACGAGTTAAGAA	59.317	20	TTCATCGACGCATTTGACTC	59.805	20	234	462751	462984	TTGGGCACACGAGTTAAGAA	59.317	20	ACTCCACACTGCCCTTGTCT	59.756	20	218	462751	462968	TTGGGCACACGAGTTAAGAA	59.317	20	ACGCATTTGACTCCACACTG	59.751	20	227	462751	462977
scaffold85_14.9	1	p3	(CTT)5	15	23686	23700	5	TCGCTATAGCTAGCCCTGGA	60.096	20	GCTCACGCCGTTTTCTCTAC	60.022	20	239	23572	23810	TCCACGTGAACATTGCCTAA	60.111	20	GCTCACGCCGTTTTCTCTAC	60.022	20	189	23622	23810	CGTCGCTATAGCTAGCCCTG	60.152	20	GCTCACGCCGTTTTCTCTAC	60.022	20	241	23570	23810
scaffold84_17.1	1	p4	(CCGC)5	20	9590	9609	5	CTAGTCTTCCGCCCTCTCCT	59.972	20	TAAATCCCAGGACATCGAGC	60.036	20	219	9516	9734	GCTCTAGTCTTCCGCCCTCT	60.117	20	TAAATCCCAGGACATCGAGC	60.036	20	222	9513	9734	AGCGCCTCTTTCTCTCTCCT	59.862	20	TAAATCCCAGGACATCGAGC	60.036	20	178	9557	9734
scaffold84_17.1	2	p3	(CCG)5	15	99314	99328	5	CTCCTACGGCCGCATCTG	62.903	18	GTGGTGATCCTCGAGCAAAG	60.801	20	238	99115	99352	CTCCTACGGCCGCATCTG	62.903	18	TGGTGATCCTCGAGCAAAG	59.926	19	237	99115	99351	CTCCTACGGCCGCATCTG	62.903	18	GTGGTGATCCTCGAGCAAA	59.778	19	238	99115	99352
scaffold87_16.2	1	p3	(GCG)5	15	14493	14507	5	AGTGGTGCAGGCTTCCTCTA	60.012	20	GTCCCGAGATGTCCTCGAT	60.024	19	248	14325	14572	AGTGGTGCAGGCTTCCTCTA	60.012	20	CCCGAGATGTCCTCGATGTA	61.025	20	246	14325	14570	CTTCCTCCCCACTCTCCTCT	59.801	20	ATGTCCTCGATGTAGCCCTC	59.119	20	195	14370	14564
scaffold87_16.2	2	p3	(TTG)5	15	27841	27855	5	TGTCAGCATCACACATTTGG	59.085	20	GGTGGACACATGGTCACAATA	59.128	21	155	27766	27920	TGTCAGCATCACACATTTGGT	60.024	21	GGTGGACACATGGTCACAATA	59.128	21	155	27766	27920	TGTCAGCATCACACATTTGG	59.085	20	GGTGGACACATGGTCACAATAC	60.020	22	155	27766	27920
scaffold87_16.2	3	c	(CAG)6cacggcctcttcttcccttccgtca(CCG)7	64	37607	37670	5	ACATGGACGACAACCACCAC	61.751	20	TTGCGTTTGCGAATGTAGAG	60.014	20	209	37571	37779	CATGGACGACAACCACCAC	60.876	19	TTGCGTTTGCGAATGTAGAG	60.014	20	208	37572	37779	ACATGGACGACAACCACCA	60.876	19	TTGCGTTTGCGAATGTAGAG	60.014	20	209	37571	37779
scaffold87_16.2	4	p3	(GCA)5	15	38143	38157	5	TCTACTACCACTACGGCGGC	60.292	20	GGTCACGCAGCTCGACAG	61.846	18	235	37977	38211	CAACGCCTCCAGCTTCTACT	59.639	20	GGTCACGCAGCTCGACAG	61.846	18	249	37963	38211	ACAACGCCTCCAGCTTCTAC	59.501	20	GGTCACGCAGCTCGACAG	61.846	18	250	37962	38211
scaffold87_16.2	5	p5	(CACAA)6	30	38388	38417	5	AGAGGACGTCGCAGTACAGG	60.466	20	GCTTAATTAAACCGCCACCA	59.964	20	201	38322	38522	AGAGGACGTCGCAGTACAGG	60.466	20	TGCTTAATTAAACCGCCACC	59.964	20	202	38322	38523	AGAGGACGTCGCAGTACAGG	60.466	20	CCTGCTTAATTAAACCGCCA	60.089	20	204	38322	38525
scaffold87_16.2	6	p3	(GCG)5	15	70602	70616	5	CTAAGATCTCGAGCCGCCAT	61.759	20	CATCAATCCAAATCAAGCCC	60.274	20	249	70453	70701	CTAAGATCTCGAGCCGCCAT	61.759	20	CCATCAATCCAAATCAAGCC	60.274	20	250	70453	70702	TAAGATCTCGAGCCGCCAT	60.859	19	CATCAATCCAAATCAAGCCC	60.274	20	248	70454	70701
scaffold88_18.6	1	p3	(ACA)5	15	1467	1481	5	CTGCACCAACTACCATGACG	60.175	20	GCCTCTTGAACTTGTTTGGG	59.711	20	158	1357	1514	CTGCACCAACTACCATGACG	60.175	20	CCATCCCCCTCTTCCTTCTA	60.393	20	191	1357	1547	CTGCACCAACTACCATGACG	60.175	20	TTTTCTTGTTCCATCCCCCT	60.663	20	201	1357	1557
scaffold88_18.6	2	p3	(TAA)5	15	8719	8733	5	AGTCACCGAGTTTTGCGATT	59.740	20	GATCAGCGGTTATGATGCAA	59.652	20	214	8613	8826	TGACCTGTTTTTGGCAGATG	59.691	20	GATCAGCGGTTATGATGCAA	59.652	20	182	8645	8826	CATGACCTGTTTTTGGCAGA	59.691	20	GATCAGCGGTTATGATGCAA	59.652	20	184	8643	8826
scaffold94_17.0	1	p3	(ATA)5	15	7360	7374	5	TGACCACCAAACGAGAAAGA	59.262	20	TCAATTGCTGAAATGGCAAA	60.193	20	201	7301	7501	TGACCACCAAACGAGAAAGA	59.262	20	CAATTGCTGAAATGGCAAAA	59.679	20	200	7301	7500	TGACCACCAAACGAGAAAGAT	59.583	21	TCAATTGCTGAAATGGCAAA	60.193	20	201	7301	7501
scaffold95_16.5	1	p3	(GAG)5	15	4911	4925	5	AGCTTGAAGTAGTCGCCGTC	59.644	20	CAACCCTTCTCCTCCTCTCC	60.186	20	247	4796	5042	GAGCTTGAAGTAGTCGCCGT	59.644	20	CAACCCTTCTCCTCCTCTCC	60.186	20	248	4795	5042	AGCTTGAAGTAGTCGCCGTC	59.644	20	CCCTTCTCCTCCTCTCCTTG	60.319	20	244	4796	5039
scaffold47_17.7	1	p3	(CAG)7	21	14188	14208	5	ACGATGGACGGCGTAAAC	59.527	18	GATACGCACCTGGAAGAGGA	60.218	20	207	14133	14339	GTCCTCCCTCAAGCATTCC	59.602	19	GAGTAGGTGGGGCAACGTC	60.526	19	238	14021	14258	ACGATGGACGGCGTAAAC	59.527	18	AGCCGAGAAAGCAATTTTTG	59.474	20	240	14133	14372
scaffold97_16.5	1	p3	(GCT)6	18	65189	65206	5	CCATGGAGCGAGTCATGTTA	59.673	20	CTACCAGCAGCAAGTCACCA	60.049	20	223	65030	65252	CCATGGAGCGAGTCATGTTA	59.673	20	TACCAGCAGCAAGTCACCAC	59.905	20	222	65030	65251	AGTCATGTTACCGGCGTTGT	60.440	20	CTACCAGCAGCAAGTCACCA	60.049	20	213	65040	65252
scaffold97_16.5	2	p3	(TAC)68	204	120224	120427	0	0	0	0	0	0	0	0	0	0	0	0	0	0	0	0	0	0	0	0	0	0	0	0	0	0	0	0
scaffold97_16.5	3	p3	(GGT)5	15	134208	134222	5	GCCACAAAATTTCCCTACGA	59.938	20	CTCCGGCACACTACTGGAAT	60.134	20	244	134155	134398	TACGACTCCTGACCGTTTCC	60.111	20	CTCCGGCACACTACTGGAAT	60.134	20	229	134170	134398	CGTGGGGAAATTTTCAGAGA	60.044	20	CGTAGGGGAACCTGCTGTAG	59.751	20	202	134048	134249
scaffold97_16.5	4	p3	(TAC)6	18	136635	136652	5	TCACTTGCGTAACATCCTGG	59.716	20	TGCAGGGAGGGCTACTACAT	59.717	20	214	136550	136763	TCACTTGCGTAACATCCTGG	59.716	20	CTACATCGAGCTCGCTCACA	60.310	20	243	136550	136792	CCGTGTCACTTGCGTAACAT	59.640	20	TGCAGGGAGGGCTACTACAT	59.717	20	219	136545	136763
scaffold97_16.5	5	p4	(GAGG)5	20	177952	177971	5	GGCAGAGCAGCAGGTATAGG	60.000	20	GAACCTGAGCCTTTCTCACG	59.989	20	249	177851	178099	GGGCAGAGCAGCAGGTATAG	60.000	20	GAACCTGAGCCTTTCTCACG	59.989	20	250	177850	178099	GGCAGAGCAGCAGGTATAGG	60.000	20	TTGCATAAATTAGGCCCAGC	60.061	20	227	177851	178077
scaffold97_16.5	6	p3	(CAC)5	15	246633	246647	5	TCGTCTGCGTAAATTGCTTG	60.014	20	TTCCAACATTGGTGTGCAGT	60.008	20	206	246550	246755	TTCGGAAAAACGGTTCAGTC	60.088	20	TTCCAACATTGGTGTGCAGT	60.008	20	224	246532	246755	GCCTACAGGTTTGCTTTGGA	60.249	20	TTCCAACATTGGTGTGCAGT	60.008	20	164	246592	246755
scaffold83_17.9	1	p3	(CGA)5	15	15133	15147	5	CGACTCTGAAGACGACGACA	60.178	20	GGCGAGGAGAACATCTCTGT	59.410	20	177	15012	15188	CGACAAAGAAGAGGAGAGCG	60.269	20	GGCGAGGAGAACATCTCTGT	59.410	20	162	15027	15188	GACAAAGAAGAGGAGAGCGG	59.162	20	GGCGAGGAGAACATCTCTGT	59.410	20	161	15028	15188
scaffold83_17.9	2	p3	(CGC)5	15	15326	15340	5	ACAGAGATGTTCTCCTCGCC	59.410	20	CGATAGCATGATGAGGCACA	60.801	20	227	15169	15395	ACAGAGATGTTCTCCTCGCC	59.410	20	ATAGCATGATGAGGCACAGC	58.855	20	225	15169	15393	CGCGGTGAGACAGAGATGT	59.996	19	CGATAGCATGATGAGGCACA	60.801	20	236	15160	15395
scaffold90_19.0	1	p3	(CCA)5	15	128	142	5	AGGCGAGGGAGGAACAAG	60.340	18	CTCGAGGCTGTACGTGGTCT	60.466	20	167	55	221	GGAGATTATTGAGCCGCCAC	61.868	20	GTCTCCATGACGGCCTTGTA	61.067	20	191	105	295	GGAGATTATTGAGCCGCCAC	61.868	20	CATGACGGCCTTGTAGGTG	60.120	19	186	105	290
scaffold90_19.0	2	p3	(GCC)5	15	14148	14162	5	ACTCGACTCGACAAAAAGCG	60.571	20	CGAGGTTGAAGGAGACGAAG	59.982	20	238	14099	14336	TCCACTCGACTCGACAAAAA	59.415	20	CGAGGTTGAAGGAGACGAAG	59.982	20	241	14096	14336	TTCCACTCGACTCGACAAAA	59.415	20	CGAGGTTGAAGGAGACGAAG	59.982	20	242	14095	14336
scaffold90_19.0	3	p3	(ACA)11	33	19454	19486	5	TTTGCCTTTGACATCCATGA	60.049	20	CAACTTGCTTGGCACAAAAA	59.888	20	159	19351	19509	TTTGCCTTTGACATCCATGA	60.049	20	ATGTTGTTGCCTACCCCAAC	59.717	20	175	19351	19525	TTTGCCTTTGACATCCATGA	60.049	20	AACATGTTGTTGCCTACCCC	59.717	20	178	19351	19528
scaffold90_19.0	4	p3	(CTC)5	15	82100	82114	5	CCTGCTGACGAGAAGGAAAG	60.126	20	TGATGGTTGCAAGGATGTGT	59.967	20	218	81940	82157	ACCCGTATACACGCGCTAAG	60.173	20	TGATGGTTGCAAGGATGTGT	59.967	20	183	81975	82157	ACCCGTATACACGCGCTAAG	60.173	20	AGCTGTAGACGAGAGGCAGC	59.921	20	250	81975	82224
scaffold90_19.0	5	p3	(GGA)6	18	99033	99050	5	GCACTCGTCTTCCTTCGTTC	59.997	20	GGAGGGGACGAGCTGCTT	62.865	18	195	98879	99073	CTTCGTTCCTTCCTCTGCAC	59.989	20	GGAGGGGACGAGCTGCTT	62.865	18	183	98891	99073	CACTCGTCTTCCTTCGTTCC	59.844	20	GGAGGGGACGAGCTGCTT	62.865	18	194	98880	99073
scaffold90_19.0	6	p3	(CTT)5	15	102191	102205	5	TCTCTCCTTTTGCTTGCCAT	59.955	20	TGAGTGACACGCACAGAACA	60.070	20	212	102053	102264	ATGCTCTCTCTGTGTGCGTG	60.211	20	TGCATTGGGTGAAGATTTGA	60.049	20	248	102071	102318	CATGCTCTCTCTGTGTGCGT	60.211	20	TGCATTGGGTGAAGATTTGA	60.049	20	249	102070	102318
scaffold90_19.0	7	p3	(CGA)6	18	111764	111781	5	AAAAAGGTGCCGTGCTTGT	60.684	19	TCTGCTCCACGTTCACCTACT	59.922	21	249	111659	111907	AAAAAGGTGCCGTGCTTGT	60.684	19	TCTGCTCCACGTTCACCTAC	58.882	20	249	111659	111907	AAAAAGGTGCCGTGCTTGT	60.684	19	CAACCACCAGACCAGTAGAGC	59.777	21	190	111659	111848
scaffold90_19.0	8	p4	(ATCA)5	20	133175	133194	5	TCCCTTATTTAGGGCAACGA	59.542	20	AGCGATACGCGAGTGAAAAT	59.873	20	208	133142	133349	CGGTGAAGACGAAGAAGAGG	59.982	20	GAGACGCGGAGGGAGTATTT	60.599	20	196	133080	133275	TCCCTTATTTAGGGCAACGA	59.542	20	CGATACGCGAGTGAAAATCA	59.833	20	206	133142	133347
scaffold90_19.0	9	p3	(AGG)6	18	137722	137739	5	AGAGCGATCAATCCCTAGCA	59.939	20	CCCTACGAGAAGCAGGTCAG	60.005	20	162	137649	137810	CAGAGCGATCAATCCCTAGC	59.939	20	CCCTACGAGAAGCAGGTCAG	60.005	20	163	137648	137810	AGCGATCAATCCCTAGCAAA	59.807	20	CCCTACGAGAAGCAGGTCAG	60.005	20	160	137651	137810
scaffold90_19.0	10	p3	(AAG)9	27	142438	142464	5	GTTTTGGCGACTGTTGTGTG	60.199	20	TGCTAGCAAATCGTGAATGC	59.983	20	236	142370	142605	TGTTTTGGCGACTGTTGTGT	60.199	20	TGCTAGCAAATCGTGAATGC	59.983	20	237	142369	142605	CCTCTGTTTTGGCGACTGTT	60.291	20	TGCTAGCAAATCGTGAATGC	59.983	20	241	142365	142605
scaffold90_19.0	11	p3	(TGG)5	15	144747	144761	5	ATAGGACTTTGCTTGCGGTG	60.270	20	TCTCAGCAAGCTCTGAAGGC	60.966	20	208	144586	144793	ATAGGACTTTGCTTGCGGTG	60.270	20	TCTCTCAGCAAGCTCTGAAGG	60.020	21	210	144586	144795	ATAGGACTTTGCTTGCGGTG	60.270	20	CCTCTCTCAGCAAGCTCTGAA	60.020	21	212	144586	144797
scaffold90_19.0	12	p3	(GCG)5	15	153579	153593	0	0	0	0	0	0	0	0	0	0	0	0	0	0	0	0	0	0	0	0	0	0	0	0	0	0	0	0
scaffold90_19.0	13	p3	(AAG)5	15	156654	156668	5	GCCAAGCTCTTGAAGAAGGA	59.694	20	GGGAGCATTGCATAATACCG	60.310	20	242	156489	156730	GCCAAGCTCTTGAAGAAGGA	59.694	20	GAGCATTGCATAATACCGCC	60.453	20	240	156489	156728	GCCAAGCTCTTGAAGAAGGA	59.694	20	GGAGCATTGCATAATACCGC	60.453	20	241	156489	156729
scaffold90_19.0	14	p3	(CGA)5	15	158005	158019	5	TACATTGAGGTGGAGGTCCC	59.779	20	ATTACTCCTCCGTGTCGTCG	60.134	20	221	157981	158201	GAAAGAATCTACGCCAACCG	59.708	20	TCGTCGTCGACCTCAATGTA	60.263	20	246	157936	158181	GAAAGAATCTACGCCAACCG	59.708	20	ACCTCAATGTAGCCTTTGCG	60.270	20	237	157936	158172
scaffold90_19.0	15	p3	(CGA)5	15	158174	158188	5	CGACGACACGGAGGAGTAAT	60.134	20	AAACTCGGGTGGAGGTCAG	60.096	19	216	158013	158228	CGACGACACGGAGGAGTAAT	60.134	20	GGGTGGAGGTCAGGATGATT	61.124	20	210	158013	158222	TACATTGAGGTGGAGGTCCC	59.779	20	AAACTCGGGTGGAGGTCAG	60.096	19	248	157981	158228
scaffold90_19.0	16	p3	(TTG)9	27	160934	160960	5	TGTTGGTGGTTCTTGTTGGA	59.976	20	CTGGCATTGCACGTGTTTAG	60.316	20	159	160864	161022	TGTTGGTGGTTCTTGTTGGA	59.976	20	ATTGCACGTGTTTAGGGCTT	59.637	20	154	160864	161017	TGTTGACCTGGACGAGTTTG	59.720	20	CTGGCATTGCACGTGTTTAG	60.316	20	237	160786	161022
scaffold90_19.0	17	p5	(AGGAG)4	20	168610	168629	5	CATGGAGATGGAGTTGGAGG	60.465	20	GCCATCCATTTGAGAAAACG	60.448	20	176	168568	168743	CCATGGAGATGGAGTTGGAG	60.465	20	GCCATCCATTTGAGAAAACG	60.448	20	177	168567	168743	CATGGAGATGGAGTTGGAGG	60.465	20	AGGCCATCCATTTGAGAAAA	59.505	20	178	168568	168745
scaffold102_16.1	1	p3	(GCG)5	15	29904	29918	5	GTTAGGGTTTCATCCTCCCC	59.629	20	CCTCGTACCTGATCTCGCTC	59.973	20	242	29767	30008	GTTAGGGTTTCATCCTCCCC	59.629	20	ATCTCGCTCTTGGAGGTCAG	59.555	20	231	29767	29997	GTTAGGGTTTCATCCTCCCC	59.629	20	CTGATCTCGCTCTTGGAGGT	59.555	20	234	29767	30000
scaffold103_17.4	1	p5	(CTCCT)6	30	69909	69938	5	GGCTCTCTTCGCTTATCCCT	59.947	20	GCTGCGCTGGTAGTAGCTG	59.927	19	194	69779	69972	GGCTCTCTTCGCTTATCCCT	59.947	20	GCTGCTGCGCTGGTAGTAG	59.927	19	197	69779	69975	AGGCTCTCTTCGCTTATCCC	59.947	20	GCTGCGCTGGTAGTAGCTG	59.927	19	195	69778	69972
scaffold103_17.4	2	p3	(ACG)5	15	79413	79427	5	TCTTGTAGCGCGTTGTTCAC	60.058	20	TGACATTGACGGATAAGCCA	60.073	20	237	79358	79594	GTCTTGTAGCGCGTTGTTCA	60.058	20	TGACATTGACGGATAAGCCA	60.073	20	238	79357	79594	ACGGCATAGCAGAGCAGACT	60.187	20	GCTTGAGAACAGATCCCTGC	59.957	20	169	79290	79458
scaffold103_17.4	3	c	(CCG)5ccttcctcggcggcccccgccgggggggggcctcccgccccctctccacgcctccgcct(CCG)5	89	87297	87385	5	GAGGCTACACAGCAGCTTCA	59.344	20	AGATCCAGGAGGAGGAGAGG	59.760	20	211	87256	87466	AGCAGCTTCATCCTCTCCAC	59.560	20	GGTTAGGGTTTCGATTCGTG	59.429	20	240	87266	87505	ACAGCAGCTTCATCCTCTCC	59.560	20	GTTAGGGTTTCGATTCGTGG	59.429	20	241	87264	87504
scaffold103_17.4	4	p4	(CCTC)6	24	116445	116468	0	0	0	0	0	0	0	0	0	0	0	0	0	0	0	0	0	0	0	0	0	0	0	0	0	0	0	0
scaffold103_17.4	5	p3	(GAG)8	24	137565	137588	5	GAGCCTCATGTTCCACGACT	60.269	20	CACCATGACACGACATCACA	60.000	20	204	137530	137733	GAGCCTCATGTTCCACGACT	60.269	20	CACACCATGACACGACATCA	60.000	20	206	137530	137735	GAGCCTCATGTTCCACGACT	60.269	20	CAAGCAAGCAATTGAACTCG	59.609	20	157	137530	137686
scaffold99_18.1	1	p3	(GCA)5	15	10350	10364	0	0	0	0	0	0	0	0	0	0	0	0	0	0	0	0	0	0	0	0	0	0	0	0	0	0	0	0
scaffold99_18.1	2	p3	(GGC)5	15	19127	19141	5	AGGCTAACCGGAAGGAAAAA	60.068	20	TCACAGGACTACACGCCAGA	60.463	20	228	19019	19246	AAGGCTAACCGGAAGGAAAA	60.068	20	TCACAGGACTACACGCCAGA	60.463	20	229	19018	19246	AGGCTAACCGGAAGGAAAAA	60.068	20	AGCCTCACAGGACTACACGC	60.476	20	232	19019	19250
scaffold99_18.1	3	p3	(GTA)5	15	55773	55787	5	AACTCGTTAAACTCGTGCCG	60.305	20	CGAGCGTGCTACGACAAATA	60.037	20	245	55713	55957	CAAACTCGTTAAACTCGTGCC	59.799	21	CGAGCGTGCTACGACAAATA	60.037	20	247	55711	55957	AGCTAGCTGGTCCAGAGGAG	58.794	20	CGAGCGTGCTACGACAAATA	60.037	20	222	55736	55957
scaffold99_18.1	4	p3	(GCG)5	15	72960	72974	5	TACCTGCTCAAGCGAGGAAT	59.978	20	CCACAGCCTCGGGTATTCTA	60.088	20	161	72838	72998	ATGTGCAGCTTTGAGGGACT	59.874	20	CCACAGCCTCGGGTATTCTA	60.088	20	183	72816	72998	GGGACTCGTACCTGCTCAAG	59.867	20	CCACAGCCTCGGGTATTCTA	60.088	20	169	72830	72998
scaffold99_18.1	5	p3	(CGG)5	15	74497	74511	0	0	0	0	0	0	0	0	0	0	0	0	0	0	0	0	0	0	0	0	0	0	0	0	0	0	0	0
scaffold99_18.1	6	p5	(TTTTC)4	20	124705	124724	5	GACCAGTTTTATTGGTCAGATGC	59.891	23	TTCTCACTCAACTGCGTGCT	59.776	20	241	124567	124807	TCGACCAGTTTTATTGGTCAGAT	59.885	23	TTCTCACTCAACTGCGTGCT	59.776	20	243	124565	124807	GACCAGTTTTATTGGTCAGATGC	59.891	23	TCTCACTCAACTGCGTGCTC	60.343	20	240	124567	124806
scaffold99_18.1	7	p5	(TTTTC)4	20	126239	126258	5	CGACCAGTTTTATTTGGTCAGA	59.131	22	TTCTCACTCAACTGCGTGCT	59.776	20	243	126099	126341	CGACCAGTTTTATTTGGTCAGA	59.131	22	TCTCACTCAACTGCGTGCTC	60.343	20	242	126099	126340	CGACCAGTTTTATTTGGTCAGA	59.131	22	TCAACTGCGTGCTCAACTTT	59.640	20	236	126099	126334
scaffold99_18.1	8	p3	(GCA)5	15	154154	154168	5	TTGCCTAATTCGTAAACGGG	59.958	20	TCCTCGATGTCCTCCATCTC	60.160	20	243	154028	154270	CGGGCCTAGACCTAATGTCA	60.088	20	TCCTCGATGTCCTCCATCTC	60.160	20	227	154044	154270	AAGCCCATGACTCAGCCTTA	59.836	20	TCCTCGATGTCCTCCATCTC	60.160	20	184	154087	154270
scaffold99_18.1	9	p3	(GCT)5	15	182451	182465	5	TCAACTCCTCTGAAGCTGGC	60.678	20	CGGGTTTTCCGTAGTGTAGC	59.632	20	243	182403	182645	CCTCTGAAGCTGGCCCTACT	60.912	20	CGGGTTTTCCGTAGTGTAGC	59.632	20	237	182409	182645	CATCAACTCCTCTGAAGCTGG	59.997	21	CGGGTTTTCCGTAGTGTAGC	59.632	20	245	182401	182645
scaffold99_18.1	10	p4	(GCTA)5	20	201347	201366	5	TAGGAAGCTGCTTGAGGGAG	59.711	20	CAGCCTCTTTAACGTGAGCC	60.015	20	249	201167	201415	CTAGGAAGCTGCTTGAGGGA	59.711	20	CAGCCTCTTTAACGTGAGCC	60.015	20	250	201166	201415	CCGCTGTATTTAACCAACCG	60.368	20	GGGTCGAGAGTCGAGACAAG	59.986	20	169	201304	201472
scaffold99_18.1	11	p3	(AGC)6	18	231757	231774	5	GACCAGGAGGAAACCATGAG	59.505	20	ATGTCGTGCAGAAGAAGCCT	60.020	20	238	231717	231954	GGAATGAGTCGACATCCCAT	59.744	20	AAGCGCTCCTTGTTTTTGAC	59.499	20	163	231637	231799	GACCAGGAGGAAACCATGAG	59.505	20	CGTTGCTGTTTATGTCGTGC	60.324	20	249	231717	231965
scaffold99_18.1	12	p3	(GAA)5	15	232059	232073	5	AGGCTTCTTCTGCACGACAT	60.020	20	AAATACATGCCGGATCCTTG	59.784	20	231	231935	232165	AGGCTTCTTCTGCACGACAT	60.020	20	GCCGGATCCTTGTACACATC	60.348	20	223	231935	232157	TGAAGTGACAGCCGTGAATC	59.837	20	AAATACATGCCGGATCCTTG	59.784	20	167	231999	232165
scaffold99_18.1	13	p5	(TCGCA)4	20	278322	278341	5	GTTTAAGACTGACTGCCCGC	59.882	20	ACAGAGAGAAACGGCAAACG	60.431	20	199	278207	278405	GTTTAAGACTGACTGCCCGC	59.882	20	TGACAGAGAGAAACGGCAAA	59.566	20	201	278207	278407	TTGACTTCCTCCTCTTGGGA	59.773	20	CTTTTGGATAACCGACCGAC	59.429	20	242	278278	278519
scaffold69_16.8	1	p3	(GAC)5	15	3982	3996	5	ACAAGAGACGCAAGCTCCAC	60.599	20	TTGGTGGTGAACACGATGAC	60.426	20	178	3919	4096	ACAAGAGACGCAAGCTCCAC	60.599	20	GTTGGTGGTGAACACGATGA	60.426	20	179	3919	4097	GCACAAGAGACGCAAGCTC	59.878	19	TTGGTGGTGAACACGATGAC	60.426	20	180	3917	4096
scaffold69_16.8	2	p4	(TAGT)6	24	92966	92989	5	TCAACCGCAGTTTGTGTGAT	60.160	20	ATCGAAAATGCATCGAGTCC	60.043	20	242	92911	93152	ATCAACCGCAGTTTGTGTGA	60.160	20	ATCGAAAATGCATCGAGTCC	60.043	20	243	92910	93152	TCAACCGCAGTTTGTGTGAT	60.160	20	CATGTGCTGGTGGAGAACAC	60.162	20	159	92911	93069
scaffold69_16.8	3	p3	(GCT)5	15	118015	118029	5	CATCACCATCATCAGAACGC	60.080	20	TTTCTTTGGCGCAGAAAAGT	59.996	20	233	117921	118153	CATCACCATCATCAGAACGC	60.080	20	ATACCAACGTTTCTTTGGCG	59.996	20	242	117921	118162	CCATCACCATCATCAGAACG	59.918	20	TTTCTTTGGCGCAGAAAAGT	59.996	20	234	117920	118153
scaffold69_16.8	4	p3	(TTC)5	15	152256	152270	5	CCAAAGCTTCTCGCTGAATC	60.096	20	CTCGTAGCTGAGGAACCTGG	60.005	20	199	152150	152348	CCAAAGCTTCTCGCTGAATC	60.096	20	TGCATGTGTGTTCATCATGG	59.960	20	239	152150	152388	CCAAAGCTTCTCGCTGAATC	60.096	20	CCATGCATGTGTGTTCATCA	59.960	20	242	152150	152391
scaffold69_16.8	5	p5	(TTTGC)4	20	164431	164450	5	TTATTGTGGCATTAACGGGG	60.560	20	AGCACAAAGCTAGGCAGCTC	59.927	20	249	164271	164519	ATTAACGGGGAACGGAAAGA	60.664	20	AGCACAAAGCTAGGCAGCTC	59.927	20	239	164281	164519	ATTAACGGGGAACGGAAAGA	60.664	20	AAAGCACAAAGCTAGGCAGC	59.797	20	241	164281	164521
scaffold107_17.4	1	p3	(CTG)7	21	5535	5555	0	0	0	0	0	0	0	0	0	0	0	0	0	0	0	0	0	0	0	0	0	0	0	0	0	0	0	0
scaffold89_17.0	1	p3	(CAG)5	15	13379	13393	5	AATTTGTTGTGCCCGGAGTA	60.365	20	AATGATGGTGGGCTTGTAGC	59.962	20	248	13222	13469	TAATTTGTTGTGCCCGGAGT	60.365	20	AATGATGGTGGGCTTGTAGC	59.962	20	249	13221	13469	AAGCGCTAGACCATCCACTG	60.419	20	AATGATGGTGGGCTTGTAGC	59.962	20	204	13266	13469
scaffold89_17.0	2	p4	(GCAA)5	20	14979	14998	5	CCCTTTTTCATCCTTCGTCA	60.044	20	ATACCTCAGGTGCCAGTTGC	60.142	20	201	14893	15093	TGAGTGCAGACTTACGGTCG	60.049	20	ATACCTCAGGTGCCAGTTGC	60.142	20	247	14847	15093	ATGGAGGCATCCAATTTCTG	59.894	20	ATACCTCAGGTGCCAGTTGC	60.142	20	181	14913	15093
scaffold89_17.0	3	p3	(CGC)6	18	195367	195384	5	CGCTATTCGAAATAACGACCA	60.102	21	GAGACGTAGGTGAAAAGGCG	59.875	20	160	195303	195462	CGAAATAACGACCACCCCT	59.799	19	GAGACGTAGGTGAAAAGGCG	59.875	20	153	195310	195462	ATTCGAAATAACGACCACCC	58.765	20	GAGACGTAGGTGAAAAGGCG	59.875	20	156	195307	195462
scaffold108_15.3	1	p3	(GGC)6	18	53595	53612	5	AAAGGAAGAAACGAGCGTCA	59.993	20	GGTCCTCTCGAATGGAGGAT	60.421	20	168	53490	53657	CAAAGGAAGAAACGAGCGTC	59.993	20	GGTCCTCTCGAATGGAGGAT	60.421	20	169	53489	53657	TCTGAAGAGCCCAAGGAAGA	60.065	20	GGTCCTCTCGAATGGAGGAT	60.421	20	212	53446	53657
scaffold106_17.9	1	p3	(GTG)5	15	83146	83160	5	TCCTCGTCATCCTCCTCATC	60.160	20	GTAGATCCAGTACCCCTGCG	59.574	20	157	83061	83217	TCCTCGTCATCCTCCTCATC	60.160	20	GTAGATCCAGTACCCCTGCG	59.574	20	250	83061	83310	TCCTCGTCATCCTCCTCATC	60.160	20	TAGATCCAGTACCCCTGCGA	60.615	20	156	83061	83216
scaffold106_17.9	2	p3	(GCA)7	21	113761	113781	5	CTCTCTCTCCTCCCGCTTTT	60.088	20	TCGCCTAGCTAGCAGCTCTC	60.162	20	190	113620	113809	AGTAGTAGTGCGCGGTGGTC	60.343	20	GCAGATCCTCTTGAACCTCG	59.950	20	240	113697	113936	AGTAGTAGTGCGCGGTGGTC	60.343	20	CGCAGATCCTCTTGAACCTC	59.950	20	241	113697	113937
scaffold106_17.9	3	p3	(CAC)5	15	130062	130076	5	GCATGGGCCTCTACTCCTAC	58.769	20	GAGTCTTTCTCGCCCATCTG	59.950	20	228	129960	130187	GCATGGGCCTCTACTCCTACT	59.749	21	GAGTCTTTCTCGCCCATCTG	59.950	20	228	129960	130187	GCATGGGCCTCTACTCCTAC	58.769	20	GCAAGGTACACATCCAACCC	60.240	20	209	129960	130168
scaffold106_17.9	4	p5	(GAGAG)4	20	140826	140845	5	CACCTCTCATTTTCCCCAGA	60.042	20	TTACTTACGCTGGCTTGGCT	60.039	20	234	140679	140912	CACCTCTCATTTTCCCCAGA	60.042	20	GGTGGTTGGGATTTTGTTTG	60.066	20	214	140679	140892	CACCTCTCATTTTCCCCAGA	60.042	20	TGGTGGTTGGGATTTTGTTT	60.066	20	215	140679	140893
scaffold106_17.9	5	p3	(GCT)7	21	168787	168807	5	ATGCAAAACTAGGACCACCG	59.993	20	AGCTGCGCCATATTGCTAGT	60.032	20	177	168668	168844	AGGACCACCGGTACGTCTAA	59.473	20	AGCTGCGCCATATTGCTAGT	60.032	20	167	168678	168844	ATGCAAAACTAGGACCACCG	59.993	20	GAGTAACAGAGCTGCGCCAT	60.569	20	186	168668	168853
scaffold82_17.2	1	p3	(GGC)9	27	29616	29642	5	TCGATCTATCCCCATCTTGC	59.998	20	CTCCTTCCCCACATAGGGTT	60.183	20	243	29424	29666	TCGTGATCCCACCATAAACA	59.774	20	CTCCTTCCCCACATAGGGTT	60.183	20	199	29468	29666	TGTTCGTGATCCCACCATAA	59.774	20	CTCCTTCCCCACATAGGGTT	60.183	20	202	29465	29666
scaffold82_17.2	2	p4	(GATG)8	32	155670	155701	5	GTACCATGACACAACGGACG	59.880	20	TGGTAATTGGTTCGGCTCTC	60.074	20	166	155581	155746	GACGGTACCATGACACAACG	59.880	20	TGGTAATTGGTTCGGCTCTC	60.074	20	170	155577	155746	TGGCTATGGTCTGTGGTCTG	59.701	20	GTTGCTCTCGCTATTCGTCC	59.985	20	194	155532	155725
scaffold82_17.2	3	p4	(CCGT)6	24	157212	157235	5	CAAGTAGGTAGGTGGCCGTG	60.562	20	CGACGAGCTGCTTAGCTGTA	59.536	20	229	157086	157314	CACCGCAAGTAGGTAGGTGG	60.562	20	CGACGAGCTGCTTAGCTGTA	59.536	20	234	157081	157314	GCACCGCAAGTAGGTAGGTG	60.710	20	CGACGAGCTGCTTAGCTGTA	59.536	20	235	157080	157314
scaffold82_17.2	4	p3	(AAG)5	15	175382	175396	5	AGTGGGAGCGTAGCAGACAT	59.898	20	GAGACGCGTTCAAGTGTTCA	60.032	20	168	175292	175459	AGTGGGAGCGTAGCAGACAT	59.898	20	TGAGACGCGTTCAAGTGTTC	60.032	20	169	175292	175460	TTTTGACGCGACACAACAAT	60.157	20	TGAGACGCGTTCAAGTGTTC	60.032	20	150	175311	175460
scaffold82_17.2	5	p3	(CAT)6	18	183235	183252	5	GGTTTCTGTGTGCCTTGTGA	59.726	20	ATAGCGATTGCTGAGGAAGG	59.434	20	250	183105	183354	GGTTTCTGTGTGCCTTGTGAT	60.028	21	ATAGCGATTGCTGAGGAAGG	59.434	20	250	183105	183354	TTCTGTGTGCCTTGTGATGAG	59.889	21	ATAGCGATTGCTGAGGAAGG	59.434	20	247	183108	183354
scaffold82_17.2	6	p3	(GGC)5	15	302607	302621	0	0	0	0	0	0	0	0	0	0	0	0	0	0	0	0	0	0	0	0	0	0	0	0	0	0	0	0
scaffold82_17.2	7	p3	(CGA)5	15	351748	351762	5	GACCGGCGACTTAGACTTGA	60.397	20	AGCAAAGCCGTGTCAGAGTT	60.058	20	170	351668	351837	ACCTGCTGCCACTTGCTATC	60.428	20	TTCTCCGTCAAGTGTTGCAC	59.880	20	224	351725	351948	ACCGGCGACTTAGACTTGAG	59.496	20	AGCAAAGCCGTGTCAGAGTT	60.058	20	169	351669	351837
scaffold75_17.6	1	p3	(CTT)235	705	15115	15819	0	0	0	0	0	0	0	0	0	0	0	0	0	0	0	0	0	0	0	0	0	0	0	0	0	0	0	0
scaffold75_17.6	2	p3	(CCT)8	24	43624	43647	5	ACGTGACCTTCTCCAACCAC	60.009	20	TCTCGGCTTCTGCTAGCTTC	60.000	20	186	43515	43700	ACGTGACCTTCTCCAACCAC	60.009	20	GAGAGAAGGTGAGTCACGCC	59.993	20	156	43515	43670	ACGTGACCTTCTCCAACCAC	60.009	20	TGCTCCTCTCCTCTGCTCTC	59.969	20	202	43515	43716
scaffold75_17.6	3	p6	(GCCGGC)4	24	43965	43988	5	CCACCGGATTCTCCTCCTAC	60.842	20	CTGCAGCTGAACTCGACCT	59.299	19	151	43941	44091	CCACCGGATTCTCCTCCTA	60.011	19	CTGCAGCTGAACTCGACCT	59.299	19	151	43941	44091	CCACCGGATTCTCCTCCTAC	60.842	20	GTTGCTGCAGCTGAACTCG	60.912	19	155	43941	44095
scaffold75_17.6	4	c	(TAC)13(TAG)117	390	69190	69579	0	0	0	0	0	0	0	0	0	0	0	0	0	0	0	0	0	0	0	0	0	0	0	0	0	0	0	0
scaffold75_17.6	5	p4	(GATC)5	20	84305	84324	5	GTGCATGCATTACCTGTGCT	59.753	20	ATTGCTGACCTCAGGGTGTC	60.120	20	230	84204	84433	GTGCATGCATTACCTGTGCT	59.753	20	CTGACCTCAGGGTGTCCTGT	60.153	20	226	84204	84429	GTGCATGCATTACCTGTGCT	59.753	20	GGTGTCCTGTCCCAAATGTT	59.679	20	216	84204	84419
scaffold75_17.6	6	p3	(GCA)5	15	94233	94247	5	TAGGCTCGTCCAAAGGAGAA	59.948	20	AAAGGTACAGCCACACCACC	59.891	20	228	94195	94422	CAAAACTGTCGGGGATTCAT	59.790	20	GATTCTTCTAACGGAGGCCC	60.039	20	196	94108	94303	CAAAACTGTCGGGGATTCAT	59.790	20	TGGGTCGATTCTTCTAACGG	60.066	20	202	94108	94309
scaffold75_17.6	7	p3	(CCG)5	15	96546	96560	5	CTCGAAATCGAAACAGAGCC	59.955	20	TAGAGGGCGTTCATCTGGTT	59.694	20	150	96502	96651	GAAATCGAAACAGAGCCTGC	59.962	20	TACATATGTGCACGAACCGC	60.554	20	216	96505	96720	TCGAAATCGAAACAGAGCCT	59.955	20	TACATATGTGCACGAACCGC	60.554	20	218	96503	96720
scaffold75_17.6	8	p3	(GCG)5	15	114865	114879	0	0	0	0	0	0	0	0	0	0	0	0	0	0	0	0	0	0	0	0	0	0	0	0	0	0	0	0
scaffold75_17.6	9	p3	(CGC)6	18	118589	118606	5	CCTCAGAAATCTTCCCTCCC	60.008	20	AGAATTTAGCGTGGGTGGTG	59.993	20	224	118409	118632	CCTCAGAAATCTTCCCTCCC	60.008	20	GCGAGTTGGAGAATTTAGCG	59.982	20	233	118409	118641	ATTATTCAGGTGCAGGGTGC	59.962	20	AGAATTTAGCGTGGGTGGTG	59.993	20	198	118435	118632
scaffold75_17.6	10	p3	(GGA)6	18	139117	139134	5	ATCGAGGGACTTTTGCAGAG	59.430	20	CCTTCCTTTCCCCTCACTTC	60.045	20	227	139093	139319	AGATCGAGGGACTTTTGCAG	59.430	20	CCTTCCTTTCCCCTCACTTC	60.045	20	229	139091	139319	ACCAAGTTGCATGTTGCTGA	60.310	20	CAGTAGCCAGTGCCAGTGTG	60.523	20	225	139063	139287
scaffold75_17.6	11	p3	(AAG)5	15	152533	152547	5	TTTTCAGCTGGCTTTGTTTG	59.083	20	ATCACATAGCAGCCCTGGAC	60.104	20	244	152462	152705	TGAACTTGCAACTGCAAACA	59.044	20	ATCACATAGCAGCCCTGGAC	60.104	20	216	152490	152705	TGAACTTGCAACTGCAAACA	59.044	20	CAATCACATAGCAGCCCTGA	59.823	20	182	152490	152671
scaffold75_17.6	12	c	(AGC)8aggtaagcaa(CAAG)5	54	196763	196816	5	AAGGCATCCTTGGTTTCAGA	59.670	20	GCTCTCCATGTGAGCCTCC	60.941	19	247	196611	196857	GCTGGAGAGAGAGAGGTCCA	59.663	20	GCTCTCCATGTGAGCCTCC	60.941	19	218	196640	196857	CATTTAAACCCGACCGAAAA	59.805	20	CATGCCTCCTTGCTTGCT	60.096	18	248	196592	196839
scaffold75_17.6	13	p3	(TCC)5	15	200494	200508	5	TCAACCTACAGAAGCTCGCC	60.538	20	GCCGAAAAACAAATGGAAAA	59.922	20	158	200461	200618	TCAACCTACAGAAGCTCGCC	60.538	20	TTTTGCCGAAAAACAAATGG	60.812	20	162	200461	200622	CCGTCGTCAAGCTCAACCTA	61.362	20	AACAAGAAGGTGGTGGCATC	59.973	20	152	200449	200600
scaffold75_17.6	14	p3	(AAG)6	18	200624	200641	5	CTCCTCCTCCTCCTCATCCT	59.760	20	TGGAAATGCTTCCTTCCTTG	60.184	20	224	200495	200718	ACATCCTCCTCCTCCTCCTC	59.619	20	TGGAAATGCTTCCTTCCTTG	60.184	20	229	200490	200718	TAGCTCCTCCGGTCACACAT	60.678	20	TGGAAATGCTTCCTTCCTTG	60.184	20	187	200532	200718
scaffold75_17.6	15	p4	(AAGG)6	24	214313	214336	5	TCAGAGCAATGCGAAATGAC	59.955	20	TCGATACTCTGGTTCCCTGG	60.065	20	167	214214	214380	TATCCATTCAGAGCAATGCG	59.792	20	TCGATACTCTGGTTCCCTGG	60.065	20	174	214207	214380	TCAGAGCAATGCGAAATGAC	59.955	20	CAGAGTTCGGCTACGACCAT	60.277	20	210	214214	214423
scaffold75_17.6	16	p3	(CGG)5	15	223742	223756	5	TCAAAACCCCGCTTCACTAC	60.110	20	ACAAGCGCGACCAACTTACT	59.943	20	242	223589	223830	CTCAAAACCCCGCTTCACTA	60.241	20	ACAAGCGCGACCAACTTACT	59.943	20	243	223588	223830	TCAAAACCCCGCTTCACTAC	60.110	20	GATACAAGCGCGACCAACTT	60.278	20	245	223589	223833
scaffold75_17.6	17	p3	(TGT)5	15	225255	225269	5	CTGCGTGCTCAGGTATCTTG	59.615	20	AAGTAGCCGTGTTACAGCCG	60.326	20	220	225128	225347	GGTATCTTGGCATTTCAGGC	59.533	20	AAGTAGCCGTGTTACAGCCG	60.326	20	209	225139	225347	GCTGCGTGCTCAGGTATCTT	60.569	20	AAGTAGCCGTGTTACAGCCG	60.326	20	221	225127	225347
scaffold112_17.2	1	p3	(GCG)5	15	1892	1906	5	ACGACGTTGCAGAAAGAAGC	60.581	20	GGTCGTACAGCACGGACAC	60.179	19	197	1808	2004	ACGACGTTGCAGAAAGAAGC	60.581	20	CAGAGGTCGGTCCACTCCT	60.251	19	228	1808	2035	CGAACCAGTGGAATATGCAG	59.148	20	GAACGTACTTGGGAGAGGGC	61.019	20	232	1840	2071
scaffold112_17.2	2	p4	(AGTG)7	28	13965	13992	5	AGCCACAAGAAGCAATCCAT	59.700	20	TCACGACACATCAAGTGGGT	60.005	20	216	13940	14155	CGATGATGGGTGAAAGACAA	59.496	20	TCACGACACATCAAGTGGGT	60.005	20	248	13908	14155	TAGCCACAAGAAGCAATCCA	59.420	20	TCACGACACATCAAGTGGGT	60.005	20	217	13939	14155
scaffold112_17.2	3	p3	(CTC)11	33	27830	27862	5	TCAACAGCGTTAGGAGCCTT	60.015	20	TTTTTGGTCCGATTCCAAAG	59.910	20	151	27798	27948	TGACGATGTGCTGGAAAGAG	59.984	20	TTTTTGGTCCGATTCCAAAG	59.910	20	189	27760	27948	TGACGATGTGCTGGAAAGAG	59.984	20	GTCCGATTCCAAAGGTGTGT	59.827	20	183	27760	27942
scaffold112_17.2	4	p3	(CGG)5	15	63296	63310	5	CATGAACGGAGAGAGCAACA	59.984	20	TCCAAATCTTCATCAGTGCG	59.799	20	239	63098	63336	AACCAGCATTCTCTCTGCGT	60.020	20	TCCAAATCTTCATCAGTGCG	59.799	20	156	63181	63336	ACACTAACGCGCGATCTCTT	60.044	20	TCCAAATCTTCATCAGTGCG	59.799	20	190	63147	63336
scaffold114_18.0	1	p3	(GGA)5	15	61143	61157	5	TACACCTTCACCCGGATCTC	59.927	20	TACATTTGTCCGCAGTGCTC	59.871	20	224	61015	61238	TACACCTTCACCCGGATCTC	59.927	20	GCCTCTCGTTACCTCAATCG	59.836	20	178	61015	61192	TACACCTTCACCCGGATCTC	59.927	20	AGTGCTCTTGCCTGCTCATT	60.164	20	211	61015	61225
scaffold109_17.9	1	p4	(CCTG)5	20	4804	4823	5	GAGAAGCGCGAAGAACAAGT	59.763	20	GGGGCTGTGCTTGTAGATGT	60.142	20	228	4780	5007	TTGATCTCCCAGTCCCAGTC	60.048	20	GTGCTTGTAGATGTCCACGG	59.165	20	246	4756	5001	GAATTGATCTCCCAGTCCCA	59.862	20	GTGCTTGTAGATGTCCACGG	59.165	20	249	4753	5001
scaffold109_17.9	2	p3	(CTG)8	24	9917	9940	5	GATTCCTCGTTGCAGGACAT	60.081	20	GGACTCGCACGTCTACCTGT	60.329	20	228	9893	10120	GATTCCTCGTTGCAGGACAT	60.081	20	GAGGACTCGCACGTCTACCT	59.480	20	230	9893	10122	GATTCCTCGTTGCAGGACAT	60.081	20	ACGTCTACCTGTGGAGGACC	59.027	20	220	9893	10112
scaffold109_17.9	3	p3	(TCG)5	15	15048	15062	5	AAGCTCTGGTTCTGGTGGTC	59.305	20	TTTAGCGCTCTCTCTCGCTC	60.140	20	241	14993	15233	GAAGCTCTGGTTCTGGTGGT	59.305	20	TTTAGCGCTCTCTCTCGCTC	60.140	20	242	14992	15233	GTACCTCCGGAAGCTCTGGT	60.649	20	TTAGCGCTCTCTCTCGCTCT	59.763	20	250	14983	15232
scaffold109_17.9	4	p3	(CGG)7	21	33797	33817	5	ATCAAAACCCTGTTTCGTGC	59.978	20	ACCACAAGAGCTGGAGGAGA	59.986	20	200	33707	33906	AGGTTGGAGTGTTGGACCAG	60.002	20	GTTTACCTTTCCGCAGGTGA	60.110	20	249	33615	33863	ATCAAAACCCTGTTTCGTGC	59.978	20	GTTTACCTTTCCGCAGGTGA	60.110	20	157	33707	33863
scaffold109_17.9	5	p5	(CTTTT)4	20	34815	34834	5	AAACTTTTGGCCAATGCAAG	60.110	20	ACTGGCCATGCCTCATAAAC	59.962	20	153	34719	34871	AGCACATGTTTGGTTGGGTT	60.277	20	ACTGGCCATGCCTCATAAAC	59.962	20	179	34693	34871	AAGCACATGTTTGGTTGGGT	60.277	20	ACTGGCCATGCCTCATAAAC	59.962	20	180	34692	34871
scaffold109_17.9	6	p5	(CTTTT)4	20	35974	35993	5	AAACTTTTGGCCAATGCAAG	60.110	20	ACTGGCCATGCCTCATAAAC	59.962	20	153	35878	36030	AGCACATGTTTGGTTGGGTT	60.277	20	ACTGGCCATGCCTCATAAAC	59.962	20	179	35852	36030	AAGCACATGTTTGGTTGGGT	60.277	20	ACTGGCCATGCCTCATAAAC	59.962	20	180	35851	36030
scaffold109_17.9	7	p3	(GCC)6	18	72895	72912	5	TTGGGGTGTCGTCTTAGGTT	59.449	20	CTGTCAGCAGCCTTGTTGAG	59.770	20	238	72699	72936	CGGCATTGAATATCAAGTCGT	59.974	21	CACGGAGGAAGAAACTGAGC	59.989	20	220	72766	72985	CGGCATTGAATATCAAGTCGT	59.974	21	GCACGGAGGAAGAAACTGAG	59.989	20	221	72766	72986
scaffold109_17.9	8	p3	(CCG)6	18	87360	87377	5	GTGTAAACCTAACCCGCCAC	59.359	20	CCGTGTGCACTGTACGAGAT	59.776	20	220	87322	87541	GTGTAAACCTAACCCGCCAC	59.359	20	GAGATACAGTGATGCGGCTG	59.425	20	205	87322	87526	GTGTAAACCTAACCCGCCAC	59.359	20	GATCCGTGTGCACTGTACGA	60.756	20	223	87322	87544
scaffold100_17.4	1	p3	(CAC)5	15	28871	28885	5	CCCCAAATCGAACAAGGTAA	59.795	20	GGCACCATGTCCAGTGTGT	60.457	19	226	28682	28907	CCAAATCGAACAAGGTAAACG	59.500	21	GGCACCATGTCCAGTGTGT	60.457	19	224	28684	28907	ACAGGATGAGTGGGTGGTGT	60.291	20	GTCATGTAGGGGTGGGGGT	61.848	19	198	28785	28982
scaffold100_17.4	2	p3	(AAG)5	15	49533	49547	5	CCAAGGCATACAGCTTTTACG	59.787	21	AATGGGAATCAACCCAACAA	60.029	20	221	49478	49698	CCAAGGCATACAGCTTTTACG	59.787	21	AAAAGATGATGCAGATGGGC	60.043	20	246	49478	49723	CAGCACATAAATGCAAGGGA	59.688	20	ATATCAACACGCATGGCACA	60.969	20	214	49416	49629
scaffold100_17.4	3	p3	(CAG)5	15	49775	49789	5	TTGTTGGGTTGATTCCCATT	60.029	20	ATTTATTCGGCTTGAGGGGT	59.799	20	206	49679	49884	GCCCATCTGCATCATCTTTT	60.043	20	ATTTATTCGGCTTGAGGGGT	59.799	20	181	49704	49884	TTGTTGGGTTGATTCCCATT	60.029	20	AATTTATTCGGCTTGAGGGG	60.272	20	207	49679	49885
scaffold100_17.4	4	p3	(CGG)5	15	64776	64790	5	GGGAGGTTTCCTTACCCTCA	60.298	20	GCCATGGGCTACCAGGAC	61.474	18	243	64581	64823	GGGGAGGTTTCCTTACCCTC	61.029	20	GCCATGGGCTACCAGGAC	61.474	18	244	64580	64823	TTCCTTACCCTCACTGCCC	60.058	19	GCCATGGGCTACCAGGAC	61.474	18	236	64588	64823
scaffold100_17.4	5	p3	(CCT)5	15	88972	88986	5	CGTAAGTGTTTTCCTGGGGA	59.964	20	CTTATTGTGGACGCGAGGTT	60.132	20	153	88863	89015	GGCTCCATGGCTACACTGTT	60.142	20	TTAAGGTCGTAGACGGTGGC	60.132	20	237	88889	89125	ATGGAAATCTGAAGCTGCGT	59.843	20	TTAAGGTCGTAGACGGTGGC	60.132	20	210	88916	89125
scaffold100_17.4	6	p6	(AGCCCC)4	24	98184	98207	5	GTCAGACTGCGACGAAAGC	59.723	19	AGAAACTCCTCCTCGTCGGT	60.252	20	191	98086	98276	GTCAGACTGCGACGAAAGC	59.723	19	ACTCGCGAGAAACTCCTCCT	60.532	20	198	98086	98283	CGTCAGACTGCGACGAAAG	60.751	19	AGAAACTCCTCCTCGTCGGT	60.252	20	192	98085	98276
scaffold100_17.4	7	p3	(CCT)6	18	147666	147683	5	CTCTCCTGGACCTCTTGGAA	59.375	20	GCGCTCGGAGATAGCAGTAG	60.278	20	240	147574	147813	ACCTCTCCTGGACCTCTTGG	60.638	20	GCGCTCGGAGATAGCAGTAG	60.278	20	242	147572	147813	CGAGAACCTCTCCTGGACCT	60.780	20	GCGCTCGGAGATAGCAGTAG	60.278	20	247	147567	147813
scaffold100_17.4	8	p3	(GCC)5	15	162920	162934	5	GTTCGTGTTGGTGTTTCGC	60.152	19	AGCCGGCTGGTACAACAC	59.707	18	180	162860	163039	GCGTTCGTGTTGGTGTTTC	60.152	19	AGCCGGCTGGTACAACAC	59.707	18	182	162858	163039	CTCGTAAGTGCCCTCGCTC	61.091	19	ATCGGCACCACCTCTACCTC	61.449	20	175	162789	162963
scaffold101_16.0	1	p3	(TAT)5	15	10249	10263	5	CACCTCACAACCCACTAGCA	59.745	20	TCTCCATCAAAAGGAGCATGT	59.685	21	248	10099	10346	CACCTCACAACCCACTAGCA	59.745	20	TCCATCAAAAGGAGCATGTTT	59.560	21	246	10099	10344	GCGGTCCTTCAGGACAATTT	61.383	20	TGCCGTACTCAGTTCCTTCA	59.440	20	218	10173	10390
scaffold101_16.0	2	p5	(AAAGA)4	20	37809	37828	5	GTTCCCATTTCCAACCAATG	60.029	20	ACTGAACTCGTGCGGATCTT	59.874	20	245	37785	38029	GTTCCCATTTCCAACCAATG	60.029	20	GAGCAGATACAGCAGCACCA	60.168	20	185	37785	37969	CACTGAAGCAGGCCACTGTA	60.049	20	GAGCAGATACAGCAGCACCA	60.168	20	224	37746	37969
scaffold101_16.0	3	p3	(TTA)5	15	39655	39669	5	AAGGGAGAGGGACTCAGAGG	59.801	20	TCGATCCTAGTAAGCACGGG	60.227	20	213	39601	39813	AAGGGAGAGGGACTCAGAGG	59.801	20	GATCCTAGTAAGCACGGGCA	60.235	20	211	39601	39811	AAGGGAGAGGGACTCAGAGG	59.801	20	ACGGGCACGTATGTAAAACC	59.752	20	198	39601	39798
scaffold101_16.0	4	p3	(GAG)5	15	84971	84985	5	AAAATTCAGTGCCCGTTTTG	59.975	20	ACGTTTGGTACTCTGGTGCC	60.035	20	192	84867	85058	AAAATTCAGTGCCCGTTTTG	59.975	20	ATTTGTGCGTGCTTCACTTG	59.911	20	213	84867	85079	CGATCGATGTTGTTGTCTGG	60.112	20	ATTTGTGCGTGCTTCACTTG	59.911	20	154	84926	85079
scaffold101_16.0	5	p4	(AAAG)7	28	92247	92274	5	GGATGGTGATTTGCTTTGCT	60.081	20	GAATGGATCGGAATGGAGTG	60.281	20	175	92161	92335	GGATGGTGATTTGCTTTGCT	60.081	20	TGAATGGATCGGAATGGAGT	60.281	20	176	92161	92336	AGGATGGTGATTTGCTTTGC	60.081	20	GAATGGATCGGAATGGAGTG	60.281	20	176	92160	92335
scaffold101_16.0	6	p4	(GAAA)5	20	107572	107591	5	GGACCATTGGATGGAGAAAA	59.727	20	GAGGAACCCAGCCAATCATA	59.894	20	192	107490	107681	ATCTGGACCATTGGATGGAG	59.737	20	CATGAATTTACCGCGGAATC	60.289	20	161	107486	107646	GGACCATTGGATGGAGAAAA	59.727	20	CATGAATTTACCGCGGAATC	60.289	20	157	107490	107646
scaffold101_16.0	7	p5	(TAAAA)4	20	133754	133773	5	ACCCCTCTTAAGCTCGGAGT	59.346	20	ATGGCTTATTTCGGAGGCTT	60.061	20	245	133554	133798	ACCCCTCTTAAGCTCGGAGT	59.346	20	AAAGCATGGCTTATTTCGGA	59.682	20	250	133554	133803	CTTGTCCCAGTGATCCACAGT	60.018	21	CCGCAAAGTTCGAGACAAAT	60.249	20	201	133728	133928
scaffold101_16.0	8	p3	(ATT)10	30	197077	197106	5	TCTTCAATTCACACAAGCGG	59.840	20	TGAAGCTCACATCTGCAACC	59.992	20	222	196963	197184	TCTTCAATTCACACAAGCGG	59.840	20	TTAACTCCCAGCCTGTGGTC	60.111	20	186	196963	197148	TCTTCAATTCACACAAGCGG	59.840	20	AGCTCACATCTGCAACCCTT	59.874	20	219	196963	197181
scaffold101_16.0	9	p3	(TAT)11	33	198074	198106	5	ATAGCTCCAATGCTGCTGCT	60.147	20	GACCTACATGGCGACGATTT	59.962	20	230	197956	198185	TCTTCAATTCACACAAGCGG	59.840	20	GACCTACATGGCGACGATTT	59.962	20	206	197980	198185	ATAGCTCCAATGCTGCTGCT	60.147	20	AAAGGACACGCCATGAGTTC	60.119	20	179	197956	198134
scaffold101_16.0	10	p5	(CTCTA)4	20	204953	204972	5	TTCCAGAACCTCAAGAAGAGC	58.658	21	TCCTTCGGCTATAAGACCCC	60.411	20	178	204927	205104	CTTCCAGAACCTCAAGAAGAGC	59.638	22	TCCTTCGGCTATAAGACCCC	60.411	20	179	204926	205104	TTCCAGAACCTCAAGAAGAGC	58.658	21	CAAGCCTCCTTCGGCTATAA	59.451	20	184	204927	205110
scaffold101_16.0	11	p5	(CTCTA)4	20	205710	205729	5	TTCCAGAACCTCAAGAAGAGC	58.658	21	AAGATGCCCCCTGTCCTAGT	59.957	20	166	205684	205849	CTTCCAGAACCTCAAGAAGAGC	59.638	22	AAGATGCCCCCTGTCCTAGT	59.957	20	167	205683	205849	TTCCAGAACCTCAAGAAGAGC	58.658	21	CTCACGCTATAAGATGCCCC	59.691	20	176	205684	205859
scaffold116_17.7	1	p3	(TCT)5	15	62084	62098	5	CTCCCACTCGAGTCTTTTGC	59.989	20	AGCGGAGGAGCCAAGGAT	62.244	18	220	61903	62122	CTTCCTCTCACCGTTTCAGC	59.989	20	AGCGGAGGAGCCAAGGAT	62.244	18	250	61873	62122	TGCTATTTTAGCCGCGATTT	59.846	20	AGCGGAGGAGCCAAGGAT	62.244	18	203	61920	62122
scaffold116_17.7	2	p3	(TCT)5	15	63413	63427	5	GCTAGAATAGCCATCGGACG	59.829	20	CATCGCCCTTCACTTTTCTC	59.813	20	231	63341	63571	CGCTAGAATAGCCATCGGAC	59.829	20	CATCGCCCTTCACTTTTCTC	59.813	20	232	63340	63571	ATAGCCATCGGACGAAATTG	59.923	20	GACATCGCCCTTCACTTTTC	59.676	20	227	63347	63573
scaffold116_17.7	3	p3	(TCA)9	27	121851	121877	5	TCCCACTGCTTCCTACCATC	60.073	20	CTTGGTGTTCATGTTCGTGG	60.001	20	242	121791	122032	CTATAGCAGCCAACCAGGGA	60.227	20	GGAGATCATGGTGAGGAGGA	60.008	20	243	121678	121920	TCCCACTGCTTCCTACCATC	60.073	20	AGGTGAGGACGGGGATAGTT	59.817	20	176	121791	121966
scaffold116_17.7	4	p3	(TCA)9	27	122251	122277	5	TCCCACTGCTTCCTACCATC	60.073	20	CTTGGTGTTCATGTTCGTGG	60.001	20	242	122191	122432	CTATAGCAGCCAACCAGGGA	60.227	20	GGAGATCATGGTGAGGAGGA	60.008	20	243	122078	122320	TCCCACTGCTTCCTACCATC	60.073	20	AGGTGAGGACGGGGATAGTT	59.817	20	176	122191	122366
scaffold116_17.7	5	p3	(AAG)5	15	135541	135555	5	CCGGCTGATTCATTCAGTTT	60.074	20	AGGTCGCGTTGCTAGTGTCT	60.081	20	234	135426	135659	CCGGCTGATTCATTCAGTTT	60.074	20	CTAGTGTCTGGCCGTTAGCC	59.898	20	223	135426	135648	AGGAGCAGCTTTACAGCCAA	60.154	20	AGGTCGCGTTGCTAGTGTCT	60.081	20	204	135456	135659
scaffold116_17.7	6	p3	(GCG)5	15	137578	137592	0	0	0	0	0	0	0	0	0	0	0	0	0	0	0	0	0	0	0	0	0	0	0	0	0	0	0	0
scaffold116_17.7	7	p3	(CAG)5	15	142046	142060	5	TGCTGTTGTACACAGGGAGC	59.905	20	CATGACATCCTTGTGAGCGT	59.707	20	192	141913	142104	CACCGTACGTTGCTGCTATG	60.338	20	AGCAGCATGACATCCTTGTG	59.862	20	227	141883	142109	TGCTGTTGTACACAGGGAGC	59.905	20	GCTAACCAGCAGGTTGGAGA	60.397	20	248	141913	142160
scaffold111_18.0	1	p3	(GGT)5	15	16140	16154	5	CCTTGAAGTTGAGGCTGAGG	59.982	20	GGAAGGAGGAAGATGGGTGT	60.314	20	216	16094	16309	CCTTGAAGTTGAGGCTGAGG	59.982	20	CCACTACATCCGAATCAGCA	59.673	20	179	16094	16272	TTGAGGCTGAGGTTGAGCTT	60.134	20	GGAAGGAGGAAGATGGGTGT	60.314	20	208	16102	16309
scaffold111_18.0	2	p3	(GGT)5	15	17571	17585	5	CCTTGAAGTTGAGGCTGAGG	59.982	20	GGAAGGAGGAAGATGGGTGT	60.314	20	216	17525	17740	CCTTGAAGTTGAGGCTGAGG	59.982	20	CCACTACATCCGAATCAGCA	59.673	20	179	17525	17703	TTGAGGCTGAGGTTGAGCTT	60.134	20	GGAAGGAGGAAGATGGGTGT	60.314	20	208	17533	17740
scaffold111_18.0	3	p3	(CCG)5	15	26477	26491	5	GGACAGGGAGACTGTCCAAA	60.088	20	AATAAACACGGTGCTTCGCT	59.775	20	154	26408	26561	ACAGGGAGACTGTCCAAACG	60.151	20	AATAAACACGGTGCTTCGCT	59.775	20	152	26410	26561	GTCACGATCTTCTTCCACCG	60.656	20	AATAAACACGGTGCTTCGCT	59.775	20	231	26331	26561
scaffold111_18.0	4	p4	(TTCT)7	28	46562	46589	5	ACTGAGCTGTGAGCCTGTGA	59.764	20	GACGAGGAGGATCAGAACCA	60.199	20	212	46522	46733	GACTGAGCTGTGAGCCTGTG	59.764	20	GACGAGGAGGATCAGAACCA	60.199	20	213	46521	46733	ACTGAGCTGTGAGCCTGTGA	59.764	20	GAGGAGGATCAGAACCAGCA	60.349	20	209	46522	46730
scaffold111_18.0	5	p4	(TTCT)7	28	47825	47852	5	ACTGAGCTGTGAGCCTGTGA	59.764	20	GCTCAGTGATCGAAATCGTG	59.399	20	187	47785	47971	ACTGAGCTGTGAGCCTGTGA	59.764	20	TGCTCAGTGATCGAAATCGT	59.399	20	188	47785	47972	GACTGAGCTGTGAGCCTGTG	59.764	20	GCTCAGTGATCGAAATCGTG	59.399	20	188	47784	47971
scaffold111_18.0	6	p3	(CGG)5	15	73388	73402	5	GAGAAAGGAATCCAGGGGAG	60.008	20	TCAGAGAGCGAAACTCACCA	59.701	20	247	73252	73498	AGAGAAAGGAATCCAGGGGA	60.008	20	TCAGAGAGCGAAACTCACCA	59.701	20	248	73251	73498	GAGAGAAAGGAATCCAGGGG	60.008	20	TCAGAGAGCGAAACTCACCA	59.701	20	249	73250	73498
scaffold111_18.0	7	p3	(CTG)5	15	79681	79695	5	AACTCATCTAGCCTCAGCCG	59.598	20	GGGGAAAACGAGAGACAACA	60.088	20	212	79641	79852	CAGCCGAACTCATCTAGCCT	59.598	20	GGGGAAAACGAGAGACAACA	60.088	20	218	79635	79852	GTCGTTGTCGGGTTTAGGTG	60.410	20	CAGTGGTGAGCAAAAACGAA	59.881	20	202	79526	79727
scaffold111_18.0	8	p3	(CCG)6	18	80722	80739	5	CTTCTAGACTCGCTCCCCG	60.096	19	AACCATCCAATTCGAAGCAG	60.074	20	250	80685	80934	CTTCTAGACTCGCTCCCCG	60.096	19	ATCCAATTCGAAGCAGGCTA	59.807	20	246	80685	80930	CTTCTAGACTCGCTCCCCG	60.096	19	TTGACTAACACAACTGGGCG	59.758	20	222	80685	80906
scaffold111_18.0	9	p5	(CTAAA)4	20	91994	92013	5	CTCATTGTTGTGTTGCCCAC	60.008	20	TACGCTGTTACGGTGCTTTG	59.934	20	175	91957	92131	ACTCATTGTTGTGTTGCCCA	60.008	20	TACGCTGTTACGGTGCTTTG	59.934	20	176	91956	92131	CTCATTGTTGTGTTGCCCAC	60.008	20	TAAGAACCCACGGCAAAGAC	60.110	20	237	91957	92193
scaffold121_15.3	1	p3	(CGG)7	21	17299	17319	5	CTCGAACCTCGCCGAGTC	62.110	18	ATGGGGAGGAGTGAGGGA	60.419	18	245	17190	17434	CTCGAACCTCGCCGAGTC	62.110	18	ATGGGGAGGAGTGAGGGAG	61.423	19	245	17190	17434	CTCGAACCTCGCCGAGTC	62.110	18	TGGGGAGGAGTGAGGGAG	61.197	18	244	17190	17433
scaffold121_15.3	2	p3	(GCT)5	15	17479	17493	5	TCCCTCACTCCTCCCCAT	60.419	18	GCAAGGAGGAGAAGCATCC	59.902	19	169	17417	17585	CTCCCTCACTCCTCCCCAT	61.423	19	GCAAGGAGGAGAAGCATCC	59.902	19	170	17416	17585	TCCCTCACTCCTCCCCAT	60.419	18	AACTCACCGAGTTCCTCCG	60.245	19	190	17417	17606
scaffold121_15.3	3	p3	(GGC)5	15	35778	35792	0	0	0	0	0	0	0	0	0	0	0	0	0	0	0	0	0	0	0	0	0	0	0	0	0	0	0	0
scaffold121_15.3	4	p5	(TTCTT)4	20	43128	43147	5	GCATGGTTATATGCTGGCCT	59.951	20	ACGCAATGATGCTCCTTTCT	59.843	20	161	43038	43198	AGGCATGGTTATATGCTGGC	59.951	20	ACGCAATGATGCTCCTTTCT	59.843	20	163	43036	43198	GCATGGTTATATGCTGGCCT	59.951	20	TCTTTGGGTTGCACAGATCA	60.240	20	210	43038	43247
scaffold122_16.5	1	p3	(GCG)7	21	95687	95707	5	ACGAGTTGCACATCTGCTTG	60.056	20	CGCCGGGTCATAGATTCTT	60.044	19	197	95656	95852	ATCCACGTGAAAAGGTGCAG	61.096	20	CGCACTTCTTGATGGCTGTA	60.011	20	246	95531	95776	TGCACATTTTACGCCTTTGA	60.251	20	CGCCGGGTCATAGATTCTT	60.044	19	216	95637	95852
scaffold122_16.5	2	p3	(TGT)7	21	134514	134534	5	AACTTGCTTGGGACAAAAGG	59.215	20	GGCTTTGGCCCTGATTATCT	60.419	20	154	134490	134643	AACTTGCTTGGGACAAAAGG	59.215	20	GATGGTTCCTTGAGCATTGG	60.461	20	172	134490	134661	CCAACTTGCTTGGGACAAAA	61.029	20	GGCTTTGGCCCTGATTATCT	60.419	20	156	134488	134643
scaffold122_16.5	3	p3	(AAG)5	15	155271	155285	5	CACTCATGTGAGCTGCCAGT	60.055	20	TTTGGGAGCACCTTTACCCT	60.846	20	205	155104	155308	CACTCATGTGAGCTGCCAGT	60.055	20	CTTTGGGAGCACCTTTACCC	60.846	20	206	155104	155309	CACTCATGTGAGCTGCCAGT	60.055	20	GCTTTGGGAGCACCTTTACC	60.987	20	207	155104	155310
scaffold123_16.6	1	p5	(ATTTT)4	20	22207	22226	5	GTTGCAACAGTTTTGCCTCA	59.888	20	AGCTTGAATGTCAGGGGATG	60.073	20	245	22148	22392	GTTGCAACAGTTTTGCCTCA	59.888	20	CAGCTTGAATGTCAGGGGAT	60.073	20	246	22148	22393	GTTGCAACAGTTTTGCCTCA	59.888	20	ATCAGCTTGAATGTCAGGGG	60.073	20	248	22148	22395
scaffold125_15.9	1	p3	(GCC)5	15	13673	13687	5	CGTAGTTTGGACTCGACCGT	60.171	20	ACCAGAATTTTCCATTCCCC	59.996	20	246	13639	13884	CGTAGTTTGGACTCGACCGT	60.171	20	CCCCGAGTCTTGCAAAATAA	60.067	20	230	13639	13868	ACGGTCGTAGTTTGGACTCG	60.171	20	CCCCGAGTCTTGCAAAATAA	60.067	20	235	13634	13868
scaffold125_15.9	2	p3	(AAG)6	18	21079	21096	5	TCCTACCACCACCAAAGAGC	60.111	20	GAGGCTTCCTATCGATGCAG	59.939	20	188	20934	21121	GCAAATGTCCTACCACCACC	60.240	20	GAGGCTTCCTATCGATGCAG	59.939	20	195	20927	21121	CCACAAGCTAGGACGCAAAT	60.270	20	GAGGCTTCCTATCGATGCAG	59.939	20	209	20913	21121
scaffold127_17.4	1	p4	(TTTA)5	20	29346	29365	5	ACCGAAGTTTTTGGCACATC	59.978	20	ACAGGGAGCACACCAGAAAT	59.579	20	243	29150	29392	ACCGAAGTTTTTGGCACATC	59.978	20	CAGGGAGCACACCAGAAATAA	60.118	21	242	29150	29391	ACCGAAGTTTTTGGCACATC	59.978	20	GACAGGGAGCACACCAGAA	59.811	19	244	29150	29393
scaffold118_17.6	1	p3	(CGA)6	18	10897	10914	0	0	0	0	0	0	0	0	0	0	0	0	0	0	0	0	0	0	0	0	0	0	0	0	0	0	0	0
scaffold118_17.6	2	p3	(TCC)5	15	69058	69072	5	GCTAGGATTGCGGTCATCAT	60.066	20	GTGCAGGCAGTAGGAGAAGC	60.164	20	227	68993	69219	GGTAGCTAGGATTGCGGTCA	60.235	20	GTGCAGGCAGTAGGAGAAGC	60.164	20	231	68989	69219	GCTAGGATTGCGGTCATCAT	60.066	20	CATGCCCATGGGTAGGAGTA	60.734	20	172	68993	69164
scaffold118_17.6	3	p3	(GGC)5	15	73890	73904	0	0	0	0	0	0	0	0	0	0	0	0	0	0	0	0	0	0	0	0	0	0	0	0	0	0	0	0
scaffold118_17.6	4	p3	(GGC)7	21	74200	74220	0	0	0	0	0	0	0	0	0	0	0	0	0	0	0	0	0	0	0	0	0	0	0	0	0	0	0	0
scaffold118_17.6	5	p3	(GGA)5	15	88030	88044	5	GTGGACAAACGACGAGGTG	60.146	19	GCACAGATGGGAAGTTGACA	59.682	20	237	87985	88221	GTGGACAAACGACGAGGTG	60.146	19	CAAGCACAGATGGGAAGTTG	59.288	20	240	87985	88224	GTGGACAAACGACGAGGTG	60.146	19	TCCCGATTTACAAGCACAGA	59.272	20	250	87985	88234
scaffold118_17.6	6	p5	(GAGCA)4	20	92204	92223	5	CTTGATTCTGATGGCGGTTT	60.074	20	GCGCTAACGTACTCAGGGAG	60.037	20	206	92135	92340	CTTGATTCTGATGGCGGTTT	60.074	20	CGCTAACGTACTCAGGGAGG	59.891	20	205	92135	92339	CGTACAGGTGGTGTGTGCTC	60.227	20	GCGCTAACGTACTCAGGGAG	60.037	20	180	92161	92340
scaffold118_17.6	7	p3	(CGC)5	15	104506	104520	5	ACGATCCCAGGAGACATCAG	60.072	20	GATCTTCCCGGTGATTTGAA	59.871	20	241	104356	104596	TCTCTTCTCTGTTTCCCCCA	59.773	20	AAAAGGTGGGAGCTTTGGTT	59.976	20	231	104452	104682	CCCAGGAGACATCAGAGAGG	59.785	20	GATCTTCCCGGTGATTTGAA	59.871	20	236	104361	104596
scaffold118_17.6	8	p3	(GGC)5	15	143783	143797	0	0	0	0	0	0	0	0	0	0	0	0	0	0	0	0	0	0	0	0	0	0	0	0	0	0	0	0
scaffold118_17.6	9	p3	(TTA)7	21	147111	147131	5	TGTACAAGAGTCGTCGGTGC	59.905	20	CCTGCCATGTGTTTCATTCA	60.517	20	161	147048	147208	GACTAGTCAAGCCGGCACAT	60.285	20	CCTGCCATGTGTTTCATTCA	60.517	20	193	147016	147208	TGTACAAGAGTCGTCGGTGC	59.905	20	CTGCCATGTGTTTCATTCAGA	59.707	21	160	147048	147207
scaffold118_17.6	10	p3	(TTA)10	30	155921	155950	5	TTGTGATTTCCAAATGCTATGA	58.161	22	TCAAAATACACTTGCTCCACACA	60.581	23	150	155849	155998	TTGTGATTTCCAAATGCTATGA	58.161	22	TTCAAAATACACTTGCTCCACA	58.346	22	151	155849	155999	TTCTAACTCTTTTCATGTGAACCAA	59.254	25	CACTTGCTCCACACAACATTC	59.202	21	236	155755	155990
scaffold118_17.6	11	p3	(GCA)6	18	168995	169012	0	0	0	0	0	0	0	0	0	0	0	0	0	0	0	0	0	0	0	0	0	0	0	0	0	0	0	0
scaffold118_17.6	12	p4	(TTGT)6	24	179593	179616	5	ATTTTCCTTGACCCTTGCCT	59.940	20	CAACATGGACAACACCTTGG	59.848	20	249	179517	179765	ATTTTCCTTGACCCTTGCCT	59.940	20	ACTTCATGAGCCTGCCAAAC	60.263	20	172	179517	179688	ATTTTCCTTGACCCTTGCCT	59.940	20	ACAAGCTCGTTGTCCACCTC	60.307	20	199	179517	179715
scaffold118_17.6	13	p4	(TTGT)6	24	181145	181168	5	ATTTTCCTTGACCCTTGCCT	59.940	20	CAACATGGACAACACCTTGG	59.848	20	245	181069	181313	ATTTTCCTTGACCCTTGCCT	59.940	20	ACTTCATGAGCCTGCCAAAC	60.263	20	168	181069	181236	ATTTTCCTTGACCCTTGCCT	59.940	20	ACAAGCTCGTTGTCCACCTC	60.307	20	195	181069	181263
scaffold118_17.6	14	p3	(CTG)6	18	185984	186001	5	GTCGCCATGACTCTGAACCT	60.269	20	ATGCTCTGTTTTGTGGTCCC	59.973	20	163	185906	186068	AACCTGTTGAGGTTGGATGG	59.820	20	GGAGCTCTGCTGCTCTTCAT	59.857	20	188	185921	186108	GTCGCCATGACTCTGAACCT	60.269	20	GGAGCTCTGCTGCTCTTCAT	59.857	20	203	185906	186108
scaffold118_17.6	15	p3	(TCC)5	15	206871	206885	5	GGTGGGAGGGGAATAAGGTA	60.011	20	TCAACCCTACCCACAGATCC	59.779	20	215	206742	206956	GGTGGGAGGGGAATAAGGTA	60.011	20	CCAATCAACCCTACCCACAG	60.224	20	219	206742	206960	AAGGTACCGGGTGATGTGAG	59.844	20	TCAACCCTACCCACAGATCC	59.779	20	201	206756	206956
scaffold118_17.6	16	p4	(CTTT)7	28	207080	207107	5	ATTGGATGCAAGAGAGGTCG	60.218	20	CGGACCAACTAGTGGACGAT	59.989	20	188	206956	207143	GGATCTGTGGGTAGGGTTGA	59.779	20	CGGACCAACTAGTGGACGAT	59.989	20	207	206937	207143	CTGTGGGTAGGGTTGATTGG	60.224	20	CGGACCAACTAGTGGACGAT	59.989	20	203	206941	207143
scaffold118_17.6	17	p3	(CGA)5	15	212232	212246	5	GTATCCTTTGTGTCCCAGCG	60.517	20	GCTGCTCCTTCTCCGTCC	61.074	18	227	212115	212341	CGTGCCGGAGTAGTATCCTT	59.218	20	GCTGCTCCTTCTCCGTCC	61.074	18	239	212103	212341	GACATGTCGACGGAGACCTT	60.120	20	TCACAAATTGGTCGTATAACTTCG	60.282	24	234	212197	212430
scaffold118_17.6	18	p3	(CGA)5	15	213098	213112	5	GACATGTCGACGGAGACCTT	60.120	20	GGTGGAGATGCAGAAGGAAG	59.803	20	249	213063	213311	GACATGTCGACGGAGACCTT	60.120	20	CGTCTTCGAGGTTTTCTCCA	60.366	20	213	213063	213275	GACATGTCGACGGAGACCTT	60.120	20	TGCAGAAGGAAGGGAAGTTG	60.366	20	241	213063	213303
scaffold118_17.6	19	p3	(GAC)5	15	213424	213438	5	GCTTTGCGACGAGAGAGAGA	60.966	20	TATTGTGGTGCCAAACGAAA	59.969	20	161	213399	213559	TTTGCGACGAGAGAGAGAGA	58.984	20	TATTGTGGTGCCAAACGAAA	59.969	20	159	213401	213559	CTTTGCGACGAGAGAGAGAGA	60.020	21	TATTGTGGTGCCAAACGAAA	59.969	20	160	213400	213559
scaffold118_17.6	20	p3	(CTC)5	15	219748	219762	5	CAGCTGTCCAAACAACGAGA	60.025	20	CATCCAGGAAGTCATTTGGG	60.309	20	193	219643	219835	CAGCTGTCCAAACAACGAGA	60.025	20	CCATCCAGGAAGTCATTTGG	60.309	20	194	219643	219836	CAGCTGTCCAAACAACGAGA	60.025	20	GCCATCCAGGAAGTCATTTG	60.461	20	195	219643	219837
scaffold118_17.6	21	p3	(GCT)5	15	232957	232971	5	GAGAGAGAGAGGCGCTCAAA	59.973	20	CAATGAGATGACTGCCGTTG	60.263	20	235	232854	233088	GAGAGAGAGAGAGGCGCTCA	60.120	20	CAATGAGATGACTGCCGTTG	60.263	20	237	232852	233088	GAGAGAGAGGCGCTCAAAAA	59.836	20	CAATGAGATGACTGCCGTTG	60.263	20	233	232856	233088
scaffold118_17.6	22	p5	(CCTCT)4	20	233522	233541	5	GGTTTGGCAGGTGGAATAAA	59.801	20	GGACTGGACTGGAGTCTGGA	60.243	20	179	233437	233615	TGATGTACTAGCAGCCAGCG	60.180	20	GGTTACTCGCAGGACTGGAC	59.727	20	153	233474	233626	GGTTTGGCAGGTGGAATAAA	59.801	20	GGTTACTCGCAGGACTGGAC	59.727	20	190	233437	233626
scaffold118_17.6	23	p4	(CTTC)7	28	238806	238833	5	CCCGCTCCGAATAAACAGT	60.081	19	ACTGGATATGATATGGGCGG	59.628	20	209	238762	238970	CCCGCTCCGAATAAACAGT	60.081	19	GGATATGATATGGGCGGAAA	59.581	20	206	238762	238967	CGTCACGCACTACTCCGAC	60.480	19	ATTCGAAGCAACCAACCAAC	59.978	20	168	238694	238861
scaffold128_17.1	1	p3	(GCC)5	15	53532	53546	0	0	0	0	0	0	0	0	0	0	0	0	0	0	0	0	0	0	0	0	0	0	0	0	0	0	0	0
scaffold128_17.1	2	p3	(CAC)5	15	89606	89620	5	CGAACGGGAAGAAGAAAAGA	59.424	20	GATCAGAGGCTCAGTCGGC	61.090	19	250	89534	89783	TCAGCCTCCCTTACTGACAA	58.442	20	AGGAGGGGAAAGAAGGCAG	60.710	19	242	89412	89653	GTCAGCCTCCCTTACTGACAA	59.343	21	AGGAGGGGAAAGAAGGCAG	60.710	19	243	89411	89653
scaffold128_17.1	3	p5	(TATTT)4	20	93578	93597	5	GCATTGAAAATGCAAATGGA	59.501	20	TCCAGGTCCCAGCTAACAAG	60.246	20	157	93492	93648	GCATTGAAAATGCAAATGGA	59.501	20	ATCCAGGTCCCAGCTAACAA	59.550	20	158	93492	93649	GCATTGAAAATGCAAATGGA	59.501	20	AATCCAGGTCCCAGCTAACA	59.550	20	159	93492	93650
scaffold128_17.1	4	p3	(CCG)6	18	96497	96514	0	0	0	0	0	0	0	0	0	0	0	0	0	0	0	0	0	0	0	0	0	0	0	0	0	0	0	0
scaffold128_17.1	5	p3	(CCG)6	18	97820	97837	0	0	0	0	0	0	0	0	0	0	0	0	0	0	0	0	0	0	0	0	0	0	0	0	0	0	0	0
scaffold128_17.1	6	p3	(AGT)5	15	104661	104675	5	TTCAATTTACCGTGGTGCCT	60.365	20	AAATGATTCTCCGATCACGG	59.894	20	232	104523	104754	TTCAATTTACCGTGGTGCCT	60.365	20	CAGCAAGCAGACCAGACAAC	59.622	20	190	104523	104712	TTCAATTTACCGTGGTGCCT	60.365	20	ACAGCAAGCAGACCAGACAA	59.622	20	191	104523	104713
scaffold113_17.4	1	p5	(ATCAG)4	20	17800	17819	5	TTGATTGGCATCTATCAGCG	59.792	20	AGCTGGATATGCATCTTGGG	60.059	20	233	17668	17900	TTGATTGGCATCTATCAGCG	59.792	20	GGATATGCATCTTGGGCACT	59.923	20	229	17668	17896	CCACCCAGGAGAGAACTTGA	60.229	20	AGCTGGATATGCATCTTGGG	60.059	20	249	17652	17900
scaffold113_17.4	2	p3	(AGG)5	15	97901	97915	5	CAGCCCAGAAACTAACTCGG	59.869	20	CTATCGACGGCACAAGGAAC	60.657	20	227	97739	97965	CAGCCCAGAAACTAACTCGG	59.869	20	ACTATCGACGGCACAAGGAA	60.657	20	228	97739	97966	CAGCCCAGAAACTAACTCGG	59.869	20	GTCACTATCGACGGCACAAG	59.318	20	231	97739	97969
scaffold131_18.6	1	p3	(CGG)6	18	10987	11004	5	CAGTCATTTGTGCTGTTGGC	60.310	20	GGAACGGAATACCAGCTGAA	60.074	20	216	10821	11036	GCAGTCATTTGTGCTGTTGG	60.310	20	GGAACGGAATACCAGCTGAA	60.074	20	217	10820	11036	CAGTCATTTGTGCTGTTGGC	60.310	20	GCCATGTAGGAGGCGTAGAG	59.859	20	235	10821	11055
scaffold131_18.6	2	p3	(TTG)6	18	34458	34475	5	ATCCCAACTTGTATGGGTGG	59.526	20	ACAAGCTGCTCCAAAAGGAA	59.993	20	191	34434	34624	ATCCCAACTTGTATGGGTGG	59.526	20	AACAAGCTGCTCCAAAAGGA	59.993	20	192	34434	34625	ATCCCAACTTGTATGGGTGG	59.526	20	GAACAAGCTGCTCCAAAAGG	59.993	20	193	34434	34626
scaffold133_18.9	1	p3	(CCG)9	27	5805	5831	5	GCTTGCAGTCCTTCGAAAAG	60.132	20	GTATGGCGATGGATGAGACC	60.312	20	230	5676	5905	AGCTTGCAGTCCTTCGAAAA	60.132	20	GTATGGCGATGGATGAGACC	60.312	20	231	5675	5905	GCTTGCAGTCCTTCGAAAAG	60.132	20	TTGACGAGGGTGGTTCGTAT	60.375	20	246	5676	5921
scaffold133_18.9	2	p3	(CTA)7	21	104841	104861	5	TAGTATTACCGCAGCGCCTT	59.896	20	AGCTCGTAGGAGCAAGCAAG	59.920	20	245	104655	104899	GGCAGTAGAAGCGTGGACAT	60.285	20	TGATGCATGGAACCGAGTAA	60.073	20	250	104759	105008	AAATGGCAGTAGAAGCGTGG	60.270	20	GGAACCGAGTAACCGACAGA	60.111	20	246	104755	105000
scaffold133_18.9	3	p3	(CAG)6	18	116509	116526	5	ATGCAGGTTTGACCAAGGAC	59.973	20	AGTCGCAAAAACATTGGCTT	59.752	20	247	116371	116617	ATGCAGGTTTGACCAAGGAC	59.973	20	AAGTCGCAAAAACATTGGCT	59.752	20	248	116371	116618	ATGCAGGTTTGACCAAGGAC	59.973	20	TAAGTCGCAAAAACATTGGC	58.819	20	249	116371	116619
scaffold119_17.6	1	p3	(TCT)5	15	3924	3938	5	TGGTGCCACTGATTAAAGAGG	60.118	21	AGTTAGCGCAGCTGTCCATT	60.044	20	187	3894	4080	TGGTGCCACTGATTAAAGAGG	60.118	21	AGATTGGGAGAGGGCAAAAT	59.903	20	220	3894	4113	TGGTGCCACTGATTAAAGAGG	60.118	21	ATTCGTTCTGGTCGGAGTTG	60.111	20	170	3894	4063
scaffold119_17.6	2	p3	(GCG)6	18	210749	210766	0	0	0	0	0	0	0	0	0	0	0	0	0	0	0	0	0	0	0	0	0	0	0	0	0	0	0	0
scaffold119_17.6	3	p4	(GTTT)6	24	213857	213880	5	TATTAGATAAATGGCGCGGG	59.913	20	GGCATCCTATATTCGCTCCA	60.023	20	248	213792	214039	TATTAGATAAATGGCGCGGG	59.913	20	TGGCATCCTATATTCGCTCC	60.023	20	249	213792	214040	TATTAGATAAATGGCGCGGG	59.913	20	AGAATGCAATCCTTCATGGC	60.043	20	222	213792	214013
scaffold119_17.6	4	p3	(GCG)5	15	215718	215732	5	TGCTCTGGCTCTTGGACAG	60.278	19	GTTTATTGATCCGGTGGTGC	60.199	20	222	215563	215784	CTGCTCTGGCTCTTGGACA	60.278	19	GTTTATTGATCCGGTGGTGC	60.199	20	223	215562	215784	CTGCTCTGGCTCTTGGACAG	61.287	20	GTTTATTGATCCGGTGGTGC	60.199	20	223	215562	215784
scaffold119_17.6	5	p6	(GGAGTT)4	24	218333	218356	5	CATCAGGAAGATGCTGCTCA	60.096	20	ACTACGTCAAGTTCGCCTGC	60.462	20	221	218209	218429	AGCTCCATCACCTCCATCAG	60.223	20	ACTACGTCAAGTTCGCCTGC	60.462	20	151	218279	218429	CATCAGGAAGATGCTGCTCA	60.096	20	GCATACAACAACACGCTGGA	60.731	20	201	218209	218409
scaffold119_17.6	6	p3	(CTT)6	18	253742	253759	5	CTTCCTGTCGGTGCAGGT	59.820	18	GACTCGAAACAAGCCTCTGG	59.989	20	226	253719	253944	CTTCCTGTCGGTGCAGGT	59.820	18	GGACTCGAAACAAGCCTCTG	59.989	20	227	253719	253945	CTTCCTGTCGGTGCAGGT	59.820	18	CCAAAGAGCTCCTCGACATC	59.950	20	173	253719	253891
scaffold119_17.6	7	p3	(TTC)8	24	295339	295362	5	TTCCACTGGATCCATCATCA	59.850	20	AGAATCCATGGTGCCCATTA	60.155	20	215	295300	295514	TGGATCCATCATCACTGCTC	59.591	20	AGAATCCATGGTGCCCATTA	60.155	20	209	295306	295514	TCAGTGTGCATGAGGCACTT	60.473	20	CCTTCTACCGACACTCCCAA	60.103	20	221	295221	295441
scaffold119_17.6	8	p3	(GGC)5	15	363010	363024	5	TTAAAAATCCTGCCTCCGC	60.160	19	GGTCCTCACGTATCGCATTT	59.962	20	159	362977	363135	TTAAAAATCCTGCCTCCGC	60.160	19	CCCTTACCACGGATTGAAGA	59.926	20	192	362977	363168	TTAAAAATCCTGCCTCCGC	60.160	19	CAAAATTGGGGCAACTGATT	59.801	20	239	362977	363215
scaffold138_16.8	1	p6	(CACATG)6	36	9604	9639	5	ACTCTGTTGTGCTCGTGGTG	59.940	20	CGCATGTGTTTGTGTGTCTG	59.778	20	206	9473	9678	CACTCTGTTGTGCTCGTGGT	59.940	20	CGCATGTGTTTGTGTGTCTG	59.778	20	207	9472	9678	ACACTCTGTTGTGCTCGTGG	59.940	20	CGCATGTGTTTGTGTGTCTG	59.778	20	208	9471	9678
scaffold138_16.8	2	p4	(TATC)8	32	45836	45867	5	GTGGGCACAGTGAGGTTTTT	60.012	20	CCGTTAGGAGGGGTATGGTT	60.068	20	221	45772	45992	ATCCAGTGCAAGGAATCGAC	60.081	20	CTCGTCTCTCCTCATTTCCG	59.943	20	239	45669	45907	CCCTTTTCCGAACTACACGA	60.103	20	CTCGTCTCTCCTCATTTCCG	59.943	20	215	45693	45907
scaffold138_16.8	3	c	(TCG)7(GCG)6	39	51265	51303	5	AGGACGTAGGGGTAGCGGT	60.907	19	GAAGCAATGGAGGAGGAGC	59.902	19	239	51156	51394	GGACGTAGGGGTAGCGGT	59.950	18	GAAGCAATGGAGGAGGAGC	59.902	19	238	51157	51394	AGGACGTAGGGGTAGCGG	60.088	18	GAAGCAATGGAGGAGGAGC	59.902	19	239	51156	51394
scaffold138_16.8	4	p3	(CCG)5	15	69825	69839	5	AAATCCTAATCCCCTCCCCT	59.979	20	GAGGACGTGGAGAGAGAACG	59.986	20	221	69727	69947	AAATCCTAATCCCCTCCCCT	59.979	20	ACGAGTTGTTCCACGAGACC	60.159	20	187	69727	69913	AAATCCTAATCCCCTCCCCT	59.979	20	AGTTGTTCCACGAGACCGAG	60.298	20	184	69727	69910
scaffold138_16.8	5	p5	(AGAGG)4	20	82218	82237	5	CTTGAATGGAGGAGACGGAA	60.187	20	CCCAAGTGATTCCGATTTGT	59.790	20	220	82094	82313	AATCGCTTGAATGGAGGAGA	59.773	20	CCCAAGTGATTCCGATTTGT	59.790	20	225	82089	82313	GAATCGCTTGAATGGAGGAG	59.773	20	CCCAAGTGATTCCGATTTGT	59.790	20	226	82088	82313
scaffold110_17.2	1	p3	(GGA)5	15	8278	8292	5	TTGTAGGAATTGGGCACACA	59.964	20	GACCACATCTACACATGGCG	59.992	20	158	8194	8351	TTGTAGGAATTGGGCACACA	59.964	20	CGACCACATCTACACATGGC	59.992	20	159	8194	8352	AGATACGGAATTGGGCACAC	59.820	20	GACCACATCTACACATGGCG	59.992	20	199	8153	8351
scaffold110_17.2	2	p3	(GGC)5	15	21792	21806	5	CTTCAGACGTTATAGGGCCG	59.724	20	TGTAAATTGTTGGATGGCGA	59.930	20	180	21719	21898	CTTCAGACGTTATAGGGCCG	59.724	20	CCAATAGTCGCGATCCAAAT	59.923	20	212	21719	21930	CTTCAGACGTTATAGGGCCG	59.724	20	AATAGTCGCGATCCAACCAG	60.096	20	158	21719	21876
scaffold110_17.2	3	p5	(CATCA)4	20	59286	59305	5	AAACCTTCCCGATCGAGTTT	59.940	20	GACGCCCTATGTCGTGAGTT	60.142	20	215	59208	59422	CTTCCCGATCGAGTTTGGTA	60.066	20	GACGCCCTATGTCGTGAGTT	60.142	20	211	59212	59422	AAACCTTCCCGATCGAGTTT	59.940	20	CTTGCATGCTGATCCCTACA	59.823	20	247	59208	59454
scaffold110_17.2	4	p3	(GAT)6	18	142746	142763	5	CTTGTTCACTGAGTCACCTCG	58.504	21	AGCCAAACCCTGAGCAACTA	59.875	20	207	142710	142916	CTTGTTCACTGAGTCACCTCGT	59.420	22	AGCCAAACCCTGAGCAACTA	59.875	20	207	142710	142916	ACTTGTTCACTGAGTCACCTCG	59.420	22	AGCCAAACCCTGAGCAACTA	59.875	20	208	142709	142916
scaffold110_17.2	5	p3	(AAG)7	21	151033	151053	5	GTTCCTGCAGCACAACGTC	60.466	19	CCGGTATTACTTCGGCATTG	60.335	20	164	150914	151077	GTTCCTGCAGCACAACGTC	60.466	19	TCCGGTATTACTTCGGCATT	59.433	20	165	150914	151078	GTTCCTGCAGCACAACGTC	60.466	19	GTCCGGTATTACTTCGGCAT	58.930	20	166	150914	151079
scaffold110_17.2	6	p3	(CCG)5	15	158786	158800	5	ACAGGTTTGTTTACACGGCG	60.973	20	AGAGCAGACGACTGGCTAGG	59.769	20	206	158647	158852	AGGTGAGGTTATGGGTCGC	59.942	19	GTTGAGCTCTTGGGAGGTTG	59.844	20	172	158738	158909	GCGAGGTGAGGTTATGGGT	59.942	19	GTTGAGCTCTTGGGAGGTTG	59.844	20	175	158735	158909
scaffold126_17.3	1	c	(AGA)5gcgtcac(AGA)13	61	109163	109223	5	ATTGTGTCCTTCTCCCATGC	59.934	20	CACGTCTGGGAGTTTGGAGT	60.151	20	211	109092	109302	ATTGTGTCCTTCTCCCATGC	59.934	20	ACACGTCTGGGAGTTTGGAG	60.151	20	212	109092	109303	ATTGTGTCCTTCTCCCATGC	59.934	20	AGGACACGTCTGGGAGTTTG	60.151	20	215	109092	109306
scaffold126_17.3	2	p3	(GGC)6	18	178373	178390	5	CATGGCATCACCACTACCTG	59.984	20	CTACACCACCCACTTCGCTC	60.711	20	150	178326	178475	CATGGCATCACCACTACCTG	59.984	20	TCTACACCACCCACTTCGCT	60.711	20	151	178326	178476	CTAATCAACAGCGCGATCAA	59.976	20	CTACACCACCCACTTCGCTC	60.711	20	214	178262	178475
scaffold126_17.3	3	p3	(GGC)6	18	179398	179415	5	CATGGCATCACCACTACCTG	59.984	20	CTCAGGCTCTCAGCCCATAC	59.973	20	232	179351	179582	CATGGCATCACCACTACCTG	59.984	20	GCCAAACTGAAACCATTGCT	60.118	20	190	179351	179540	ACCTGACACCGTTCACCATT	60.284	20	CTCAGGCTCTCAGCCCATAC	59.973	20	217	179366	179582
scaffold126_17.3	4	p3	(AAT)5	15	190898	190912	5	ACCCTGTGGTGCAAGAAAAC	60.012	20	TGGGAGAGGAAATCAGGTTG	60.042	20	210	190833	191042	ACCCTGTGGTGCAAGAAAAC	60.012	20	TTGGATCGAGCCTATTACCG	60.053	20	172	190833	191004	ACCCTGTGGTGCAAGAAAAC	60.012	20	AGCCTATTACCGGGAGGAAA	59.924	20	164	190833	190996
scaffold126_17.3	5	p3	(GGA)5	15	193542	193556	5	AAGAGCTGTCGTCTCCGGT	60.001	19	GAGGAGGAGGAAGAATTGGC	60.154	20	199	193479	193677	TGTACTTGTGTGATCGCATCC	59.587	21	GAGGAGGAGGAAGAATTGGC	60.154	20	224	193454	193677	CATCCAGGCAAGAGCTGTC	59.515	19	GAGGAGGAGGAAGAATTGGC	60.154	20	208	193470	193677
scaffold139_18.1	1	p3	(GCG)6	18	12448	12465	0	0	0	0	0	0	0	0	0	0	0	0	0	0	0	0	0	0	0	0	0	0	0	0	0	0	0	0
scaffold139_18.1	2	p3	(CGG)5	15	34781	34795	5	AGTTCTAGGCCCTCTCGCTG	61.047	20	TCCAAAGATCCCACCTTACG	59.926	20	245	34598	34842	AGTTCTAGGCCCTCTCGCTG	61.047	20	CGTCCAAAGATCCCACCTTA	59.926	20	247	34598	34844	CAGTTCTAGGCCCTCTCGCT	61.047	20	TCCAAAGATCCCACCTTACG	59.926	20	246	34597	34842
scaffold142_17.5	1	p3	(TTC)5	15	10585	10599	5	CGTTGCTCCAGACTTCTTCC	59.989	20	CAGTCGCTTTACCTCTGCAA	59.220	20	243	10498	10740	CCGTTGCTCCAGACTTCTTC	59.989	20	CAGTCGCTTTACCTCTGCAA	59.220	20	244	10497	10740	TCTTCCCTAGATGCCCACTG	60.210	20	CAGTCGCTTTACCTCTGCAA	59.220	20	229	10512	10740
scaffold140_17.4	1	p3	(GTT)10	30	113725	113754	5	CCAGGAGCACAAATTACCGT	59.993	20	CCCATGCCAGCTATTTGTTT	59.960	20	184	113669	113852	AGGGCCAGGAGAGGTTAGAC	59.699	20	CCCATGCCAGCTATTTGTTT	59.960	20	228	113625	113852	CCAGGAGCACAAATTACCGT	59.993	20	TTTCCAAATTAACCCCATGC	59.638	20	197	113669	113865
scaffold140_17.4	2	p6	(CATACA)4	24	116581	116604	5	TGATCTTCGCATCGGATACA	60.182	20	CCTAGTACTTCTGGCCACCG	59.751	20	165	116518	116682	CATGATCTTCGCATCGGATA	59.604	20	CCTAGTACTTCTGGCCACCG	59.751	20	167	116516	116682	TGATCTTCGCATCGGATACA	60.182	20	GTACTTCTGGCCACCGATTG	60.517	20	161	116518	116678
scaffold140_17.4	3	p3	(CCG)5	15	123258	123272	0	0	0	0	0	0	0	0	0	0	0	0	0	0	0	0	0	0	0	0	0	0	0	0	0	0	0	0
scaffold143_17.2	1	p3	(CCG)5	15	6746	6760	5	ATGGTGTTCCTGCCATCTTC	59.934	20	GTTTCGATTAGAAGGCGGTG	59.708	20	220	6610	6829	GATGGTGTTCCTGCCATCTT	59.934	20	GTTTCGATTAGAAGGCGGTG	59.708	20	221	6609	6829	ATGGTGTTCCTGCCATCTTC	59.934	20	GGAAGAGGAGCGATTCTTGA	59.508	20	241	6610	6850
scaffold143_17.2	2	p5	(GGCGA)4	20	49958	49977	5	GGTGAAGTGAGGTAACGGGA	59.966	20	ATAACACCAGCATGTGACCG	59.445	20	241	49781	50021	GCGGTGTGTGTGAAACACTT	59.648	20	CCATCATTCGCAGTCAGTTG	60.263	20	233	49856	50088	GCGGTGTGTGTGAAACACTT	59.648	20	CACCATCATTCGCAGTCAGT	59.707	20	235	49856	50090
scaffold144_16.2	1	p3	(GTT)5	15	40519	40533	5	TGGAAGAAGCGCAGAGTTTT	60.132	20	CGGGTAATGGAAGTCTGGTC	59.405	20	241	40375	40615	TGCGTGGAACATATGGAAGA	60.073	20	GTTATTTACAGGAGGGGCCG	60.683	20	213	40362	40574	TGGAAGAAGCGCAGAGTTTT	60.132	20	GTTATTTACAGGAGGGGCCG	60.683	20	200	40375	40574
scaffold145_17.6	1	p5	(TCTGT)4	20	12988	13007	5	GTAATATCCGGGGAGGTCGT	60.039	20	CTTGCCTCCATTCCGTTTTA	60.067	20	178	12909	13086	GTCGTAATATCCGGGGAGGT	60.039	20	CTTGCCTCCATTCCGTTTTA	60.067	20	181	12906	13086	AGCACCTTCGTCGTCGTAAT	59.763	20	CTTGCCTCCATTCCGTTTTA	60.067	20	193	12894	13086
scaffold141_17.8	1	p3	(GTC)5	15	64423	64437	5	TTACCCACCTTGTCGTCTCC	59.966	20	CGACTCACGACACTCGAGAA	60.178	20	152	64391	64542	TGGCAGGGTTAATAGGATCG	59.916	20	ACGACACTCGAGAAACGACC	60.307	20	245	64292	64536	AGTGCTTGTAGTCGCAGCCT	60.223	20	CGACTCACGACACTCGAGAA	60.178	20	203	64340	64542
scaffold141_17.8	2	p3	(CCG)5	15	78925	78939	5	ATAAGCTTGGTGATGTCCCG	59.955	20	CACTCGCCATCTCCTCTCAT	60.372	20	245	78872	79116	GGCGATAAGCTTGGTGATGT	60.103	20	CACTCGCCATCTCCTCTCAT	60.372	20	249	78868	79116	TACTCCGTCACGTCCTCCTC	60.261	20	AGGATGCGTCGAAATTCAGT	59.700	20	155	78836	78990
scaffold141_17.8	3	p3	(GCG)5	15	87873	87887	5	GCAGCTAACAATGGAGAGGC	59.985	20	GGAGGAGGAAGAGCGAGATT	59.919	20	172	87844	88015	GCAGCTAACAATGGAGAGGC	59.985	20	CCGTACAGTTTGGGAGGAGA	60.103	20	199	87844	88042	AACTGTACGGCCTCAGTGCT	59.937	20	GGAGGAGGAAGAGCGAGATT	59.919	20	243	87773	88015
scaffold141_17.8	4	p3	(GCG)5	15	89068	89082	5	CAAGCGCTACCTCGTTGG	60.552	18	CGCAACTCTGAAACTGTGGA	60.025	20	196	89003	89198	CAAGCGCTACCTCGTTGG	60.552	18	TACGCGCAACTCTGAAACTG	60.195	20	200	89003	89202	CAAGCGCTACCTCGTTGG	60.552	18	CTTGCTTGCTTCCTCTGCTC	60.419	20	159	89003	89161
scaffold141_17.8	5	p3	(ACC)6	18	126753	126770	5	TGGGGTCTTGCTAATTCCTG	60.066	20	TGGTGATGATGGTGATGGTC	60.189	20	231	126582	126812	TGGGGTCTTGCTAATTCCTG	60.066	20	GTCCATGGTGATGATGGTGA	60.189	20	236	126582	126817	AGGGATACTTCAGCGAGGGT	60.096	20	TGGTGGTAGTGGTGATGGTG	60.285	20	154	126695	126848
scaffold141_17.8	6	p3	(AAT)6	18	128322	128339	5	GTAGTTGTTGCCGTTGAGGG	60.550	20	GCCCAACGGTGATGTAGAAT	59.820	20	180	128238	128417	AGGGGTGGAATGGACTTGAT	60.575	20	GCCCAACGGTGATGTAGAAT	59.820	20	164	128254	128417	GTAGTTGTTGCCGTTGAGGG	60.550	20	TATTTCTGCCCAACGGTGAT	60.331	20	187	128238	128424
scaffold141_17.8	7	p3	(TGC)5	15	132602	132616	5	TACGTGTCTGCTTTTGCAGG	60.050	20	CCACCAATCATAGCAAGTCG	59.148	20	170	132545	132714	GTGTCTGCTTTTGCAGGTTG	59.490	20	CCACCAATCATAGCAAGTCG	59.148	20	167	132548	132714	CCATACGTGTCTGCTTTTGC	59.347	20	CCACCAATCATAGCAAGTCG	59.148	20	173	132542	132714
scaffold141_17.8	8	p3	(TGT)6	18	137668	137685	5	GGTCAAAACACCATTGTCCC	60.073	20	GAGAGGAAGAGCCTACGCAA	59.717	20	241	137526	137766	GGTCAAAACACCATTGTCCC	60.073	20	GAGGAAGAGCCTACGCAAAA	59.592	20	239	137526	137764	TCAAAACACCATTGTCCCAA	59.792	20	GAGAGGAAGAGCCTACGCAA	59.717	20	239	137528	137766
scaffold148_16.2	1	p3	(ATG)6	18	15015	15032	5	ACTATACGCGGAATCGATGG	59.945	20	AAAGCCTCCAGTGCCGTC	61.376	18	230	14871	15100	ACTATACGCGGAATCGATGG	59.945	20	GAAAGCCTCCAGTGCCGT	61.376	18	231	14871	15101	ACTATACGCGGAATCGATGG	59.945	20	GTACCCCGGGAAAGCCTC	61.765	18	240	14871	15110
scaffold148_16.2	2	p3	(GCG)7	21	54910	54930	5	TTGTTTCTGAAGGAGGGAGG	59.255	20	TCGCATTTTCATGTCCAAAA	60.051	20	190	54835	55024	TTGTTTCTGAAGGAGGGAGG	59.255	20	TTCGCATTTTCATGTCCAAA	60.051	20	191	54835	55025	TTGTTTCTGAAGGAGGGAGG	59.255	20	TTTCGCATTTTCATGTCCAA	60.051	20	192	54835	55026
scaffold148_16.2	3	p3	(ATT)5	15	69317	69331	5	ATAGCCCTTCGGAATCCTGT	59.925	20	CCTGAGAGGGCCACAATAAA	60.066	20	213	69196	69408	ATAGCCCTTCGGAATCCTGT	59.925	20	TTCTAAGCCCAGCTTCCTGA	60.088	20	228	69196	69423	ATAGCCCTTCGGAATCCTGT	59.925	20	TAAGCCCAGCTTCCTGAGAG	59.711	20	225	69196	69420
scaffold147_17.2	1	p3	(TCC)6	18	16468	16485	0	0	0	0	0	0	0	0	0	0	0	0	0	0	0	0	0	0	0	0	0	0	0	0	0	0	0	0
scaffold147_17.2	2	p3	(CTG)6	18	32046	32063	5	CTGAGGCCAGATCTTGGGTA	60.210	20	GGCATGGAAAAGATTAGGCA	60.038	20	183	31986	32168	TCACCTCTCACCCTTTGGAG	60.229	20	GGCATGGAAAAGATTAGGCA	60.038	20	241	31928	32168	CTCACCTCTCACCCTTTGGA	60.229	20	GGCATGGAAAAGATTAGGCA	60.038	20	242	31927	32168
scaffold147_17.2	3	p3	(GCT)5	15	69500	69514	5	TAAATTGCTGCGTGCATGAT	60.245	20	AATGGCTGAGCTCTTTGGAA	59.955	20	241	69305	69545	TAAATTGCTGCGTGCATGAT	60.245	20	GCTGAGCTCTTTGGAAGGAA	59.694	20	237	69305	69541	GGAACTTAGCTGCTGCATCC	59.985	20	GTATCACTGGATTTTCGCCC	59.391	20	193	69405	69597
scaffold146_17.9	1	p3	(GGA)5	15	42364	42378	5	GGACAAGTGAGAGGAGCGAC	59.993	20	TTCCATCCAGCTGCTCTCTT	60.096	20	215	42258	42472	GGACAAGTGAGAGGAGCGAC	59.993	20	CTCTTCCATCCAGCTGCTCT	59.703	20	218	42258	42475	AGTGAGAGGAGCGACGTGAT	60.017	20	CTCTTCCATCCAGCTGCTCT	59.703	20	213	42263	42475
scaffold146_17.9	2	p3	(TTA)6	18	51472	51489	5	GCATTGTTGGGTGAAATGTG	59.823	20	TTGCGTCATTGCAGATCATT	60.228	20	197	51424	51620	TGCATTGTTGGGTGAAATGT	59.823	20	TTGCGTCATTGCAGATCATT	60.228	20	198	51423	51620	TGTGCATTGTTGGGTGAAAT	59.823	20	TTGCGTCATTGCAGATCATT	60.228	20	200	51421	51620
scaffold146_17.9	3	c	(GGA)5aggagagggagaggctgccggcggcgggtcgcgtccgacggggactgc(AGG)9	90	89026	89115	5	GGAAGAATCATGTTCCCCAA	59.727	20	CTCTGTCTCTCCCTTTCCCC	60.186	20	241	88926	89166	AATCATGTTCCCCAAAATCG	59.622	20	CTCTGTCTCTCCCTTTCCCC	60.186	20	236	88931	89166	AGGAAGAATCATGTTCCCCA	59.336	20	CTCTGTCTCTCCCTTTCCCC	60.186	20	242	88925	89166
scaffold151_17.6	1	p3	(TTC)5	15	8506	8520	5	TGATCCCCCTAAGCACTCAC	60.073	20	GGAATCTGGGCAGTTTTTCA	60.051	20	209	8437	8645	TGATCCCCCTAAGCACTCAC	60.073	20	AGGGAATCTGGGCAGTTTTT	59.940	20	211	8437	8647	TGATCCCCCTAAGCACTCAC	60.073	20	ACGGTGATCAAGGGAATCTG	59.927	20	221	8437	8657
scaffold150_16.0	1	p3	(CGC)5	15	25286	25300	5	GTTTCATCTCCTCCTCCACG	59.655	20	ACGTGTTCAACTTGCTGCTG	60.096	20	218	25212	25429	CGTTTCATCTCCTCCTCCAC	59.655	20	ACGTGTTCAACTTGCTGCTG	60.096	20	219	25211	25429	CCGGAAGTAGCGTTTCATCT	59.336	20	ACGTGTTCAACTTGCTGCTG	60.096	20	229	25201	25429
scaffold150_16.0	2	c	(ATC)93(ATT)18	333	26549	26881	0	0	0	0	0	0	0	0	0	0	0	0	0	0	0	0	0	0	0	0	0	0	0	0	0	0	0	0
scaffold150_16.0	3	p3	(AGG)5	15	33034	33048	5	CAGCTTCACAGATTCCACCA	59.831	20	TGTCGAAAAGCGTGTACTGC	60.058	20	248	32912	33159	CAGCTTCACAGATTCCACCA	59.831	20	ATCCCTAACCCTCCACCAAG	60.183	20	226	32912	33137	GGTGCTCTCTTCATGATCCC	59.617	20	TTTCGGTCGCTCTGAAAGTT	59.993	20	237	32992	33228
scaffold150_16.0	4	p5	(TCAGC)4	20	37325	37344	5	AAATGGATCTTCAATCCCCC	59.959	20	TCCCTTCGCTGTTTGATTTC	60.192	20	206	37285	37490	AAATGGATCTTCAATCCCCC	59.959	20	CTTGTCTGCATCCTCCCTTC	59.803	20	219	37285	37503	AAATGGATCTTCAATCCCCC	59.959	20	CCTTCGCTGTTTGATTTCCT	59.312	20	204	37285	37488
scaffold150_16.0	5	p3	(GCA)5	15	59362	59376	5	AGTCTGAAGCGCAAGGATGT	60.020	20	AAACCCGAAAGGTTTCCCTA	59.808	20	241	59339	59579	CTGCAAATCCACACATGCTC	60.272	20	GCTTCTGGCATTGGATCATT	60.043	20	197	59268	59464	CAGTCAACTGCGTAAGCTGG	59.658	20	GCTTCTGGCATTGGATCATT	60.043	20	221	59244	59464
scaffold150_16.0	6	p3	(ATA)16	48	68621	68668	0	0	0	0	0	0	0	0	0	0	0	0	0	0	0	0	0	0	0	0	0	0	0	0	0	0	0	0
scaffold150_16.0	7	c	(TAA)7tccaatttcacttttgagccaattatttacctgtccatagcacttgagtgcattttttttgtatatttatctctctctctctctctcttc(CCCT)5	131	69346	69476	0	0	0	0	0	0	0	0	0	0	0	0	0	0	0	0	0	0	0	0	0	0	0	0	0	0	0	0
scaffold153_18.1	1	p3	(CGC)5	15	5163	5177	5	ATACGTTCAGCTCGACCAGG	60.277	20	CGTTCAGGTAGGGTTGGAAG	59.587	20	209	4996	5204	ATACGTTCAGCTCGACCAGG	60.277	20	TTTCTTTTCAGTCGCGTTCA	59.585	20	223	4996	5218	CCCAAAGACAATTTTCAGGC	59.546	20	CGTAACAGAACGAACCGTCA	59.758	20	154	5096	5249
scaffold153_18.1	2	p3	(CGC)7	21	40975	40995	5	AGAAGGCATTACCGAACCCT	59.962	20	AACCCTTCCTCCTCCTCTCC	60.947	20	196	40827	41022	ACCTGCGACATCACAAATCA	60.120	20	AACCCTTCCTCCTCCTCTCC	60.947	20	244	40779	41022	CACCTGCGACATCACAAATC	60.120	20	AACCCTTCCTCCTCCTCTCC	60.947	20	245	40778	41022
scaffold130_16.5	1	p3	(CAG)6	18	33024	33041	5	TCACCGGCTCCATTCTAGTT	59.694	20	CTGAACCGTGGACTACAGCA	59.897	20	165	32991	33155	TCACCGGCTCCATTCTAGTT	59.694	20	CCCGGTCATCGAATTAGGTA	59.778	20	233	32991	33223	CGGCTCCATTCTAGTTTCGT	59.336	20	CTGAACCGTGGACTACAGCA	59.897	20	161	32995	33155
scaffold130_16.5	2	p3	(ACC)5	15	324777	324791	5	CTCGAGGAAGGCGACTACTG	60.149	20	TTGACGAGATCAGATGACGG	59.787	20	204	324671	324874	CCTCGAGGAAGGCGACTACT	60.912	20	TTGACGAGATCAGATGACGG	59.787	20	205	324670	324874	AGGAAGGCGACTACTGCGT	60.028	19	TTGACGAGATCAGATGACGG	59.787	20	200	324675	324874
scaffold130_16.5	3	p3	(CTC)6	18	334733	334750	5	GTTCTTCAAGGTCCTCGTCG	59.844	20	CGATTTTCATCGGTTCCACT	59.933	20	212	334678	334889	GTTCTTCAAGGTCCTCGTCG	59.844	20	TCCACTTCCTAGCCATCACC	60.073	20	198	334678	334875	GTTCTTCAAGGTCCTCGTCG	59.844	20	TTTTCATCGGTTCCACTTCC	59.910	20	209	334678	334886
scaffold130_16.5	4	p3	(GCT)5	15	399167	399181	5	TGATTGGGTTGAGTTGGGTT	60.210	20	CTTACCCCCTCCTGCAACAC	61.826	20	180	399036	399215	TGATTGGGTTGAGTTGGGTT	60.210	20	TTACCCCCTCCTGCAACAC	60.908	19	179	399036	399214	ATTGGGTTGAGTTGGGTTTG	59.688	20	CTTACCCCCTCCTGCAACAC	61.826	20	178	399038	399215
scaffold155_17.8	1	p3	(GCC)5	15	34522	34536	5	CTCCTCCTGTTCCTCCCTTC	60.186	20	TTCCCTCTCTCCTCTCCCTC	59.883	20	227	34411	34637	CTCCTCCTGTTCCTCCCTTC	60.186	20	TTCTCTGTCCCGTCTATGCC	60.218	20	205	34411	34615	CTCCTCCTGTTCCTCCCTTC	60.186	20	CTCGCTTCCCTCTCTCCTCT	60.230	20	232	34411	34642
scaffold155_17.8	2	p4	(ATAG)8	32	134450	134481	5	GTTGCTCCAGCCCATGTATT	59.962	20	CATGGGATGTGAGAGCTGAA	59.787	20	247	134382	134628	GTTGCTCCAGCCCATGTATT	59.962	20	AACTATTTTCGGAGGGGAGC	59.554	20	158	134382	134539	CAGTCCTGCTATCCCGTTGT	60.134	20	AACTATTTTCGGAGGGGAGC	59.554	20	181	134359	134539
scaffold149_16.2	1	p4	(CCAG)7	28	92928	92955	5	CTCGTCTCGTCACTGTCTGC	59.764	20	GGTTGCGATAGTCTCGTCCT	59.313	20	152	92852	93003	CCATTCCTCGTCTCGTCACT	60.261	20	GGTTGCGATAGTCTCGTCCT	59.313	20	158	92846	93003	CCTCGTCTCGTCACTGTCTG	59.597	20	GGTTGCGATAGTCTCGTCCT	59.313	20	153	92851	93003
scaffold149_16.2	2	p3	(GAG)5	15	101561	101575	5	GTGAGCTCTGGCTACGACG	59.742	19	GTGGTTCTTGAGGCACTCG	59.404	19	210	101412	101621	ATGGACTTCGACGAGGAGAT	58.693	20	GTGGTTCTTGAGGCACTCG	59.404	19	243	101379	101621	TGGACTTCGACGAGGAGATG	61.363	20	GTGGTTCTTGAGGCACTCG	59.404	19	242	101380	101621
scaffold149_16.2	3	p4	(GGCC)5	20	103476	103495	5	GTGCTTGGGACTTGAGAAGC	59.997	20	TCACCACCATTGCTGTAGGA	60.112	20	169	103415	103583	GATGACGATCATGACGTTGG	59.925	20	CAACCAAAGCTAGGAGGACG	59.869	20	249	103270	103518	TTTTCTCGTGCTTGGGACTT	59.853	20	TCACCACCATTGCTGTAGGA	60.112	20	176	103408	103583
scaffold149_16.2	4	p3	(CGC)5	15	105416	105430	5	GAGTGGGCACCTGCTGCT	62.654	18	CGGTAGTAGGGCGAGAACTG	59.891	20	215	105245	105459	GAGTGGGCACCTGCTGCT	62.654	18	GCGGTAGTAGGGCGAGAACT	60.782	20	216	105245	105460	GAGTGGGCACCTGCTGCT	62.654	18	GCGGTAGTAGGGCGAGAAC	59.851	19	216	105245	105460
scaffold149_16.2	5	c	(TCC)6aaccagaggatgctgctgttgtcctcggcgcagaggagcatggacgcggccacgtcgtagcagctcggagccatggctctctctc(GCA)6	121	129292	129412	5	CTCTCTTTGTCCCCACCG	59.176	18	TGCTCCTCACTACCCAAACA	59.288	20	228	129268	129495	CCCTCTCTTTGTCCCCACC	61.833	19	TGCTCCTCACTACCCAAACA	59.288	20	230	129266	129495	CTCTCTTTGTCCCCACCG	59.176	18	TCCTCACTACCCAAACACGC	61.096	20	225	129268	129492
scaffold149_16.2	6	p4	(GGCC)5	20	162298	162317	5	TTCCTCCGTTTTCTGTCGTC	60.232	20	GAGACAGGACGCAAAAGCTC	60.142	20	214	162201	162414	CACTGCTGCTGCTTTGAATC	59.746	20	GAGACAGGACGCAAAAGCTC	60.142	20	247	162168	162414	TTTCCTCCGTTTTCTGTCGT	59.711	20	GAGACAGGACGCAAAAGCTC	60.142	20	215	162200	162414
scaffold149_16.2	7	p3	(GCG)5	15	178306	178320	5	TTTACCCTCCATTCCTCGTG	59.926	20	GCTGACGAAGTGACGAACAA	60.032	20	243	178275	178517	ACGGTTTACCCTCCATTCCT	59.691	20	GCTGACGAAGTGACGAACAA	60.032	20	247	178271	178517	TTTACCCTCCATTCCTCGTG	59.926	20	AGCTGACGAAGTGACGAACA	59.622	20	244	178275	178518
scaffold149_16.2	8	p3	(GCG)5	15	180044	180058	5	GAACCCAAAGTCAGGCGTAA	60.110	20	CCTCTCGAGTCCCCTCTCTC	60.482	20	182	179909	180090	AGTAAGCGGGCCGTAATCTT	60.116	20	CCTCTCGAGTCCCCTCTCTC	60.482	20	249	179842	180090	AAGTAAGCGGGCCGTAATCT	60.116	20	CCTCTCGAGTCCCCTCTCTC	60.482	20	250	179841	180090
scaffold156_16.4	1	p3	(AAG)9	27	59582	59608	0	0	0	0	0	0	0	0	0	0	0	0	0	0	0	0	0	0	0	0	0	0	0	0	0	0	0	0
scaffold156_16.4	2	p3	(GGA)5	15	69041	69055	5	CGGGAAGAGAGGATGAAGTG	59.797	20	CTTCCCTCGTATGGAAGCTG	59.830	20	198	68990	69187	CGGGAAGAGAGGATGAAGTG	59.797	20	AAATCCTGCGCCCCTATATC	60.267	20	220	68990	69209	AAGAGAGGATGAAGTGGGGG	60.447	20	CTTCCCTCGTATGGAAGCTG	59.830	20	194	68994	69187
scaffold156_16.4	3	p4	(CGGC)5	20	109080	109099	5	AGCCAACTCAGGCTTCACAT	59.874	20	TTTCGCCGATCAGACTCTTT	59.955	20	150	109025	109174	AGCCAACTCAGGCTTCACAT	59.874	20	TTTTCGCCGATCAGACTCTT	59.955	20	151	109025	109175	AGCCAACTCAGGCTTCACAT	59.874	20	AGCACAGTCTCTGTCGCGTA	59.801	20	248	109025	109272
scaffold115_17.6	1	p3	(TCA)5	15	12278	12292	5	CTATAGGTCCCGCAGGAGTG	59.711	20	AGAGATTGTCGCAGGAATCG	60.362	20	240	12123	12362	CTATAGGTCCCGCAGGAGTG	59.711	20	GCAGAGATTGTCGCAGGAAT	60.370	20	242	12123	12364	CTATAGGTCCCGCAGGAGTG	59.711	20	GCCGTTATGCTGAGCAAGTT	60.416	20	200	12123	12322
scaffold115_17.6	2	p3	(TTC)6	18	23698	23715	5	ATCGACCATCGGTTTCATGT	60.203	20	CCGGTTCAGCTTGGAGTAAC	59.734	20	243	23507	23749	ATCGACCATCGGTTTCATGT	60.203	20	ACCGGTTCAGCTTGGAGTAA	59.734	20	244	23507	23750	AACGCTCTGGCATTTTGTTC	60.257	20	CCGGTTCAGCTTGGAGTAAC	59.734	20	215	23535	23749
scaffold115_17.6	3	c	(AAG)28ac(GAA)8	110	24187	24296	5	CCAAGCATGTAGTGCGTTCA	60.865	20	GCACGTGCTAGGGCTTGTAT	60.300	20	184	24155	24338	CCCAAGCATGTAGTGCGTT	59.731	19	GCACGTGCTAGGGCTTGTAT	60.300	20	185	24154	24338	CAAGCATGTAGTGCGTTCAA	58.501	20	GCACGTGCTAGGGCTTGTAT	60.300	20	183	24156	24338
scaffold115_17.6	4	p3	(GCA)5	15	46127	46141	5	ATTCATCCGATGGCTTGAGA	60.570	20	GCTCTTGATAGCAAGGGTGG	59.836	20	211	46079	46289	ATTCATCCGATGGCTTGAGA	60.570	20	CACCAATGGGAAAGGCTATG	60.323	20	186	46079	46264	CGATGGCTTGAGAAAAGGAT	59.269	20	GCTCTTGATAGCAAGGGTGG	59.836	20	204	46086	46289
scaffold115_17.6	5	p3	(TGC)6	18	91587	91604	5	CTAGCTGTGGTATCGGGCTC	59.859	20	AACCCGGCGCTTTAAATAAT	59.837	20	176	91560	91735	CTAGCTGTGGTATCGGGCTC	59.859	20	GGGAATTACTGCCCAATCAA	59.762	20	250	91560	91809	CTAGCTGTGGTATCGGGCTC	59.859	20	CGGCGCTTTAAATAATCAGG	59.711	20	172	91560	91731
scaffold115_17.6	6	p3	(TGC)6	18	94783	94800	5	CTAGCTGTGGTATCGGGCTC	59.859	20	AACCCGGCGCTTTAAATAAT	59.837	20	176	94756	94931	CTAGCTGTGGTATCGGGCTC	59.859	20	GGGAATTACTGCCCAATCAA	59.762	20	250	94756	95005	CTAGCTGTGGTATCGGGCTC	59.859	20	CGGCGCTTTAAATAATCAGG	59.711	20	172	94756	94927
scaffold115_17.6	7	p4	(TGCG)5	20	98094	98113	5	GGTGCTGTGATCGTCCAGT	59.682	19	GCTAGCAAAGCCGTAGTTGG	60.039	20	225	98015	98239	GGTGCTGTGATCGTCCAGT	59.682	19	GCAAAGCCGTAGTTGGTAGC	59.911	20	221	98015	98235	GGTGCTGTGATCGTCCAGT	59.682	19	CATATGCGTGGTCCTCTCCT	60.096	20	246	98015	98260
scaffold115_17.6	8	p3	(CGC)5	15	186467	186481	5	ACGTCTCGGAAATGGAGATG	60.073	20	TCGCTGATTTGTCCCTCTCT	59.950	20	164	186379	186542	ACGTCTCGGAAATGGAGATG	60.073	20	CCGCGGGAATATTTATCAGA	59.886	20	207	186379	186585	ACGTCTCGGAAATGGAGATG	60.073	20	TCCGCGGGAATATTTATCAG	59.886	20	208	186379	186586
scaffold115_17.6	9	p3	(ATC)5	15	192342	192356	5	GAGCAGGCGAAAGAAACAAG	60.132	20	ACGAAGCGGGACAGAGAGTA	60.012	20	242	192288	192529	GAGCAGGCGAAAGAAACAAG	60.132	20	AATTATTGCGACAGGTTGGC	59.967	20	211	192288	192498	GAGCAGGCGAAAGAAACAAG	60.132	20	CCGGCGATGATGATTAGTTT	59.923	20	165	192288	192452
scaffold115_17.6	10	p3	(GGC)6	18	217581	217598	5	TAGCTCTCAAGGTGCTGGGT	60.012	20	TGATCCTTCTCGGAGCACTT	59.950	20	248	217535	217782	TAGCTCTCAAGGTGCTGGGT	60.012	20	AACGACTGGAAATGGTCCAC	59.827	20	156	217535	217690	TAGCTCTCAAGGTGCTGGGT	60.012	20	ACCAACGACTGGAAATGGTC	59.827	20	159	217535	217693
scaffold115_17.6	11	p3	(CGA)6	18	241811	241828	5	ACGGATACTCCATTCGCAAG	60.096	20	GTAGACCAGGGTCGGCTTCT	60.649	20	212	241782	241993	ACTCCATTCGCAAGATCGAC	60.226	20	GTAGACCAGGGTCGGCTTCT	60.649	20	206	241788	241993	ACGGATACTCCATTCGCAAG	60.096	20	GTCGGCTTCTCTTCGTTCTC	59.166	20	202	241782	241983
scaffold115_17.6	12	p3	(CAG)5	15	249743	249757	5	CAAACTTGCAGAAAATGGCA	59.849	20	AGGACCAAATGCGTGAGAAC	60.119	20	216	249658	249873	CAAACTTGCAGAAAATGGCA	59.849	20	GCCATTGTTGCTTCTTCGAT	60.221	20	168	249658	249825	TGCTCTGTTTCGTACACCCA	60.301	20	GCCATTGTTGCTTCTTCGAT	60.221	20	250	249576	249825
scaffold162_17.4	1	p3	(CGG)5	15	30007	30021	5	CACTCGTCTTCGGACCACTC	60.861	20	CCTCGGTGCTACAACACCTT	60.171	20	170	29902	30071	GGGTGGTGTGTTGGTGGTA	60.121	19	CCATGAATCGCTGGAAGAAT	60.036	20	210	29960	30169	GGGTGGTGTGTTGGTGGTA	60.121	19	CAATCTCAGGGGGAAACAGA	60.042	20	237	29960	30196
scaffold163_15.7	1	p3	(TGC)5	15	8805	8819	5	GAAGCTCACCATGCACTTGA	59.992	20	TGGTAGCAAGAGGAACTCCG	60.388	20	195	8683	8877	GAAGCTCACCATGCACTTGA	59.992	20	AAGAGGAACTCCGACAGCAG	59.598	20	188	8683	8870	GAAGCTCACCATGCACTTGA	59.992	20	AGCAAGAGGAACTCCGACAG	59.598	20	191	8683	8873
scaffold163_15.7	2	p3	(CGC)6	18	53759	53776	5	GAACGAACCCAATCAACGAG	60.495	20	GACGGCCTGCTTTATACCAA	60.096	20	236	53647	53882	GAACGAACCCAATCAACGAG	60.495	20	TTGACGGCCTGCTTTATACC	60.096	20	238	53647	53884	ATTGATATATTCCCCCGCGT	60.377	20	GAAACAATGGCGTCTCGTCT	60.263	20	250	53550	53799
scaffold163_15.7	3	p3	(CGC)6	18	55275	55292	5	GAGAGATGAGGCGAGCTAGG	59.288	20	GACGGCCTGCTTTATACCAA	60.096	20	156	55243	55398	GAGAGATGAGGCGAGCTAGG	59.288	20	TTGACGGCCTGCTTTATACC	60.096	20	158	55243	55400	GAGAGATGAGGCGAGCTAGG	59.288	20	GCCCAGAACTCTCAATACGG	59.694	20	190	55243	55432
scaffold166_17.5	1	p3	(AAG)7	21	48415	48435	5	TTTCCAAGTAAGCTTGTCGC	58.174	20	TGTTGATAAATGGAGCGGAA	59.112	20	250	48240	48489	TTTCCAAGTAAGCTTGTCGCT	59.167	21	TGTTGATAAATGGAGCGGAA	59.112	20	250	48240	48489	TTTTCCAAGTAAGCTTGTCGC	59.527	21	TTGATAAATGGAGCGGAAGAA	59.668	21	249	48239	48487
scaffold166_17.5	2	p3	(GGC)6	18	106510	106527	5	GTCTCCTCGTCCTCTCCCTC	60.345	20	AGAAGGTCCAGCAACCTGAG	59.450	20	184	106458	106641	GTCTCCTCGTCCTCTCCCTC	60.345	20	AAGGTCCAGCAACCTGAGTC	59.305	20	182	106458	106639	GTCTCCTCGTCCTCTCCCTC	60.345	20	GAAGGTCCAGCAACCTGAGT	59.305	20	183	106458	106640
scaffold166_17.5	3	p3	(GCA)5	15	118350	118364	5	GCTAGCAACTTTGGAAACGC	60.025	20	GCGATCGAGCTGAACAGTATC	59.999	21	218	118208	118425	CCGCTAGCAACTTTGGAAAC	59.883	20	GCGATCGAGCTGAACAGTATC	59.999	21	220	118206	118425	GCTAGCAACTTTGGAAACGC	60.025	20	CGATCGAGCTGAACAGTATCC	59.851	21	217	118208	118424
scaffold166_17.5	4	p3	(GAC)5	15	156044	156058	5	CGACATTGAGGAGGAAGAGG	59.797	20	CTCATTGTCGACGATAGCCA	59.823	20	229	155916	156144	CGAGGAGGAGGAATACGACA	60.210	20	CTCATTGTCGACGATAGCCA	59.823	20	244	155901	156144	CGACATTGAGGAGGAAGAGG	59.797	20	TAGCCATGTCATCGATCAGG	59.629	20	215	155916	156130
scaffold167_17.1	1	p3	(TCA)5	15	30418	30432	5	ACAGATTTCATGAGGGCCAC	59.934	20	GAAGACGAGGAGCATTCCAG	59.950	20	241	30349	30589	ACAGATTTCATGAGGGCCAC	59.934	20	CTGAAGACGAGGAGCATTCC	59.950	20	243	30349	30591	ACAGATTTCATGAGGGCCAC	59.934	20	GCTGAAGACGAGGAGCATTC	60.104	20	244	30349	30592
scaffold167_17.1	2	c	(CTT)7(CGT)9	48	32684	32731	5	TATGCATCAAAAGAGCGAGC	59.165	20	GACGATGATGAAGACGACGA	59.794	20	230	32556	32785	CGAGAGAATTATACCTCCGGC	60.068	21	GTGAGGATGAGGACGAGGAG	59.792	20	208	32646	32853	CGAGAGAATTATACCTCCGGC	60.068	21	TGAGGACGAGGAGGGTGTAG	60.252	20	201	32646	32846
scaffold167_17.1	3	p3	(TCC)5	15	32917	32931	5	GTCAACCTCCTCCACCTCGT	61.505	20	AAACAAATACGATTTCGCCG	59.964	20	197	32891	33087	GTCCTCATCCTCACCCTCC	59.425	19	AAACAAATACGATTTCGCCG	59.964	20	248	32840	33087	CTCCTCGTCCTCATCCTCAC	59.792	20	GCAAGAATTCGTGTGCGAC	60.416	19	235	32834	33068
scaffold169_17.1	1	p3	(GAG)7	21	20452	20472	5	GACTCCCTGTACGGGAAACA	59.966	20	GTCGTCGTCGTCGAACTCTT	60.453	20	193	20306	20498	GACTCCCTGTACGGGAAACA	59.966	20	CGTCGTCGTCGAACTCTTCT	60.589	20	191	20306	20496	ACGGCTGGATTGACTTGACT	59.727	20	GTCGTCGTCGTCGAACTCTT	60.453	20	209	20290	20498
scaffold169_17.1	2	p4	(ATAC)5	20	52559	52578	5	TTCCTGCCTATGTTTACGCC	60.096	20	GCCACTCCACTCCAATGAAA	61.046	20	235	52478	52712	TTCCTGCCTATGTTTACGCC	60.096	20	CTCCACTCCAATGAAAAGCAG	59.861	21	231	52478	52708	TTCCTGCCTATGTTTACGCC	60.096	20	TCCACTCCAATGAAAAGCAG	58.847	20	230	52478	52707
scaffold169_17.1	3	p3	(TTC)5	15	69833	69847	5	TCCCTCTAGCCTTCCCGTAT	60.053	20	AAATCTAACACGCCACGACC	60.000	20	185	69719	69903	TAGCCTTCCCGTATTTGTGC	60.096	20	AAATCTAACACGCCACGACC	60.000	20	179	69725	69903	TCCCTCTAGCCTTCCCGTAT	60.053	20	TGAAATCTAACACGCCACGA	60.257	20	187	69719	69905
scaffold135_17.8	1	p3	(ATA)5	15	35671	35685	0	0	0	0	0	0	0	0	0	0	0	0	0	0	0	0	0	0	0	0	0	0	0	0	0	0	0	0
scaffold135_17.8	2	p3	(TAA)117	351	35813	36163	0	0	0	0	0	0	0	0	0	0	0	0	0	0	0	0	0	0	0	0	0	0	0	0	0	0	0	0
scaffold135_17.8	3	p6	(TGGCGG)4	24	101608	101631	5	CAAACCCTAACATCTCCCCA	59.784	20	ACACTGTCTGCCGGTAGCTC	60.476	20	209	101487	101695	CTAACATCTCCCCATGGACG	60.331	20	ACACTGTCTGCCGGTAGCTC	60.476	20	203	101493	101695	AAGTTCTCTGCTGCCGATTC	59.579	20	ACACTGTCTGCCGGTAGCTC	60.476	20	230	101466	101695
scaffold135_17.8	4	p6	(TGGCGG)4	24	103117	103140	5	CAAACCCTAACATCTCCCCA	59.784	20	ACACTGTCTGCCGGTAGCTC	60.476	20	209	102996	103204	CTAACATCTCCCCATGGACG	60.331	20	ACACTGTCTGCCGGTAGCTC	60.476	20	203	103002	103204	AAGTTCTCTGCTGCCGATTC	59.579	20	ACACTGTCTGCCGGTAGCTC	60.476	20	230	102975	103204
scaffold135_17.8	5	p3	(CTG)6	18	113126	113143	5	GTTTGACTCTGGCCGTGAAT	60.119	20	GGTTTTCAAGACCCAACGAA	59.948	20	194	113075	113268	CTTGCTGTTGTTGCTGTGGT	59.946	20	ACCCACCATACTGCAGTTCC	59.851	20	248	112992	113239	CTTGCTGTTGTTGCTGTGGT	59.946	20	GAGCTGCACCACTTCTGTCA	60.187	20	204	112992	113195
scaffold135_17.8	6	p3	(CCG)5	15	117551	117565	5	CTTCCAAAGCCAGAGGTCAG	59.982	20	CGAGGGAAGGAGAGGAGAGT	59.945	20	158	117464	117621	CTTCCAAAGCCAGAGGTCAG	59.982	20	TCTTTCTCCCTGCTGCAACT	60.134	20	210	117464	117673	CGAGTACCTTCCAAAGCCAG	59.869	20	CGAGGGAAGGAGAGGAGAGT	59.945	20	165	117457	117621
scaffold135_17.8	7	p3	(GAC)6	18	155938	155955	5	TCGAGGAGCTAGAAGCAAGC	60.000	20	TACCACGGTGACGAATTTGA	59.964	20	165	155816	155980	CGCAGCACGTACAGAATGAT	59.895	20	TACCACGGTGACGAATTTGA	59.964	20	210	155771	155980	TCGAGGAGCTAGAAGCAAGC	60.000	20	TGAAGAGGTCCCTTGAATGC	60.195	20	215	155816	156030
scaffold135_17.8	8	p3	(GCC)5	15	156142	156156	5	TCAAATTCGTCACCGTGGTA	59.964	20	GATCGACAATGAAGAAGCCC	59.635	20	238	155961	156198	CTTCGAGGAAGCATTCAAGG	59.948	20	GATCGACAATGAAGAAGCCC	59.635	20	198	156001	156198	CCTTCGAGGAAGCATTCAAG	59.948	20	GATCGACAATGAAGAAGCCC	59.635	20	199	156000	156198
scaffold135_17.8	9	p4	(TAGA)9	36	175281	175316	5	CTGCTCTGCCAATCACAAAA	59.988	20	TTCCATTGACGGGTTCATTT	60.170	20	242	175224	175465	CTGCTCTGCCAATCACAAAA	59.988	20	TTTCCATTGACGGGTTCATT	60.170	20	243	175224	175466	TGCTCTGCCAATCACAAAAT	59.276	20	TTTCCATTGACGGGTTCATT	60.170	20	242	175225	175466
scaffold135_17.8	10	p3	(AAC)9	27	180670	180696	5	CACGGTAATCTACAGGGGACA	59.861	21	GCTCTGCTTGAGCTGTTCCT	59.898	20	239	180585	180823	CACGGTAATCTACAGGGGACA	59.861	21	TCTGCTTGAGCTGTTCCTCA	59.855	20	237	180585	180821	CACGGTAATCTACAGGGGACA	59.861	21	AACGGTATCGTGATTGAGGG	59.813	20	151	180585	180735
scaffold135_17.8	11	p3	(CCG)7	21	194909	194929	5	GTACAGCTCTCTTCAGCCCG	60.156	20	AGAAGCAATTCCTGCGAAAA	59.960	20	215	194745	194959	CTCTTCCTCTCCTTCCCCAC	60.186	20	GCTCCCACCGTAAACAAGAA	60.110	20	198	194877	195074	ACTCTTCCTCTCCTTCCCCA	60.186	20	GCTCCCACCGTAAACAAGAA	60.110	20	199	194876	195074
scaffold135_17.8	12	p3	(GCC)5	15	198533	198547	5	AAGACGAAGTCCCATTTCCC	60.306	20	CCTTCGAACCAATTCGACAC	60.495	20	239	198335	198573	AAGACGAAGTCCCATTTCCC	60.306	20	AGCTCCCTTCGAACCAATTC	60.578	20	244	198335	198578	CAAGACGAAGTCCCATTTCC	59.526	20	CCTTCGAACCAATTCGACAC	60.495	20	240	198334	198573
scaffold161_16.1	1	c	(GGAA)5gaagaggaaattagaagagt(GAG)5	55	41216	41270	5	GGATCTCTCTCTCGACGCAC	60.104	20	CTCTTGTCAGCGAACCTTCC	59.989	20	220	41111	41330	GGATCTCTCTCTCGACGCAC	60.104	20	CCCGCTTTGTTTTGTAGCTC	59.883	20	237	41111	41347	ATGGATCTCTCTCTCGACGC	59.516	20	CTCTTGTCAGCGAACCTTCC	59.989	20	222	41109	41330
scaffold161_16.1	2	p3	(TTC)12	36	42000	42035	5	CAAATTCGCCATACCATTCC	60.153	20	GCGTGGAGAAAAGTTCCATT	59.174	20	211	41952	42162	CAAATTCGCCATACCATTCC	60.153	20	AAGTACCGTCCCACACGATG	60.833	20	242	41952	42193	CAAATTAACGTGCGTTGCTG	60.308	20	GCGTGGAGAAAAGTTCCATT	59.174	20	247	41916	42162
scaffold161_16.1	3	p3	(CAC)5	15	55229	55243	5	TTGGGAACTCGAGAAAGGAA	59.784	20	GATTCTCAATGGGCTGGTTG	60.461	20	211	55192	55402	TTGGGAACTCGAGAAAGGAA	59.784	20	TTCTCAATGGGCTGGTTGTT	60.495	20	209	55192	55400	TTGGGAACTCGAGAAAGGAA	59.784	20	ATTCTCAATGGGCTGGTTGT	59.410	20	210	55192	55401
scaffold161_16.1	4	p5	(TGGCG)4	20	59164	59183	5	CGGTCCTCTCGTGTCCTACT	59.325	20	CAGTGAACCGACTAGCCACA	59.897	20	163	59136	59298	CGGTCCTCTCGTGTCCTACT	59.325	20	ACAAGTCGAATCCTGGCAAT	59.556	20	188	59136	59323	AGTACGTACAGGCAGGCCC	60.149	19	CAGTGAACCGACTAGCCACA	59.897	20	198	59101	59298
scaffold161_16.1	5	p3	(CGG)6	18	87504	87521	5	TGTTGTGCATCCTCTTGAGC	59.992	20	ACATAGTCCCCGATCTGTCG	59.950	20	241	87330	87570	GCTGTTGTGCATCCTCTTGA	59.992	20	ACATAGTCCCCGATCTGTCG	59.950	20	243	87328	87570	GCTTGTAGCCCTCGAACTTG	60.015	20	ACATAGTCCCCGATCTGTCG	59.950	20	220	87351	87570
scaffold161_16.1	6	p3	(CGG)5	15	89731	89745	5	GCTTGTAGCCCTCGAACTTG	60.015	20	ACACCAACGTCCTTCCCATA	60.232	20	163	89651	89813	GCTTGTAGCCCTCGAACTTG	60.015	20	TACACCAACGTCCTTCCCAT	60.232	20	164	89651	89814	TAGCCCTCGAACTTGAGCAT	59.978	20	ACACCAACGTCCTTCCCATA	60.232	20	158	89656	89813
scaffold173_17.9	1	p3	(TGT)6	18	50900	50917	5	AACTTGCTTGGGACAAAAGG	59.215	20	TCAATGTTTGACCACGGAAA	59.941	20	194	50876	51069	AACTTGCTTGGGACAAAAGG	59.215	20	GTTTGACCACGGAAAGAAGC	59.717	20	189	50876	51064	CCAACTTGCTTGGGACAAAA	61.029	20	TCAATGTTTGACCACGGAAA	59.941	20	196	50874	51069
scaffold173_17.9	2	p3	(ACA)5	15	68461	68475	5	CATCCATACCACCCGTTACC	59.933	20	ACGGTTCAAACAAAGGAACC	58.934	20	215	68383	68597	CCATCCATACCACCCGTTAC	59.933	20	ACGGTTCAAACAAAGGAACC	58.934	20	216	68382	68597	ACCATCCATACCACCCGTTA	59.933	20	ACGGTTCAAACAAAGGAACC	58.934	20	217	68381	68597
scaffold172_17.3	1	p3	(AGT)126	378	102606	102983	0	0	0	0	0	0	0	0	0	0	0	0	0	0	0	0	0	0	0	0	0	0	0	0	0	0	0	0
scaffold172_17.3	2	c	(GTAT)7gtgtgtgtgtg(TGTA)64	295	116855	117149	0	0	0	0	0	0	0	0	0	0	0	0	0	0	0	0	0	0	0	0	0	0	0	0	0	0	0	0
scaffold172_17.3	3	p3	(CGT)5	15	124092	124106	5	CATTGGATCCATGAGCTGTG	60.072	20	CGGACAACGAGGTCAAGAAC	60.690	20	167	124064	124230	CATTGGATCCATGAGCTGTG	60.072	20	ACGGACAACGAGGTCAAGAA	60.690	20	168	124064	124231	CATTGGATCCATGAGCTGTG	60.072	20	CGGACAACGAGGTCAAGAA	59.815	19	167	124064	124230
scaffold159_16.7	1	p3	(GGA)5	15	109599	109613	5	ATCCCAGAGCAACTAGCCAA	59.836	20	CCGTCTCAAGTGCAACCTCT	60.444	20	189	109460	109648	AATCCCAGAGCAACTAGCCA	59.836	20	CCGTCTCAAGTGCAACCTCT	60.444	20	190	109459	109648	ATCCCAGAGCAACTAGCCAA	59.836	20	CTACTCCAAATGGACCAGCC	59.550	20	207	109460	109666
scaffold159_16.7	2	p3	(ACT)5	15	122200	122214	5	CAATCAACACCACAGCCAAC	60.008	20	GGGCTCCGAGTTCATCTACA	60.218	20	179	122149	122327	CAACCAATCAACACCACAGC	60.008	20	GGGCTCCGAGTTCATCTACA	60.218	20	183	122145	122327	TATCACGCTGAAACCAACCA	60.111	20	GGGCTCCGAGTTCATCTACA	60.218	20	197	122131	122327
scaffold159_16.7	3	p3	(ACT)5	15	122482	122496	5	TGTAGATGAACTCGGAGCCC	60.218	20	CGGTCCTGCTGCTAGTTTTC	60.015	20	219	122308	122526	TGTAGATGAACTCGGAGCCC	60.218	20	TCGGTCCTGCTGCTAGTTTT	60.015	20	220	122308	122527	TGTAGATGAACTCGGAGCCC	60.218	20	TTCGGTCCTGCTGCTAGTTT	60.015	20	221	122308	122528
scaffold159_16.7	4	p3	(TCC)5	15	162084	162098	5	CCTCGCTCACCTCCCTCT	60.503	18	AAGCCTTTACTCCTCCCACC	59.576	20	235	162063	162297	CTCCTCGCTCACCTCCCT	60.503	18	AAGCCTTTACTCCTCCCACC	59.576	20	237	162061	162297	CCTCGCTCACCTCCCTCT	60.503	18	GATTCCAGCCATGCTTTGTC	60.613	20	191	162063	162253
scaffold159_16.7	5	p3	(GGA)5	15	162328	162342	5	CCTCGAACACCTGTCTCCAT	60.112	20	GAAAAAGCCCACCAAAACAA	59.953	20	244	162137	162380	TTAAAAGAAGCGAAAGGCGA	60.089	20	CCATACGTAGAGACGACGCA	59.888	20	219	162296	162514	CCTCGAACACCTGTCTCCAT	60.112	20	AACAACTCAAAACCCAACGG	59.869	20	229	162137	162365
scaffold159_16.7	6	p3	(AGA)5	15	173183	173197	5	GTACTGCCTCATCACCTCGG	60.678	20	AAGTCCGGATCCCGTAAGAC	60.328	20	188	173061	173248	CCGTACTGCCTCATCACCTC	60.678	20	AAGTCCGGATCCCGTAAGAC	60.328	20	190	173059	173248	GCAGGACAGGAACATCACCT	60.120	20	CGCCCAAGTGTCTTTCGTA	59.849	19	237	172983	173219
scaffold159_16.7	7	p3	(GCA)5	15	193067	193081	5	GCAGTTCCATCTCCTCAAGC	59.957	20	GGGGTGAGGAAGACAGCG	61.819	18	225	192904	193128	GCAGTTCCATCTCCTCAAGC	59.957	20	CGGGGTGAGGAAGACAGC	61.819	18	226	192904	193129	CATCTCCTCAAGCAACAGCA	60.136	20	GGGGTGAGGAAGACAGCG	61.819	18	218	192911	193128
scaffold159_16.7	8	p3	(GCA)5	15	194417	194431	5	GTTCCATCTCCTCAAGCAGC	59.957	20	GGGGTGAGGAAGACAGCG	61.819	18	222	194257	194478	GTTCCATCTCCTCAAGCAGC	59.957	20	CGGGGTGAGGAAGACAGC	61.819	18	223	194257	194479	GCAGTTCCATCTCCTCAAGC	59.957	20	GGGGTGAGGAAGACAGCG	61.819	18	225	194254	194478
scaffold159_16.7	9	p3	(GGC)5	15	203164	203178	5	ACATGGCCAACTCAATCCTC	59.934	20	AGAGATGTGGCCGTAGGAGA	59.827	20	246	203122	203367	ACATGGCCAACTCAATCCTC	59.934	20	GAGAGATGTGGCCGTAGGAG	59.827	20	247	203122	203368	GAACATGGCCAACTCAATCC	60.326	20	AGAGATGTGGCCGTAGGAGA	59.827	20	248	203120	203367
scaffold159_16.7	10	p3	(CGC)5	15	221267	221281	5	AAACATCAAGAAACGCGACC	60.118	20	GCTGCATTAGTGGGTTCCAT	59.962	20	248	221152	221399	AAACATCAAGAAACGCGACC	60.118	20	AGTGGGTTCCATCCCTCTCT	59.929	20	240	221152	221391	CCCAAGATCATGACCCAAAC	60.173	20	ATGGACCAAGAAACCTCACG	59.966	20	236	221211	221446
scaffold159_16.7	11	p3	(GCT)5	15	251901	251915	5	TCAAGTTCTCCTCCGTCCAC	60.238	20	ACGCTGCTGCTGCTCTTG	61.668	18	244	251702	251945	TCAAGTTCTCCTCCGTCCAC	60.238	20	CACGCTGCTGCTGCTCTT	61.668	18	245	251702	251946	CTCAAGTTCTCCTCCGTCCA	60.377	20	ACGCTGCTGCTGCTCTTG	61.668	18	245	251701	251945
scaffold159_16.7	12	p3	(CGG)5	15	275061	275075	5	TTGCAGAGCAGCATCACG	60.907	18	TACCATCTCCTTCGTCGGC	61.164	19	250	274981	275230	GTTGCAGAGCAGCATCACG	61.795	19	ATCTCCTTCGTCGGCGTT	60.769	18	247	274980	275226	CGTTGCAGAGCAGCATCAC	61.795	19	ATCTCCTTCGTCGGCGTT	60.769	18	248	274979	275226
scaffold159_16.7	13	p3	(ACT)5	15	276097	276111	5	GATCGAGACCATGCGATCTT	60.189	20	GTCGCAGTTGACTTCCGTTT	60.299	20	218	275935	276152	GAGACCGCAGACCATGACTT	60.269	20	GTCGCAGTTGACTTCCGTTT	60.299	20	247	275906	276152	GACCATGACTTGAAATGCCC	60.326	20	GTCGCAGTTGACTTCCGTTT	60.299	20	238	275915	276152
scaffold159_16.7	14	p3	(GTG)6	18	330707	330724	5	ACTAGCCAGATGCCCATGTT	59.579	20	GCCAATCTGCCAACTTTTCT	59.316	20	189	330564	330752	TGTGCCACGGTACATCAAAC	60.436	20	GCCAATCTGCCAACTTTTCT	59.316	20	170	330583	330752	GTTGTGCCACGGTACATCAA	60.436	20	GCCAATCTGCCAACTTTTCT	59.316	20	172	330581	330752
scaffold159_16.7	15	p3	(TAC)6	18	362300	362317	5	ACCGCAATTCTTCACTCGAT	59.700	20	CTGGCGTCGTACGGAGTAAT	60.154	20	215	362134	362348	ACCGCGTTTACTCCATGTTT	59.499	20	CTGGCGTCGTACGGAGTAAT	60.154	20	171	362178	362348	CCGCGTTTACTCCATGTTTC	60.502	20	CTGGCGTCGTACGGAGTAAT	60.154	20	170	362179	362348
scaffold159_16.7	16	p3	(ATT)5	15	403300	403314	5	AGATGGCATGGCTTTGACTC	60.226	20	TACGAAGGACAGCATGTTCG	59.864	20	159	403245	403403	AGATGGCATGGCTTTGACTC	60.226	20	AAATCATTTGCCTTCAAGCG	60.209	20	186	403245	403430	AATAAGCTGATCCATTGGCG	60.060	20	AAACAACCAGACCTCCTCCA	59.549	20	218	403144	403361
scaffold165_17.9	1	p3	(CGC)5	15	2642	2656	5	AGCCTCAGCAGCTCCAAC	59.239	18	GACTGGCCTCAAGGACGTAG	59.867	20	204	2532	2735	AGCCTCAGCAGCTCCAAC	59.239	18	TGAACTTGAACTGGAAGCGA	59.566	20	222	2532	2753	CTCAGCAGCTCCAACAGGG	62.132	19	GACTGGCCTCAAGGACGTAG	59.867	20	201	2535	2735
scaffold165_17.9	2	p3	(GTC)5	15	19929	19943	5	CATGCATGTTGTTCCTTTGC	60.119	20	CTGGAATCAGCAAGGCATTT	60.214	20	206	19764	19969	GCATGCATGTTGTTCCTTTG	60.119	20	CTGGAATCAGCAAGGCATTT	60.214	20	207	19763	19969	TGCATGCATGTTGTTCCTTT	60.119	20	CTGGAATCAGCAAGGCATTT	60.214	20	208	19762	19969
scaffold165_17.9	3	p5	(CAAGC)4	20	20946	20965	5	CGAGAAGAACTGGGACGAAC	59.844	20	CCAACGAGCAACAGAACAGA	60.025	20	231	20774	21004	GCGCAGAGACCAGAGAAGAG	60.431	20	CCAACGAGCAACAGAACAGA	60.025	20	204	20801	21004	GGGAAAAAGGAGAGCGAGAG	60.455	20	CCAACGAGCAACAGAACAGA	60.025	20	183	20822	21004
scaffold165_17.9	4	p3	(GTG)5	15	82378	82392	5	TCGTCCTCTGCTAGCTCCTC	59.851	20	ACCACCACGTCCACATCC	60.236	18	235	82186	82420	TCCTCGTCCTCTGCTAGCTC	59.851	20	ACCACCACGTCCACATCC	60.236	18	238	82183	82420	TCGTCCTCTGCTAGCTCCTC	59.851	20	CACCACCACGTCCACATC	59.291	18	236	82186	82421
scaffold165_17.9	5	p3	(CCA)5	15	89573	89587	5	CAATTGCGCTCTTCAAACAA	59.992	20	GAGGTGGCTACAGCAGTGGT	60.329	20	202	89419	89620	TCCTGCCCTCCATAACTTTG	60.066	20	GAAGCGTCCGTGTGAATGTA	59.722	20	172	89548	89719	TTAAAACGAGTCCTGCCCTC	59.312	20	GAAGCGTCCGTGTGAATGTA	59.722	20	182	89538	89719
scaffold165_17.9	6	p3	(GCG)5	15	155590	155604	5	CCCAGTCTCACCCAGTCAGT	60.153	20	AAGGGGTTCAGGAGCAGAGT	60.252	20	230	155471	155700	CCCAGTCTCACCCAGTCAGT	60.153	20	GAACCTTGGAAGGGGTTCAG	60.852	20	239	155471	155709	CCCAGTCTCACCCAGTCAGT	60.153	20	GGGGTTCAGGAGCAGAGTATC	60.088	21	228	155471	155698
scaffold165_17.9	7	p4	(TTTC)9	36	158251	158286	5	GTTCTGCCTTGGCTTGACAT	60.263	20	CATTGCACAGCAAGAGCATT	60.019	20	237	158223	158459	TTCTGCCTTGGCTTGACATT	60.776	20	CATTGCACAGCAAGAGCATT	60.019	20	236	158224	158459	GTGTTCTGCCTTGGCTTGAC	60.844	20	CATTGCACAGCAAGAGCATT	60.019	20	239	158221	158459
scaffold165_17.9	8	p3	(AAG)5	15	210691	210705	5	AGGCGAAGGCATGTTAAAAA	59.720	20	TGGAGCAAGAAAGCGAAAAT	59.960	20	220	210648	210867	GTCACTTGGAACGGGACATT	59.827	20	AGGAACTTGGCGGGTTTTAT	59.835	20	203	210544	210746	GCGAAGGCATGTTAAAAACC	59.592	20	TGGAGCAAGAAAGCGAAAAT	59.960	20	218	210650	210867
scaffold165_17.9	9	p3	(CAA)10	30	225324	225353	5	GACGAGCTCATGTGGGATG	60.222	19	AGCCATATTCAGGATGCACG	61.023	20	244	225171	225414	GACGAGCTCATGTGGGATG	60.222	19	CATATTCAGGATGCACGGC	60.049	19	241	225171	225411	GACGAGCTCATGTGGGATG	60.222	19	GCCATATTCAGGATGCACG	60.049	19	243	225171	225413
scaffold165_17.9	10	p4	(CTCC)5	20	234554	234573	5	CGGCAACACACGGATACATA	60.401	20	CTTATCGTCCATGGGCTACG	60.481	20	216	234461	234676	CACGACCGTGATCTCTCTCC	60.829	20	AGTACGACGGTTCGCTTGTT	59.803	20	244	234531	234774	CACGACCGTGATCTCTCTCC	60.829	20	GAGTACGACGGTTCGCTTGT	60.321	20	245	234531	234775
scaffold165_17.9	11	p5	(GATTC)4	20	234843	234862	5	CCCATGGACGATAAGGAGAA	59.887	20	GAAATGGTGGCCAAGAGGTA	59.933	20	240	234662	234901	AACAAGCGAACCGTCGTACT	59.803	20	CTCTCGTCATCCTACGCACA	60.008	20	241	234755	234995	CCCATGGACGATAAGGAGAA	59.887	20	GCCAAGAGGTAACGGCAATA	60.096	20	231	234662	234892
scaffold157_17.5	1	p3	(GAC)6	18	37139	37156	5	TGTTCGGATGACAGGATGAG	59.631	20	GAGGTTGAGGTGGGAAGAGC	61.172	20	201	37021	37221	GTTCGGATGACAGGATGAGG	60.475	20	GAGGTTGAGGTGGGAAGAGC	61.172	20	200	37022	37221	GTGTTCGGATGACAGGATGA	59.478	20	GAGGTTGAGGTGGGAAGAGC	61.172	20	202	37020	37221
scaffold157_17.5	2	p3	(GAC)6	18	38807	38824	5	TGTTCGGATGACAGGATGAG	59.631	20	AGTTAGCCGACTGGATTGGA	59.694	20	246	38689	38934	GTTCGGATGACAGGATGAGG	60.475	20	AGTTAGCCGACTGGATTGGA	59.694	20	245	38690	38934	TGTTCGGATGACAGGATGAG	59.631	20	GACGGAAGGTAGGAGGAGGT	59.558	20	216	38689	38904
scaffold157_17.5	3	p3	(AGC)7	21	62210	62230	5	GAATTTCATTTGGCCACACC	60.177	20	GGAGGATGAGACATGGATGC	60.448	20	209	62066	62274	TGCAAGAACGCAGAGGTAGA	59.740	20	TGAGACATGGATGCTGGCTA	60.376	20	236	62033	62268	CACATCTGCACAGACCGAAC	60.319	20	TGAGACATGGATGCTGGCTA	60.376	20	182	62087	62268
scaffold180_16.0	1	p3	(TCC)5	15	19445	19459	5	TGGAAGGTAGCTGAGCACAA	59.591	20	GGTCAAGCTGTGGATTGAGG	60.656	20	217	19386	19602	TGAGCACAAACGAAGGAAGA	59.566	20	GGTCAAGCTGTGGATTGAGG	60.656	20	206	19397	19602	TGGAAGGTAGCTGAGCACAA	59.591	20	ACGACTTTCGCTACGAGCTG	60.730	20	158	19386	19543
scaffold180_16.0	2	p3	(CGC)5	15	37377	37391	5	GAAAATAATCGGGAGCACCA	59.901	20	AGCTGTGGATCGAGGAGCTA	60.119	20	244	37249	37492	GAAAATAATCGGGAGCACCA	59.901	20	TCCTTGACGATTTCCGCTAC	60.214	20	196	37249	37444	GAAAATAATCGGGAGCACCA	59.901	20	GTCCTTGACGATTTCCGCTA	60.214	20	197	37249	37445
scaffold180_16.0	3	p3	(TCC)5	15	61960	61974	5	ACCACACGAGCATGGAGTC	59.682	19	GATACCGACCGAGGAGGAG	59.621	19	240	61770	62009	GACCACACGAGCATGGAGT	59.682	19	GATACCGACCGAGGAGGAG	59.621	19	241	61769	62009	ACCACACGAGCATGGAGTC	59.682	19	ATACCGACCGAGGAGGAGG	61.394	19	239	61770	62008
scaffold180_16.0	4	p3	(GAG)5	15	88203	88217	5	CTCATGCTCTCTCCGTTTTG	58.596	20	GCCATCCCCAATAAGCAAC	60.289	19	250	88169	88418	CATGCTCTCTCCGTTTTGC	59.537	19	GCCATCCCCAATAAGCAAC	60.289	19	248	88171	88418	TCATGCTCTCTCCGTTTTGC	61.468	20	GCCATCCCCAATAAGCAAC	60.289	19	249	88170	88418
scaffold180_16.0	5	p4	(TATC)12	48	88617	88664	5	CCAGCCAGCAACAATCTTTT	60.249	20	GGTGGGTGAGTCTTGAGAGG	59.682	20	240	88506	88745	CCAGCCAGCAACAATCTTTT	60.249	20	GGGTGGGTGAGTCTTGAGAG	59.682	20	241	88506	88746	ATCCAGCCAGCAACAATCTT	59.700	20	GGTGGGTGAGTCTTGAGAGG	59.682	20	242	88504	88745
scaffold176_16.6	1	p3	(GCC)5	15	18150	18164	5	AGCATTTACCATGGGAACCA	60.192	20	ATGGGAAGAGAGGGGAAAGA	60.008	20	243	17957	18199	AGCATTTACCATGGGAACCA	60.192	20	GATGGGAAGAGAGGGGAAAG	60.008	20	244	17957	18200	AGCATTTACCATGGGAACCA	60.192	20	AGATGGGAAGAGAGGGGAAA	60.008	20	245	17957	18201
scaffold176_16.6	2	p3	(CGG)5	15	47308	47322	5	AGTTACCTTGACGGAGGGCT	60.132	20	GACCAGGAGAACCTCCACC	59.472	19	183	47254	47436	GAGCAGATCGCCCAAGTTAC	59.843	20	GACCAGGAGAACCTCCACC	59.472	19	197	47240	47436	AGTTACCTTGACGGAGGGCT	60.132	20	CGACCAGGAGAACCTCCAC	60.662	19	184	47254	47437
scaffold176_16.6	3	p3	(CGC)5	15	54633	54647	5	ACGCCCATAAAACGAAACAG	59.996	20	AGCTCCCACGTCGTCATC	59.782	18	181	54550	54730	TCGTATTCGATCCCTTCTCG	60.170	20	AGCTCCCACGTCGTCATC	59.782	18	217	54514	54730	ACGCCCATAAAACGAAACAG	59.996	20	CAGCTCCCACGTCGTCAT	60.871	18	182	54550	54731
scaffold176_16.6	4	p4	(ATTT)5	20	152691	152710	5	GAAAGAGATGACAGGTGGGG	59.505	20	ACACCACCGTTGGACAAAAT	60.134	20	245	152634	152878	GAGATGACAGGTGGGGTCAG	60.527	20	ACACCACCGTTGGACAAAAT	60.134	20	241	152638	152878	AGAGATGACAGGTGGGGTCA	60.527	20	ACACCACCGTTGGACAAAAT	60.134	20	242	152637	152878
scaffold176_16.6	5	p4	(CTTT)6	24	180591	180614	5	CCGACCATGCTTACTATGTTTG	59.536	22	TCCTTTCCATTCATCCATCC	59.685	20	213	180525	180737	TTTTTCCGACCATGCTTACT	57.367	20	TCCTTTCCATTCATCCATCC	59.685	20	218	180520	180737	CCGACCATGCTTACTATGTTTG	59.536	22	TTTCCATTCATCCATCCACC	60.526	20	210	180525	180734
scaffold171_16.2	1	p3	(CGC)6	18	6187	6204	5	CACCTCAGTTCCAGTGCTCC	60.861	20	GATACAGGGCGCTCTTCTTG	59.978	20	224	6026	6249	CCACCTCAGTTCCAGTGCTC	60.861	20	GATACAGGGCGCTCTTCTTG	59.978	20	225	6025	6249	TCCACCTCAGTTCCAGTGCT	60.861	20	GATACAGGGCGCTCTTCTTG	59.978	20	226	6024	6249
scaffold171_16.2	2	p4	(TCTT)5	20	41473	41492	5	TGTTCCTGGTTGATTAGCCC	59.933	20	GAGCTAGAGCCGTCGACAAG	60.299	20	222	41420	41641	GCTGTGTGTGTTCCTGGTTG	60.203	20	GAGCTAGAGCCGTCGACAAG	60.299	20	230	41412	41641	TGTTCCTGGTTGATTAGCCC	59.933	20	ATCATGAGCTAGAGCCGTCG	60.526	20	227	41420	41646
scaffold171_16.2	3	p3	(CGG)5	15	60059	60073	5	GCTGTTCCCAATTCCTACCA	59.933	20	AACAGTTGGGTGGTTCTTGG	59.861	20	239	59994	60232	GCTGTTCCCAATTCCTACCA	59.933	20	GGTGAACAGTTGGGTGGTTC	60.261	20	243	59994	60236	TGCTGTTCCCAATTCCTACC	59.933	20	GGTGAACAGTTGGGTGGTTC	60.261	20	244	59993	60236
scaffold171_16.2	4	p3	(CCG)7	21	136355	136375	5	TCTCCAGTTTCGTCCAGACC	60.238	20	GTAGAGGATGTCGTCGAGGC	59.834	20	165	136293	136457	CGCAAGTGGTTCTCCAGTTT	60.291	20	GTAGAGGATGTCGTCGAGGC	59.834	20	175	136283	136457	GGTTCTCCAGTTTCGTCCAG	59.697	20	GTAGAGGATGTCGTCGAGGC	59.834	20	168	136290	136457
scaffold171_16.2	5	p3	(CGG)5	15	173427	173441	5	CGGCCCGATAAGAAGAAGA	60.294	19	CTCGTACTCGCTGTCGAGC	59.896	19	204	173373	173576	CGGCCCGATAAGAAGAAGA	60.294	19	GAGCTCGTACTCGCTGTCG	59.896	19	207	173373	173579	CGGCCCGATAAGAAGAAGA	60.294	19	CGAGCTCGTACTCGCTGTC	59.896	19	208	173373	173580
scaffold171_16.2	6	p3	(TAA)5	15	196168	196182	5	CCTGGACTGTTTGCTGGACT	60.298	20	TGGCTTCTTTCCAGGTATGC	60.214	20	229	196012	196240	GTTTTGCCCTGGACTGTTTG	60.529	20	TGGCTTCTTTCCAGGTATGC	60.214	20	236	196005	196240	TGTTTTGCCCTGGACTGTTT	60.529	20	TGGCTTCTTTCCAGGTATGC	60.214	20	237	196004	196240
scaffold171_16.2	7	p4	(AGCG)5	20	198350	198369	5	TTCTTCCGAAAAGCAGCAAC	60.502	20	TGTACAGTGTGCACGTAGCG	59.555	20	205	198221	198425	GTTCTTCCGAAAAGCAGCAA	60.502	20	TGTACAGTGTGCACGTAGCG	59.555	20	206	198220	198425	TTCTTCCGAAAAGCAGCAAC	60.502	20	GCATGCATGTCTGTGCTGTA	59.441	20	221	198221	198441
scaffold171_16.2	8	p4	(TGCA)5	20	198800	198819	5	CAATGGTAGGGCTGGGTATG	60.206	20	CGCCGAAAAGGGTTACTACA	60.124	20	240	198648	198887	GCGCTTTTGTTATCTTCCCA	60.209	20	CGCCGAAAAGGGTTACTACA	60.124	20	216	198672	198887	ATGGTAGGGCTGGGTATGTG	59.694	20	CGCCGAAAAGGGTTACTACA	60.124	20	238	198650	198887
scaffold183_16.5	1	p3	(CTG)5	15	19977	19991	5	GAAGCAGAAGTCGACCCAAG	59.989	20	TGAGATGACTGACGCAGAGG	60.138	20	211	19838	20048	AGAAGCAGAAGTCGACCCAA	59.989	20	TGAGATGACTGACGCAGAGG	60.138	20	212	19837	20048	GAAGCAGAAGTCGACCCAAG	59.989	20	GAGTTGAACGAGCAAGGGAC	59.851	20	183	19838	20020
scaffold183_16.5	2	p4	(AGAT)5	20	42823	42842	5	TGACTGCATTCCTTAGTGCG	60.011	20	ATACGTTCTCGATGGCAACC	59.962	20	216	42695	42910	TGACTGCATTCCTTAGTGCG	60.011	20	GGGAGAATTACGCGTTTCAA	60.074	20	249	42695	42943	TGACTGCATTCCTTAGTGCG	60.011	20	AGAGTCAAATCGGAGTGCGT	59.874	20	188	42695	42882
scaffold183_16.5	3	p3	(GCC)5	15	46229	46243	5	ACTCAAAAAGGCACACGGTC	60.156	20	CAATCAACGTTGGTGGTCTG	60.001	20	151	46116	46266	GGGTGGTGGTTAGCTAGCAG	59.757	20	CAATCAACGTTGGTGGTCTG	60.001	20	177	46090	46266	TTTGCAGGATCCATGTTGTG	60.517	20	CAATCAACGTTGGTGGTCTG	60.001	20	206	46061	46266
scaffold183_16.5	4	p3	(GCT)5	15	51005	51019	5	CCTCGATCTCACGGCTATGT	60.240	20	CAGGTCTGGAGGAGCGAAC	60.961	19	195	50893	51087	AACTCTGCTCCGATCCACAC	60.269	20	CAGGTCTGGAGGAGCGAAC	60.961	19	228	50860	51087	ACACCAAACTCTGCTCCGAT	59.727	20	CAGGTCTGGAGGAGCGAAC	60.961	19	234	50854	51087
scaffold183_16.5	5	p3	(TCG)6	18	58455	58472	5	CACGCTGGTTGTAGTTTCCA	59.758	20	CTGATCGTGTTGTCGTCTGC	60.473	20	206	58324	58529	CACGCTGGTTGTAGTTTCCA	59.758	20	GCTGATCGTGTTGTCGTCTG	60.473	20	207	58324	58530	GCACATCACGCTGGTTGTAG	60.333	20	CTGATCGTGTTGTCGTCTGC	60.473	20	212	58318	58529
scaffold183_16.5	6	p3	(TTG)5	15	63796	63810	5	CCGTGAGCTCTCACTCACTC	58.699	20	TCCATCACCTTTCCATTTCC	59.727	20	174	63733	63906	ACCGTGAGCTCTCACTCACTC	59.645	21	TCCATCACCTTTCCATTTCC	59.727	20	175	63732	63906	CCGTGAGCTCTCACTCACTC	58.699	20	GCAAACTCCATCACCTTTCC	59.532	20	180	63733	63912
scaffold185_15.5	1	p3	(CCT)5	15	10945	10959	5	GCCATCGTAGACGACCTCTC	59.834	20	GATTCTGGAGGCACACGATT	60.081	20	172	10914	11085	TTTTAGAATTGGGCCGTGAC	59.938	20	AGATGTCCTCGAGTATGCCG	60.240	20	235	10763	10997	GTTTTAGAATTGGGCCGTGA	59.938	20	AGATGTCCTCGAGTATGCCG	60.240	20	236	10762	10997
scaffold174_17.6	1	p3	(GCT)5	15	35173	35187	5	GGTTCGTACGTCTTTGAGGC	59.740	20	TATGGCATCATCAGCACGAT	60.065	20	240	35082	35321	CGACCAAATCTTTCTCCCAG	59.665	20	ATGGCATCATCAGCACGATA	60.065	20	199	35122	35320	CGACCAAATCTTTCTCCCAG	59.665	20	TATGGCATCATCAGCACGAT	60.065	20	200	35122	35321
scaffold174_17.6	2	c	(AGA)108acgagtgagagacgactgggttttgtgttgggctgagttagaaggactcgtttcag(CTT)6	398	41150	41547	0	0	0	0	0	0	0	0	0	0	0	0	0	0	0	0	0	0	0	0	0	0	0	0	0	0	0	0
scaffold174_17.6	3	p3	(TAT)5	15	101629	101643	5	GCATAGCGTGTGGTAGGGAT	59.985	20	TCGAACTTATCGCTTCCGTT	59.845	20	212	101485	101696	GCATAGCGTGTGGTAGGGAT	59.985	20	TTCGAACTTATCGCTTCCGT	59.845	20	213	101485	101697	TCCATGATCTTTGTCTTGCG	59.799	20	GCAGTGATGTGCTTGATGCT	60.024	20	244	101556	101799
scaffold174_17.6	4	p3	(TAA)7	21	149055	149075	5	GCGGCTCAGAACTCAAAACT	59.621	20	GAATTAGCCAGCGGTTACCA	60.096	20	176	148973	149148	GCGGCTCAGAACTCAAAACT	59.621	20	TTTTGAATTAGCCAGCGGTT	59.720	20	180	148973	149152	GCGGCTCAGAACTCAAAACT	59.621	20	TTTTTGAATTAGCCAGCGGT	59.720	20	181	148973	149153
scaffold174_17.6	5	p3	(CTC)7	21	174605	174625	5	GTCAAGGTCGCCACCATCT	61.100	19	AGGGAGTAGTCGAGGAAGGC	59.840	20	159	174566	174724	GTCAAGGTCGCCACCATCT	61.100	19	GAAGACGAGGAGGAGGGAGT	59.807	20	172	174566	174737	GTCAAGGTCGCCACCATCT	61.100	19	GGAGGAGGGAGTAGTCGAGG	60.208	20	164	174566	174729
scaffold174_17.6	6	p3	(GAA)5	15	175761	175775	5	ACGGCCTGCTACTTGGAGT	59.883	19	CGTATCCAATGCGGAGTACA	59.566	20	211	175733	175943	ACGGCCTGCTACTTGGAGT	59.883	19	TCTTACGTATCCAATGCGGA	59.136	20	216	175733	175948	ACGGCCTGCTACTTGGAGT	59.883	19	CGATCGATGAATGAATTTGC	59.069	20	168	175733	175900
scaffold186_16.5	1	p3	(GCC)5	15	8993	9007	5	GACGACCACTCTCCGATTTC	59.661	20	ATGTGACGTAGCAGGGCAG	59.871	19	249	8808	9056	GACCACTCTCCGATTTCCAC	59.511	20	ATGATGTGACGTAGCAGGGC	61.099	20	249	8811	9059	GACCACTCTCCGATTTCCAC	59.511	20	ATGTGACGTAGCAGGGCAG	59.871	19	246	8811	9056
scaffold186_16.5	2	p3	(CGT)5	15	58735	58749	5	CCATCCCGATCGACGTATTA	60.681	20	CTCCGAGTTCAAGCACAAGC	61.116	20	199	58651	58849	CCATCCCGATCGACGTATTA	60.681	20	GCTCCGAGTTCAAGCACAAG	61.116	20	200	58651	58850	CCATCCCGATCGACGTATTA	60.681	20	TCCGAGTTCAAGCACAAGC	60.128	19	198	58651	58848
scaffold186_16.5	3	p3	(CCT)5	15	63782	63796	5	TCCAGTACTGCCCCTTGTTC	60.111	20	ATCTCGTCTCGGGGCTCT	59.903	18	186	63715	63900	GAAGGTCTTGAAGCAGACGG	59.989	20	CGAACGACAGGGAGAACG	60.393	18	182	63647	63828	GAAGGTCTTGAAGCAGACGG	59.989	20	GACGGTGCTGAGGACGAC	60.425	18	210	63647	63856
scaffold186_16.5	4	p3	(TTA)5	15	91350	91364	5	AAAAAGGTGAATGCCCAGTG	59.971	20	TCGATAATTGTCGGAGGGAG	60.029	20	159	91275	91433	AAAAAGGTGAATGCCCAGTG	59.971	20	TTTCGATAATTGTCGGAGGG	59.894	20	161	91275	91435	AAAAAGGTGAATGCCCAGTG	59.971	20	CTAAATACAGGGCGCACGTT	60.152	20	179	91275	91453
scaffold186_16.5	5	p5	(CTCCA)4	20	100880	100899	5	AGTAGCAGCTGAAGACCGGA	60.156	20	TAAGGTGTGTCGTTCGTTCG	59.758	20	218	100714	100931	AGCTGAAGACCGGATCAAAA	59.813	20	TAAGGTGTGTCGTTCGTTCG	59.758	20	212	100720	100931	AGTAGCAGCTGAAGACCGGA	60.156	20	AGCGCTAAGGTGTGTCGTTC	60.462	20	223	100714	100936
scaffold184_18.0	1	p3	(AAG)6	18	2038	2055	5	AACCGTCATGTTTTGGAGTCT	58.563	21	GAAGACGGTGTTCACAACCA	59.571	20	173	2010	2182	AACCGTCATGTTTTGGAGTCT	58.563	21	ATTGGATTCATGCACGCTTT	60.478	20	237	2010	2246	AACCGTCATGTTTTGGAGTC	57.482	20	GAAGACGGTGTTCACAACCA	59.571	20	173	2010	2182
scaffold184_18.0	2	p3	(AAG)5	15	27459	27473	0	0	0	0	0	0	0	0	0	0	0	0	0	0	0	0	0	0	0	0	0	0	0	0	0	0	0	0
scaffold184_18.0	3	p5	(ATTTT)4	20	77217	77236	5	TTACGAGCTTTGATCTGCCC	60.352	20	TTTGGTGAGTGGTGCAAAAA	60.127	20	203	77181	77383	TTACGAGCTTTGATCTGCCC	60.352	20	TTGGTGAGTGGTGCAAAAAG	59.734	20	202	77181	77382	TTACGAGCTTTGATCTGCCC	60.352	20	TGGTGAGTGGTGCAAAAAGA	60.278	20	201	77181	77381
scaffold184_18.0	4	p3	(GCT)5	15	121747	121761	5	TGGATCTCCGAGAGGATGTC	60.160	20	TAGTCGGCGCTCAGTTAGGT	60.037	20	233	121652	121884	TGGATCTCCGAGAGGATGTC	60.160	20	CTCGGCCTTATGTAAACCCA	59.953	20	181	121652	121832	TGGATCTCCGAGAGGATGTC	60.160	20	CCGTGCCCTAGCCATAAGTA	60.110	20	160	121652	121811
scaffold184_18.0	5	p3	(ATT)7	21	137671	137691	5	GAGATCGTCCTCAGAGCTGC	60.255	20	GCTGAAAATTTGGGCTTTCA	60.188	20	241	137515	137755	GAGATCGTCCTCAGAGCTGC	60.255	20	AATTTGGGCTTTCATGTTGG	59.801	20	235	137515	137749	CCGTGAAAGTTGGAGCAGTT	60.291	20	GCTGAAAATTTGGGCTTTCA	60.188	20	219	137537	137755
scaffold184_18.0	6	p5	(TATTT)5	25	138964	138988	5	TCTTGCACCATAGGAGGAGG	60.210	20	TCTTGTTTTGTGTTTTGCGG	59.746	20	196	138921	139116	TCTTGCACCATAGGAGGAGG	60.210	20	TATTTATAGTGCGGGGGTGG	59.677	20	158	138921	139078	GCACCATAGGAGGAGGGATT	60.293	20	TCTTGTTTTGTGTTTTGCGG	59.746	20	192	138925	139116
scaffold187_18.8	1	p3	(TGG)5	15	69246	69260	5	GGTCTCAGCGGTTGTTGATT	60.119	20	CAGCCACAACAGTATGGTCG	60.175	20	173	69171	69343	GGTCTCAGCGGTTGTTGATT	60.119	20	CAAGGCAATAAGCCAAGGAA	60.202	20	200	69171	69370	GTTTGGTCTCAGCGGTTGTT	60.156	20	CAGCCACAACAGTATGGTCG	60.175	20	177	69167	69343
scaffold191_16.9	1	p3	(ATC)6	18	5417	5434	5	CTTGTACATCGGATCAGGGG	60.331	20	TGACGCAAAATGGATTGCTA	60.215	20	241	5371	5611	TGGTCATGTGTCCAACGAGT	60.005	20	TGGCTGAGCACAAGAGCTAC	59.344	20	248	5327	5574	GCTTGTACATCGGATCAGGG	60.483	20	TGACGCAAAATGGATTGCTA	60.215	20	242	5370	5611
scaffold191_16.9	2	p3	(GAT)5	15	55394	55408	5	GTTGGGAGTAGCACAACCGT	60.035	20	GTCCTTATATGGCCGAGCAA	60.060	20	151	55369	55519	GTTGGGAGTAGCACAACCGT	60.035	20	TCCTTATATGGCCGAGCAAG	60.188	20	150	55369	55518	ATATCGGGGTTGGGAGTAGC	60.173	20	GTCCTTATATGGCCGAGCAA	60.060	20	159	55361	55519
scaffold195_15.2	1	p6	(TATATG)4	24	11229	11252	0	0	0	0	0	0	0	0	0	0	0	0	0	0	0	0	0	0	0	0	0	0	0	0	0	0	0	0
scaffold193_17.6	1	p3	(GCC)5	15	22134	22148	5	CGATACAGGAGGCATTGGAT	59.917	20	CCGTGTACGAGAAGGAGGAC	59.721	20	233	21980	22212	CGATACAGGAGGCATTGGAT	59.917	20	ACCGTGTACGAGAAGGAGGA	59.721	20	234	21980	22213	CGATACAGGAGGCATTGGAT	59.917	20	AGAAGGAGGACTACCTGGGC	59.699	20	224	21980	22203
scaffold193_17.6	2	p3	(TCC)6	18	31668	31685	5	CTGAAGAATCTCAGCGACCC	59.950	20	AGGAGGAAGAGGAGGAGACG	59.945	20	161	31615	31775	CTGAAGAATCTCAGCGACCC	59.950	20	AAGAGGAGGAGACGGTTGGT	60.111	20	155	31615	31769	CTGAAGAATCTCAGCGACCC	59.950	20	GGAGGAGGAAGAGGAGGAGA	59.883	20	163	31615	31777
scaffold193_17.6	3	p3	(GCG)5	15	49530	49544	5	ACTATGGTGCGAGTGTGCAG	59.929	20	GCTTCGTGTTGTGCAGACAT	59.912	20	236	49446	49681	ACTATGGTGCGAGTGTGCAG	59.929	20	TCGTGTTGTGCAGACATCAA	59.868	20	233	49446	49678	CAGAGGACACTATGGTGCGA	59.855	20	GCTTCGTGTTGTGCAGACAT	59.912	20	244	49438	49681
scaffold193_17.6	4	p3	(GAG)5	15	68706	68720	0	0	0	0	0	0	0	0	0	0	0	0	0	0	0	0	0	0	0	0	0	0	0	0	0	0	0	0
scaffold194_18.6	1	p3	(TGC)5	15	23003	23017	5	ACAAGCAAGCTCGGACAACT	60.058	20	TCAAGTGAGCATGTGAGGGA	60.402	20	157	22902	23058	TGCAAAGAAACGAGCTGCTA	59.895	20	TCAAGTGAGCATGTGAGGGA	60.402	20	192	22867	23058	AACCCATCGAAACAAGCAAG	60.110	20	TCAAGTGAGCATGTGAGGGA	60.402	20	168	22891	23058
scaffold194_18.6	2	p3	(GCG)5	15	23806	23820	5	GCTCACATTCGCATCAAAGA	59.955	20	GAGGTTTCCCTCCCTTTGTC	59.912	20	209	23646	23854	TACAATGACCCAGCGAAACA	60.111	20	GAGGTTTCCCTCCCTTTGTC	59.912	20	179	23676	23854	CATTCGCATCAAAGAAACGA	59.809	20	GAGGTTTCCCTCCCTTTGTC	59.912	20	204	23651	23854
scaffold194_18.6	3	p3	(AGC)5	15	24055	24069	5	CCCTGAGACCTCGAAAACAG	59.837	20	TCTCCTCCTCTCCTGCAGAC	59.663	20	250	23904	24153	CCCTGAGACCTCGAAAACAG	59.837	20	TCCTCTCCTGCAGACCAAAC	60.386	20	245	23904	24148	CCCTGAGACCTCGAAAACAG	59.837	20	CTCCTCTCCTGCAGACCAAA	60.523	20	246	23904	24149
scaffold194_18.6	4	p3	(CAA)5	15	35952	35966	5	GGACATGGTTTTGGAGCACT	59.973	20	GGCTCTTAACCTTGTGGTCG	59.734	20	183	35889	36071	GGACATGGTTTTGGAGCACT	59.973	20	TAACCTTGTGGTCGTGGGTT	60.269	20	177	35889	36065	GGACATGGTTTTGGAGCACT	59.973	20	TTAACCTTGTGGTCGTGGGT	60.269	20	178	35889	36066
scaffold194_18.6	5	p3	(ATT)5	15	42893	42907	5	CGAACAGGGTGAATATAGCGA	60.103	21	TTCCATTCGATCAATTCGGT	60.274	20	182	42856	43037	CGAACAGGGTGAATATAGCGA	60.103	21	CTTACATGTTGGAGCACGGA	59.716	20	228	42856	43083	CGAACAGGGTGAATATAGCGA	60.103	21	GAGCACGGATTCACCACATA	59.527	20	217	42856	43072
scaffold194_18.6	6	p3	(ACA)6	18	56934	56951	5	ACCCACAAGCTTCCATGAAC	59.973	20	TGCTATGAGAAACGTGCCTG	60.011	20	241	56879	57119	ACCCACAAGCTTCCATGAAC	59.973	20	TCTTCGTCAGGCCTCTGATT	59.950	20	212	56879	57090	CAGAACCCACAAGCTTCCAT	60.111	20	TGCTATGAGAAACGTGCCTG	60.011	20	245	56875	57119
scaffold194_18.6	7	p3	(GGA)5	15	80088	80102	5	CTTGCATGACAAGATGGTGG	60.112	20	GCCATCTGAAGGGGTATCAA	59.894	20	198	80051	80248	CTTGCATGACAAGATGGTGG	60.112	20	CCATTCATTTGGAGCCATCT	59.894	20	211	80051	80261	ACTAGAGGTGGTGGTGGTGG	59.876	20	CACCTGAAGTGCCTCATCCT	60.261	20	223	79925	80147
scaffold200_16.9	1	p3	(GAA)6	18	49323	49340	5	TCGTGGAGGAAGATGTTGTG	59.676	20	TTCGCCTTCTCGATGTTCTT	59.955	20	222	49290	49511	TCGTGGAGGAAGATGTTGTG	59.676	20	TTTCGCCTTCTCGATGTTCT	59.955	20	223	49290	49512	TCGTGGAGGAAGATGTTGTG	59.676	20	CTTTCGCCTTCTCGATGTTC	59.955	20	224	49290	49513
scaffold201_17.9	1	p6	(GCCCAA)4	24	49186	49209	5	CGGATTTCGACAGACCATTC	60.461	20	AAGGCCCATTAGGGAACAGT	59.827	20	222	49157	49378	CGGATTTCGACAGACCATTC	60.461	20	CTGAAAATCTCAAAGGCCCA	60.184	20	234	49157	49390	CGGATTTCGACAGACCATTC	60.461	20	ATCTCAAAGGCCCATTAGGG	60.278	20	228	49157	49384
scaffold201_17.9	2	p5	(CCGAG)4	20	55191	55210	5	CGAGCCAGCTCGTTATCCTA	60.502	20	CATGGCATGATCAAAATTGC	59.898	20	240	55160	55399	TAAGATAATGAGCCGAGCCG	60.323	20	TGAGGCAGATGTGAATACCG	59.673	20	204	55142	55345	TAAGATAATGAGCCGAGCCG	60.323	20	CAGATGTGAATACCGGAGGG	60.331	20	199	55142	55340
scaffold105_18.1	1	p4	(TATT)5	20	202	221	5	TACGAAAAAGGCTGAAACGG	60.236	20	ACGTATCCACCGGTTTTGAG	59.853	20	243	177	419	TACGAAAAAGGCTGAAACGG	60.236	20	GTATCCACCGGTTTTGAGGA	59.790	20	241	177	417	TACGAAAAAGGCTGAAACGG	60.236	20	TATCCACCGGTTTTGAGGAA	60.301	20	240	177	416
scaffold105_18.1	2	p4	(TATT)5	20	1304	1323	5	TGTGCTATAGGCCACGAAAA	59.325	20	GAGATGCAAATCGGGGAATA	59.862	20	241	1267	1507	TGTCTCCTACTATCGGGCCA	60.615	20	GTTTTGCCGGCATATTTGAT	59.801	20	198	1188	1385	TGTGCTATAGGCCACGAAAA	59.325	20	TTGGTATGAGCCTTGACACG	59.716	20	180	1267	1446
scaffold105_18.1	3	p3	(CTC)5	15	3914	3928	5	GCTCGTGCGCACTTAATTTT	60.405	20	GACTTAGGGGTTGGCATCAA	59.933	20	245	3742	3986	CTCATTCTTGTACTCGCCCC	59.694	20	AAATGACAGGAGGAGCGAAA	59.813	20	164	3857	4020	CAGCCCCTTCTCATTCTTGT	59.284	20	CTAGCGCCAGTGGACTTAGG	60.030	20	151	3848	3998
scaffold105_18.1	4	p4	(CCGT)5	20	49729	49748	5	ATTCATCATGGGCCTAATGC	59.751	20	ACATCCGGATCAAAGCTGTC	60.081	20	224	49657	49880	ATTCATCATGGGCCTAATGC	59.751	20	CAAAGCTGTCCTCCCTTGTC	59.844	20	214	49657	49870	ATTCATCATGGGCCTAATGC	59.751	20	TCAAAGCTGTCCTCCCTTGT	59.844	20	215	49657	49871
scaffold105_18.1	5	c	(GGA)7cctcgtagaagaggaa(GAG)6	55	50392	50446	5	CAGCAGGGTGTCATCATCAG	60.270	20	GACATGAGCTTCTCCAGCCT	59.560	20	242	50308	50549	GTGTCATCATCAGCGACCAT	59.510	20	GACATGAGCTTCTCCAGCCT	59.560	20	235	50315	50549	GTCGTCTCCCTCCTCGTCTT	60.791	20	GGGATGTGAATGTCGAGGTC	60.335	20	249	50352	50600
scaffold105_18.1	6	p4	(TAAA)5	20	87959	87978	5	TGGCAGCATTTGCAATAAAA	60.211	20	CTGGGATGGAAGTGGTGAAT	59.779	20	249	87916	88164	GCACTTTTGGTTTCCCTGAA	60.088	20	TATTCCACCCAAGATACCCG	59.640	20	232	87811	88042	AGCACTTTTGGTTTCCCTGA	59.711	20	TATTCCACCCAAGATACCCG	59.640	20	233	87810	88042
scaffold105_18.1	7	p3	(GCT)5	15	105907	105921	5	CTGAACAGCTGAACCACCAA	59.873	20	CCATTAGGCTAGAGGCCCTT	59.704	20	176	105860	106035	CCACCAACATCACCAGTCAC	59.846	20	CCATTAGGCTAGAGGCCCTT	59.704	20	163	105873	106035	ACCACCAACATCACCAGTCA	59.846	20	CCATTAGGCTAGAGGCCCTT	59.704	20	164	105872	106035
scaffold105_18.1	8	p3	(AAG)7	21	123822	123842	5	GCGGTGACGATGATGATG	59.561	18	GACATGGTCGACAGGGAAGT	59.969	20	218	123799	124016	AGTGGAACCAATGTCGAACC	59.827	20	GTACGTCTGCTGCGACCC	60.436	18	196	123681	123876	CTGCGGTGACGATGATGA	60.380	18	GTCGACAGGGAAGTTGGAGA	60.238	20	214	123797	124010
scaffold105_18.1	9	c	(AGC)7agagtgcctcttcctcctccc(CCT)6	60	124205	124264	5	TGGGACCTGAGTACCTGGAG	60.104	20	TAGGCTTAGGCTGCCAAGAA	60.110	20	156	124165	124320	CTGGGACCTGAGTACCTGGA	60.104	20	TAGGCTTAGGCTGCCAAGAA	60.110	20	157	124164	124320	TGGGACCTGAGTACCTGGAG	60.104	20	AGTACAGGCCTAGGCGATCA	59.859	20	214	124165	124378
scaffold105_18.1	10	p3	(TGC)7	21	129131	129151	5	CTTCTTCGATCTTCCATGCC	59.773	20	GAGGCCCAAGGCTACACATA	60.096	20	183	129059	129241	CTTCTTCGATCTTCCATGCC	59.773	20	GCTGATGATCGATGTGAGGA	59.750	20	204	129059	129262	CTTCTTCGATCTTCCATGCC	59.773	20	GGAGCTGATGATCGATGTGA	59.750	20	207	129059	129265
scaffold105_18.1	11	p3	(CTT)5	15	130608	130622	5	GGACGGATACCAGTTCTTCG	59.550	20	ATGAGAAGAATCGGGTGGTG	59.927	20	188	130458	130645	CTACTGCGGTGAGTTCGACA	60.049	20	TAGCAGTAGCGCAGGAGGAG	60.827	20	204	130515	130718	CTACTGCGGTGAGTTCGACA	60.049	20	CTAGCAGTAGCGCAGGAGGA	60.827	20	205	130515	130719
scaffold105_18.1	12	p3	(TTG)5	15	134498	134512	5	CGTCCGGTGGGTAAATGTAG	60.241	20	GCTTTCTGCTGCTTTGCTTT	59.911	20	226	134324	134549	GAATATTCGTCCGGTGGGTA	59.645	20	GCTTTCTGCTGCTTTGCTTT	59.911	20	233	134317	134549	TAACAAATCGCCCGGTAGAA	60.448	20	GCTTTCTGCTGCTTTGCTTT	59.911	20	183	134367	134549
scaffold105_18.1	13	c	(TGC)5cttgg(TGT)9	47	139283	139329	5	AAGATGCAGACGAGGCACTT	60.020	20	TCCTCCACAACAACAACAGC	59.726	20	226	139142	139367	TGATGAAGATGCAGACGAGG	59.942	20	TCCTCCACAACAACAACAGC	59.726	20	231	139137	139367	CAGCCTGATGAAGATGCAGA	60.096	20	TCCTCCACAACAACAACAGC	59.726	20	236	139132	139367
scaffold105_18.1	14	p3	(GCC)5	15	147704	147718	5	TACCAACCCTTCCTCCTCCT	59.928	20	TGAGTTGTAGTGCACCTCGG	59.897	20	240	147666	147905	CTACCAACCCTTCCTCCTCC	59.928	20	TGAGTTGTAGTGCACCTCGG	59.897	20	241	147665	147905	ATGCCCTCTATTTTCAGCGA	59.807	20	TGGATGGGTCTAGGGTTTTG	59.784	20	243	147500	147742
scaffold105_18.1	15	p3	(GGC)5	15	168172	168186	5	AGAGGAACCACAACAATGGC	59.973	20	ATGAACGGTGGAGGTACTGC	59.997	20	217	168094	168310	TGGTCAGAGGAACCACAACA	60.129	20	ATGAACGGTGGAGGTACTGC	59.997	20	222	168089	168310	AGAGGAACCACAACAATGGC	59.973	20	CCATGAACGGTGGAGGTACT	59.844	20	219	168094	168312
scaffold105_18.1	16	p5	(CTTCC)4	20	185808	185827	5	CGAAGGTATCCAAGGACGAA	60.066	20	CCCCGTGATTAACCAACAAC	60.088	20	229	185624	185852	ACCCCAATCTCCTCCATTTC	60.133	20	CCCCGTGATTAACCAACAAC	60.088	20	210	185643	185852	GAACCCCAATCTCCTCCATT	60.133	20	CCCCGTGATTAACCAACAAC	60.088	20	212	185641	185852
scaffold105_18.1	17	p3	(TCT)5	15	189814	189828	5	TCGTACAAACGGTGGATGAA	59.964	20	GACCTTAGCTTGCTGCTGCT	59.927	20	238	189655	189892	TCGTACAAACGGTGGATGAA	59.964	20	GCTGACCTTAGCTTGCTGCT	59.927	20	241	189655	189895	TCGTACAAACGGTGGATGAA	59.964	20	AGCTGACCTTAGCTTGCTGC	59.927	20	242	189655	189896
scaffold105_18.1	18	p3	(CGC)6	18	205201	205218	5	CGAACACGCTGCTAAAAACA	60.052	20	TGCGACTTGAACACAGAACC	59.880	20	183	205093	205275	AGACCAGGTCAACGACGAAC	60.159	20	TGCGACTTGAACACAGAACC	59.880	20	198	205078	205275	GGAGCAATCTAGTCCGTCCA	60.218	20	TGCGACTTGAACACAGAACC	59.880	20	217	205059	205275
scaffold105_18.1	19	p4	(GTTG)5	20	224173	224192	5	CCAGGCCACTAACAACACCT	60.028	20	CCAAGAAGCAGTGCACAGAA	60.175	20	178	224063	224240	TGTGAGCATGATGGATTCGT	60.080	20	CCAAGAAGCAGTGCACAGAA	60.175	20	204	224037	224240	ACCAGGCCACTAACAACACC	59.891	20	CCAAGAAGCAGTGCACAGAA	60.175	20	179	224062	224240
scaffold105_18.1	20	p4	(GTTG)5	20	224738	224757	5	CCAGGCCACTAACAACACCT	60.028	20	CCAAGAAGCAGTGCACAGAA	60.175	20	178	224628	224805	TGTGAGCATGATGGATTCGT	60.080	20	CCAAGAAGCAGTGCACAGAA	60.175	20	204	224602	224805	ACCAGGCCACTAACAACACC	59.891	20	CCAAGAAGCAGTGCACAGAA	60.175	20	179	224627	224805
scaffold105_18.1	21	c	(GCA)6gccgggtttagagaagagaag(AGAAA)9	84	226158	226241	5	GGAGACTCGGAGGTTGTGAA	60.238	20	GGGAGGTGATCGGTGAGAC	60.483	19	232	226125	226356	CAGCCATGTGGATTGGATTA	59.350	20	CTTCATCGCACTCCCAGGTA	61.196	20	200	226069	226268	CAGCCATGTGGATTGGATTA	59.350	20	TTCATCGCACTCCCAGGTA	60.209	19	199	226069	226267
scaffold105_18.1	22	p3	(GGA)7	21	226447	226467	5	CAGCAGACATGCATCAGACA	59.547	20	ATGTTCCCTTGCTCCTTGTG	60.111	20	210	226400	226609	GCAGCAGACATGCATCAGAC	60.601	20	ATGTTCCCTTGCTCCTTGTG	60.111	20	211	226399	226609	CAGCAGACATGCATCAGACA	59.547	20	TTCCCTTGCTCCTTGTGATT	59.670	20	207	226400	226606
scaffold105_18.1	23	p3	(TAG)5	15	226631	226645	5	CACAAGGAGCAAGGGAACAT	60.111	20	ACACGACATGATGGAATGGA	59.769	20	220	226590	226809	CACAAGGAGCAAGGGAACAT	60.111	20	CGACATGATGGAATGGATGA	60.291	20	217	226590	226806	GGAGGAGGAGGAGGAACAAC	60.050	20	CTCTTTCGCATTGGAGTCGT	60.397	20	225	226452	226676
scaffold105_18.1	24	p3	(GAT)7	21	226951	226971	5	TTCCAGCAGAGAGCAAGGTT	60.134	20	ATGGAGGAGCTGGTGATGTC	60.080	20	229	226913	227141	AGGTTGATCCATCCAATCCA	60.135	20	ATGGAGGAGCTGGTGATGTC	60.080	20	214	226928	227141	GCAAGGTTGATCCATCCAAT	59.756	20	ATGGAGGAGCTGGTGATGTC	60.080	20	217	226925	227141
scaffold105_18.1	25	p4	(GTAT)96	384	232608	232991	0	0	0	0	0	0	0	0	0	0	0	0	0	0	0	0	0	0	0	0	0	0	0	0	0	0	0	0
scaffold105_18.1	26	p5	(AAAAG)4	20	237012	237031	5	TGGATCTAGCCCCCTTTCTT	60.032	20	GTTTGATTGATTGGTGGGCT	59.797	20	239	236982	237220	TGGATCTAGCCCCCTTTCTT	60.032	20	CGGGTCTGGTTTGATTGATT	59.790	20	247	236982	237228	GGAAGATCTGGGATCGACAA	60.011	20	ATGCAGCTTCTTCAACTGGG	60.397	20	202	236899	237100
scaffold105_18.1	27	p3	(GCA)5	15	255203	255217	5	GTCTTCCGATGGAGCGAGTA	60.362	20	TCTCTCTGATTGACTAGGAGGAGG	60.381	24	150	255105	255254	TGTGTCGAGAGTGGAGGAGG	61.441	20	TCTCTGATTGACTAGGAGGAGGA	59.470	23	184	255069	255252	CTGTGTCGAGAGTGGAGGAG	58.533	20	TCTCTGATTGACTAGGAGGAGGA	59.470	23	185	255068	255252
scaffold105_18.1	28	p6	(GCGCAG)4	24	255573	255596	5	GAGAGAGAGAGCCAAGCCAG	59.430	20	ATCAGAGGAACGTCCAGCTC	59.410	20	226	255531	255756	AGAGAGAGAGAGCCAAGCCA	59.430	20	ATCAGAGGAACGTCCAGCTC	59.410	20	227	255530	255756	GAGAGAGAGAGCCAAGCCAG	59.430	20	AGAGGTCGATCAGAGGAACG	59.405	20	234	255531	255764
scaffold105_18.1	29	p3	(GAT)6	18	256003	256020	5	GCTTCTTCCAGGTGGTGAAC	59.703	20	GCTTGCTGACGTAGTAGCCC	60.044	20	226	255819	256044	GCTTCTTCCAGGTGGTGAAC	59.703	20	CTTGCTGACGTAGTAGCCCA	59.097	20	225	255819	256043	GCTTCTTCCAGGTGGTGAAC	59.703	20	CCCAGCTTGCTGACGTAGTAG	60.081	21	230	255819	256048
scaffold105_18.1	30	p5	(TCTGT)4	20	258079	258098	5	TCACGCAGAAGCACTACAGG	60.199	20	TCTGCTGCTGCTGCTACTACA	60.111	21	220	257920	258139	GACGCTCGAGGTCTTCTCC	60.088	19	GGAAGTGCGCGCTAAAAATA	60.355	20	234	257951	258184	GGTCTTCTCCAACTGGCTCC	61.172	20	GGAAGTGCGCGCTAAAAATA	60.355	20	225	257960	258184
scaffold105_18.1	31	p3	(AAG)5	15	258593	258607	5	CTGACTTTTCCCTTGGCAAC	59.711	20	GCAAAATGCATGCTCAGAGA	60.104	20	216	258428	258643	ACTTTTCCCTTGGCAACCTC	60.476	20	GCAAAATGCATGCTCAGAGA	60.104	20	213	258431	258643	GACTTTTCCCTTGGCAACCT	60.476	20	GCAAAATGCATGCTCAGAGA	60.104	20	214	258430	258643
scaffold105_18.1	32	p5	(TCCTC)6	30	260813	260842	5	CGAATCCCATGCTTCATTTT	59.901	20	TCTCACTGGCTGGCTCTTCT	60.284	20	176	260698	260873	CGAATCCCATGCTTCATTTT	59.901	20	CTCTCACTGGCTGGCTCTTC	60.284	20	177	260698	260874	CGAATCCCATGCTTCATTTT	59.901	20	TCTCTCACTGGCTGGCTCTT	60.284	20	178	260698	260875
scaffold105_18.1	33	p4	(AAGG)5	20	269199	269218	5	GTGTCACGTTGGTGGAGATG	60.005	20	GAGCAGACCAGATCAGAGGG	59.945	20	227	269133	269359	GTGTCACGTTGGTGGAGATG	60.005	20	GCAGTGATGAGCAGACCAGA	60.146	20	235	269133	269367	ACGTTGGTGGAGATGGATTC	59.786	20	GAGCAGACCAGATCAGAGGG	59.945	20	222	269138	269359
scaffold105_18.1	34	p3	(CTG)5	15	270319	270333	5	GTACAGGCAAAGCTGGTGGT	60.179	20	CACGTCCAGAAGGAAACCAT	59.966	20	188	270170	270357	AGCTTAGTTGTTGTCGCCGT	59.943	20	CAACCACGACTTTTACGCCT	60.168	20	190	270274	270463	GTACAGGCAAAGCTGGTGGT	60.179	20	AAGAGGAAAGAGGGCGGATA	60.166	20	236	270170	270405
scaffold105_18.1	35	p3	(GAA)5	15	271042	271056	5	ACCTTGTCCTCGATGTGCTC	60.269	20	GGCAGGAACGTCAAGGTAAT	59.056	20	160	270920	271079	CTTGTCCTCGATGTGCTCCT	60.408	20	GGCAGGAACGTCAAGGTAAT	59.056	20	158	270922	271079	TTGTCCTCGATGTGCTCCTT	60.801	20	GGCAGGAACGTCAAGGTAAT	59.056	20	157	270923	271079
scaffold105_18.1	36	p3	(GAA)5	15	271848	271862	5	TGAATTGATCCAAGCAAGCA	60.343	20	GAAGCCTTCTTCTTCCTCCG	60.455	20	237	271812	272048	ACCTTGTCCTCGATGTGCTC	60.269	20	GGCAGGAACGTCAAGGTAAT	59.056	20	160	271726	271885	TGAATTGATCCAAGCAAGCA	60.343	20	CTTCTTCTTCCTCCGCCTGT	60.892	20	232	271812	272043
scaffold105_18.1	37	p4	(TTCT)5	20	272132	272151	5	ACAGGCGGAGGAAGAAGAAG	60.892	20	CCTCATTCAATCTCATCGCA	59.756	20	158	272024	272181	ACAGGCGGAGGAAGAAGAA	59.935	19	CGCCTCTCCTCTCCTCTTTT	60.088	20	245	272024	272268	ACAGGCGGAGGAAGAAGAA	59.935	19	CCTCATTCAATCTCATCGCA	59.756	20	158	272024	272181
scaffold105_18.1	38	p3	(CGG)5	15	315269	315283	5	GCGCGTAGGAGTACTTGACA	59.101	20	ACCTACACCCACTCCACCAG	59.876	20	160	315148	315307	TGCGCGTAGGAGTACTTGAC	59.101	20	ACCTACACCCACTCCACCAG	59.876	20	161	315147	315307	GTGCGCGTAGGAGTACTTGA	59.101	20	ACCTACACCCACTCCACCAG	59.876	20	162	315146	315307
scaffold105_18.1	39	p3	(CCG)6	18	315939	315956	5	GATGTTCTTCCCTTGCCTTG	59.670	20	TAAGCCCAGTAGCCCAACAG	60.262	20	188	315907	316094	TGATGTTCTTCCCTTGCCTT	59.670	20	TAAGCCCAGTAGCCCAACAG	60.262	20	189	315906	316094	GATGTTCTTCCCTTGCCTTG	59.670	20	TTTTAAGCCCAGTAGCCCAA	59.715	20	191	315907	316097
scaffold105_18.1	40	p3	(CTC)6	18	316605	316622	5	TTTCCCTGATCTTCCTCCCT	60.008	20	TGTTGTTTGCCATCAGCAAT	60.119	20	234	316582	316815	TTTCCCTGATCTTCCTCCCT	60.008	20	AAGGAAACACACCAACCCTG	59.861	20	151	316582	316732	TTTCCCTGATCTTCCTCCCT	60.008	20	CTCCAAACTGTTGTTTGCCA	59.734	20	242	316582	316823
scaffold105_18.1	41	p3	(AGC)8	24	345983	346006	5	CTCTGCCGATCGATTCACTT	60.362	20	TGCAACAAACAAACCTCTGC	59.888	20	249	345813	346061	CTTGCCTCTTCATGTTGTCG	59.440	20	TGCAACAAACAAACCTCTGC	59.888	20	178	345884	346061	TCTGCCGATCGATTCACTTA	59.375	20	TGCAACAAACAAACCTCTGC	59.888	20	248	345814	346061
scaffold105_18.1	42	p3	(GCG)5	15	360218	360232	0	0	0	0	0	0	0	0	0	0	0	0	0	0	0	0	0	0	0	0	0	0	0	0	0	0	0	0
scaffold105_18.1	43	p3	(GCA)5	15	372765	372779	5	TAACGCCTCTTGTCCTCACC	60.255	20	CTCACCTCCTCCGAAGTCTG	59.978	20	176	372679	372854	GCCTCTTGTCCTCACCAGAC	59.841	20	GAAGTGGCCAAAAACCATGT	59.836	20	197	372683	372879	GTCCTCACCAGACGACATGA	59.665	20	CTCACCTCCTCCGAAGTCTG	59.978	20	165	372690	372854
scaffold105_18.1	44	p3	(CGG)5	15	397437	397451	5	GTCCCTCGATGACGTGGT	59.453	18	CTCGACAAGAGAGAGCCCTG	60.275	20	248	397322	397569	GTTGCTGCTGCTGCTGGT	61.381	18	GTGGGCTCGACAAGAGAGAG	60.135	20	188	397387	397574	GTCCCTCGATGACGTGGT	59.453	18	GACAAGAGAGAGCCCTGCC	60.088	19	245	397322	397566
scaffold105_18.1	45	c	(AGA)11aggaaaagaagcagatccattgtttaatgcccagctatgtactcccggtccatgttcacgaggttccagcacgaacgatttcatcgta(CGC)5	136	404461	404596	5	AAGAACCAGTCGCTACGAGG	59.496	20	TGCTTGTTGGTTTGAACGAG	59.881	20	241	404414	404654	TTGAAGAACCAGTCGCTACG	59.072	20	TGCTTGTTGGTTTGAACGAG	59.881	20	244	404411	404654	AAGAACCAGTCGCTACGAGG	59.496	20	TGTGCTTGTTGGTTTGAACG	60.732	20	243	404414	404656
scaffold105_18.1	46	p3	(TTC)5	15	409981	409995	5	GCCTAGGTGGATGACCAAGA	60.073	20	GTACTGCAACGACGCATTCA	60.876	20	201	409905	410105	GCCTAGGTGGATGACCAAGA	60.073	20	TACTGCAACGACGCATTCA	59.998	19	200	409905	410104	TGGATGACCAAGAATGAGCA	60.201	20	GTACTGCAACGACGCATTCA	60.876	20	194	409912	410105
scaffold105_18.1	47	p3	(CTT)8	24	411537	411560	5	CTCCTGAACAAGCACCACAA	59.873	20	ATGATCCCTCCTCCTCCTGT	59.889	20	235	411485	411719	CTCCTGAACAAGCACCACAA	59.873	20	TAAAAGCGCAATGATCCCTC	60.175	20	245	411485	411729	ATCTTCCCCGCCATTACTTT	59.799	20	ATGATCCCTCCTCCTCCTGT	59.889	20	207	411513	411719
scaffold105_18.1	48	p4	(TAGC)5	20	413904	413923	5	CATTCCTCCTTCTTTGCCTG	59.807	20	CAAGAACCTGTACCGAAGCC	59.734	20	188	413850	414037	CATTCCTCCTTCTTTGCCTG	59.807	20	CCAAGAACCTGTACCGAAGC	59.734	20	189	413850	414038	CATTCCTCCTTCTTTGCCTG	59.807	20	GCCAAGAACCTGTACCGAAG	59.734	20	190	413850	414039
scaffold105_18.1	49	p3	(GGC)5	15	420442	420456	5	AAGGGCTTAAGCTTGAACGG	60.731	20	GTGAGTATCTGGAGGAGGCG	59.827	20	225	420407	420631	AAGGGCTTAAGCTTGAACGG	60.731	20	CGGTGAGTATCTGGAGGAGG	59.673	20	227	420407	420633	ACTAACGGGCCTCCAGTTTT	59.998	20	CTTCCTCGAGAAGTTCCGC	60.081	19	228	420318	420545
scaffold105_18.1	50	p3	(CAG)6	18	527831	527848	5	ACACTCTCGGCCACTGCTAT	59.898	20	TAAAAATGGGGAAAGGGAGG	60.116	20	154	527792	527945	ACACTCTCGGCCACTGCTAT	59.898	20	AATCCTGCGTCGGACACTAC	60.142	20	237	527792	528028	ACACTCTCGGCCACTGCTAT	59.898	20	ATCCTGCGTCGGACACTACT	59.751	20	236	527792	528027
scaffold105_18.1	51	p3	(GGA)5	15	532203	532217	5	TCGAGCAAAGTGATGTTTCG	59.988	20	GCGCAAAATTGAAAACCCTA	60.075	20	210	532070	532279	CTCGGAAGGAAGAGCATGAG	60.088	20	GCGCAAAATTGAAAACCCTA	60.075	20	176	532104	532279	CGATGATCTCGGAAGGAAGA	60.295	20	GCGCAAAATTGAAAACCCTA	60.075	20	183	532097	532279
scaffold105_18.1	52	p4	(ATGG)6	24	541754	541777	5	GCCAGAGTTCACTCGAAACC	59.851	20	ATTTCCCTCGTGCTGTTTTG	60.110	20	235	541618	541852	GCCAGAGTTCACTCGAAACC	59.851	20	CAATTTCCCTCGTGCTGTTT	60.110	20	237	541618	541854	CAAGCAAAGCTCTCATGTCG	59.740	20	ATGTGACAGGCAAAAGACCC	59.973	20	218	541656	541873
scaffold105_18.1	53	p5	(AAAAT)4	20	595515	595534	5	AAAAAGGCGGTAAACAACGA	59.625	20	TAGCTGGAGGAACTGCTGGT	60.012	20	247	595444	595690	AAAAGGCGGTAAACAACGAG	59.267	20	TAGCTGGAGGAACTGCTGGT	60.012	20	246	595445	595690	AAAAAGGCGGTAAACAACGA	59.625	20	GCATAGCTGGAGGAACTGCT	59.603	20	250	595444	595693
scaffold105_18.1	54	p3	(CCG)6	18	638056	638073	5	TACGGTCCTCACTCCAGTCC	60.112	20	GCAGGAGAGCTGGAATTGAC	59.957	20	225	637987	638211	CTAATCAATCTGGCACGGCT	60.235	20	GCAGGAGAGCTGGAATTGAC	59.957	20	195	638017	638211	GCCCGTTACGAGTTATCTGC	59.736	20	GCAGGAGAGCTGGAATTGAC	59.957	20	245	637967	638211
scaffold170_16.7	1	p5	(GCAAG)4	20	48508	48527	5	ACCGTTTTTGGCAAGTGATT	59.476	20	ATGCACAAGCAAGTGTCACC	59.758	20	206	48452	48657	ACCGTTTTTGGCAAGTGATT	59.476	20	CCAGGTGTATTGCACGCTTA	59.752	20	168	48452	48619	ACCGTTTTTGGCAAGTGATT	59.476	20	CACCGTTCCTGTGAAACAAA	59.585	20	235	48452	48686
scaffold170_16.7	2	p4	(AACC)6	24	49116	49139	5	ACTGGAGGGTGAAACTGTGG	60.002	20	CTTTCTGTCCATGGGCTTGT	60.111	20	178	49055	49232	TGGAGACTGGAGGGTGAAAC	60.088	20	CTTTCTGTCCATGGGCTTGT	60.111	20	183	49050	49232	GTGGAGACTGGAGGGTGAAA	60.088	20	CTTTCTGTCCATGGGCTTGT	60.111	20	184	49049	49232
scaffold170_16.7	3	p5	(GTACT)5	25	125871	125895	5	CGCCTCCACGATAGAGCTAC	60.000	20	CGATCTGGATCTTCCTACGC	59.797	20	151	125809	125959	CTTCTCTAAACGCCTCCACG	60.008	20	CGATCTGGATCTTCCTACGC	59.797	20	161	125799	125959	ACATCAGGTCTGCCCATTTC	59.934	20	CGATCTGGATCTTCCTACGC	59.797	20	218	125742	125959
scaffold170_16.7	4	p3	(AAG)7	21	128899	128919	5	GACTAGTTGGTGGCTTCCCA	60.111	20	GTTGGCAATAGTGGGGATTG	60.192	20	178	128772	128949	CCCAAGAACAGCATGATGAA	59.648	20	CAAGAGCATCATCAAAGGCA	59.948	20	245	128828	129072	GACTAGTTGGTGGCTTCCCA	60.111	20	GGCAATAGTGGGGATTGGTA	59.645	20	175	128772	128946
scaffold170_16.7	5	p4	(CCAT)5	20	136139	136158	5	TGCTTATTTGTCATCGCTGC	59.983	20	TTTCACGGCGAGCTAGTTTT	60.018	20	212	136086	136297	TGCTTATTTGTCATCGCTGC	59.983	20	CCTTAGCTTGTGGTGAAGCC	59.875	20	157	136086	136242	TGCTTATTTGTCATCGCTGC	59.983	20	CCCTTAGCTTGTGGTGAAGC	59.875	20	158	136086	136243
scaffold170_16.7	6	p3	(GAT)6	18	177136	177153	5	CATTCGCAGAAGGAGGAGAG	60.088	20	GGCGTACTGCACACATTTGA	60.731	20	241	177090	177330	CATTCGCAGAAGGAGGAGAG	60.088	20	GCTCAATGCCTGATCATTTG	59.230	20	215	177090	177304	TTCGCAGAAGGAGGAGAGAG	59.820	20	GGCGTACTGCACACATTTGA	60.731	20	239	177092	177330
scaffold170_16.7	7	p3	(GAT)6	18	178264	178281	5	CATTCGCAGAAGGAGGAGAG	60.088	20	GGCGTACTGCACACATTTGA	60.731	20	241	178218	178458	CATTCGCAGAAGGAGGAGAG	60.088	20	GCTCAATGCCTGATCATTTG	59.230	20	215	178218	178432	TTCGCAGAAGGAGGAGAGAG	59.820	20	GGCGTACTGCACACATTTGA	60.731	20	239	178220	178458
scaffold170_16.7	8	p6	(CTTTTT)4	24	209795	209818	5	CACCACTAACTTCCCACCGT	59.884	20	GGGTCCAGATGTTTATGTTGC	59.307	21	245	209700	209944	CACCACTAACTTCCCACCGT	59.884	20	GGTCCAGATGTTTATGTTGCAC	59.364	22	244	209700	209943	CACCACTAACTTCCCACCGT	59.884	20	TGGGTCCAGATGTTTATGTTG	58.338	21	246	209700	209945
scaffold170_16.7	9	p3	(CGT)5	15	270950	270964	5	GAAGGGATGGAATCGTACCC	60.526	20	ACCCATATATCGCCTCCTCC	60.138	20	154	270861	271014	GGAAGGGATGGAATCGTACC	60.526	20	ACCCATATATCGCCTCCTCC	60.138	20	155	270860	271014	CTAAGGGAGGAAGGGATGGA	60.393	20	CTAGAACATTCACGGCCACA	59.716	20	231	270852	271082
scaffold170_16.7	10	p3	(CTT)12	36	274839	274874	5	ACGGTGATGAAATGATGCAA	59.931	20	CTACAACCATGAGTGGCACG	60.175	20	176	274753	274928	AAGCGCTCAACACCATTCTT	59.882	20	CTACAACCATGAGTGGCACG	60.175	20	241	274688	274928	AGCGCTCAACACCATTCTTC	60.406	20	CTACAACCATGAGTGGCACG	60.175	20	240	274689	274928
scaffold170_16.7	11	p3	(TTG)5	15	325261	325275	5	TTTTTATATTATTGCGGAAGTTCAAA	59.423	26	ACCTGTGTTGACTTGCATCG	59.751	20	245	325219	325463	TTTTATATTATTGCGGAAGTTCAAA	58.347	25	ACCTGTGTTGACTTGCATCG	59.751	20	244	325220	325463	TTTTTATATTATTGCGGAAGTTCAA	58.347	25	ACCTGTGTTGACTTGCATCG	59.751	20	245	325219	325463
scaffold170_16.7	12	p3	(GCT)6	18	334911	334928	5	TTCTGGCTTCACCTGTGTTG	59.873	20	GGTCCGTCGCAAAATTAGAA	60.074	20	214	334742	334955	TCCTTTCTGGCTTCACCTGT	59.844	20	GGTCCGTCGCAAAATTAGAA	60.074	20	218	334738	334955	GTATAATCGGGTGGCTCGAA	59.923	20	AAAAACCCGGAAAGTTCCAC	60.200	20	220	334868	335087
scaffold170_16.7	13	p3	(CGC)5	15	345656	345670	5	AAAATCAAACCAATTGGCGA	60.302	20	TATGGTGATGCAAGACGGTG	60.539	20	168	345582	345749	CATCGTCTCCTGCCATCTCT	60.372	20	TATGGTGATGCAAGACGGTG	60.539	20	240	345510	345749	TCGTCTCCTGCCATCTCTTC	60.497	20	TATGGTGATGCAAGACGGTG	60.539	20	238	345512	345749
scaffold205_16.0	1	p4	(AGAT)5	20	25020	25039	5	GAAGTACCTCGGCTCGCTC	60.111	19	CTTTTCGTTTGGCGAGTTGT	60.284	20	246	24933	25178	GAAGTACCTCGGCTCGCTC	60.111	19	ACTTTTCGTTTGGCGAGTTG	60.284	20	247	24933	25179	TCGAGCTTGAAGTACCTCGG	60.529	20	GAGTTGTGGCTGCAGACTGT	59.051	20	241	24925	25165
scaffold205_16.0	2	p3	(ATA)10	30	27644	27673	5	GCTCTATGCAGAATGCCCTC	59.946	20	AAAAAGGAATGCTGTCTCTGC	58.592	21	211	27506	27716	GCAGAATGCCCTCGATTAAA	60.175	20	AAAAAGGAATGCTGTCTCTGC	58.592	21	204	27513	27716	CTATGCAGAATGCCCTCGAT	60.199	20	AAAAAGGAATGCTGTCTCTGC	58.592	21	208	27509	27716
scaffold203_18.2	1	p3	(GCC)5	15	57139	57153	5	CCTAAACCCTAGCACCTCCC	59.955	20	GAACTTTTGCGGAGCTGAAG	60.132	20	191	57113	57303	CCTAAACCCTAGCACCTCCC	59.955	20	AGAACTTTTGCGGAGCTGAA	60.132	20	192	57113	57304	CCCTAAACCCTAGCACCTCC	59.955	20	AGAACTTTTGCGGAGCTGAA	60.132	20	193	57112	57304
scaffold203_18.2	2	p3	(TGT)5	15	77704	77718	5	TCCAATTGTTGGGCATCTTT	60.309	20	GACCATTCGAACGCGATAAT	59.929	20	222	77592	77813	TTCCAATTGTTGGGCATCTT	60.309	20	GACCATTCGAACGCGATAAT	59.929	20	223	77591	77813	TTTCCAATTGTTGGGCATCT	60.309	20	GACCATTCGAACGCGATAAT	59.929	20	224	77590	77813
scaffold203_18.2	3	p4	(TCTT)79	316	78076	78391	0	0	0	0	0	0	0	0	0	0	0	0	0	0	0	0	0	0	0	0	0	0	0	0	0	0	0	0
scaffold203_18.2	4	p3	(GGC)5	15	80969	80983	5	CTCCTCGTGACATCCACCTC	60.678	20	CGCGTAGTGATCTGGTTCAA	59.864	20	238	80882	81119	TCTCCTCGTGACATCCACCT	60.678	20	CGCGTAGTGATCTGGTTCAA	59.864	20	239	80881	81119	CTCTCCTCGTGACATCCACC	60.678	20	CGCGTAGTGATCTGGTTCAA	59.864	20	240	80880	81119
scaffold203_18.2	5	c	(TTA)8ggatttaa(ATC)7att(ATC)8	80	97805	97884	5	ATGAAGGCAGCTTTCCTGTT	58.936	20	AAACCAATTGACAAAAATGGC	58.844	21	169	97778	97946	ATGAAGGCAGCTTTCCTGTT	58.936	20	TCAAACCAATTGACAAAAATGG	59.715	22	171	97778	97948	AATGAAGGCAGCTTTCCTGTT	60.256	21	AAACCAATTGACAAAAATGGC	58.844	21	170	97777	97946
scaffold207__5.1	1	p3	(TTC)5	15	3080	3094	5	AAAAGGAAGCATTTCAAGCTG	58.640	21	GCAGGAAGAGACAACCAAGC	59.997	20	230	3053	3282	AAAAGGAAGCATTTCAAGCTG	58.640	21	GCCTTGCAGGAAGAGACAAC	59.997	20	235	3053	3287	CAAAAGGAAGCATTTCAAGC	57.635	20	GCAGGAAGAGACAACCAAGC	59.997	20	231	3052	3282
scaffold204_17.0	1	p3	(AAC)5	15	25091	25105	5	CCCAGCTTGTGGTTTCTTGT	60.149	20	GGTATGCTCGCCTCTTCATT	59.297	20	245	24974	25218	CCCAGCTTGTGGTTTCTTGT	60.149	20	ATTGGTATGCTCGCCTCTTC	59.297	20	248	24974	25221	ACCCAGCTTGTGGTTTCTTG	60.149	20	GGTATGCTCGCCTCTTCATT	59.297	20	246	24973	25218
scaffold204_17.0	2	p3	(GAG)7	21	60786	60806	5	GCGACTGAACTTCCTTTTGC	60.000	20	ACGAAATAGCACGAGCACCT	59.904	20	214	60724	60937	TCCAGCGACTGAACTTCCTT	59.989	20	ACGAAATAGCACGAGCACCT	59.904	20	218	60720	60937	TTCCAGCGACTGAACTTCCT	59.989	20	ACGAAATAGCACGAGCACCT	59.904	20	219	60719	60937
scaffold204_17.0	3	p3	(TCC)5	15	62640	62654	5	CGCTGGAGACGAGCTACATA	59.199	20	AGCATAATAACGGGCGTTTG	59.985	20	236	62552	62787	CGCTGGAGACGAGCTACATA	59.199	20	AGCGACCGAGCATAATAACG	60.251	20	244	62552	62795	CGCTGGAGACGAGCTACATA	59.199	20	AATAACGGGCGTTTGAAGAA	59.586	20	231	62552	62782
scaffold204_17.0	4	p3	(ATA)6	18	100801	100818	0	0	0	0	0	0	0	0	0	0	0	0	0	0	0	0	0	0	0	0	0	0	0	0	0	0	0	0
scaffold204_17.0	5	p3	(CTC)5	15	123425	123439	5	GGTCCAGAAGACGGAGTACG	59.721	20	AGTCCTAGCTATAGCCGCCG	60.868	20	248	123257	123504	GGTCCAGAAGACGGAGTACG	59.721	20	GTCCGTCCACAGACAGGGTA	60.987	20	211	123257	123467	AGCAAGTACATACGGGCGAG	60.292	20	GTCCGTCCACAGACAGGGTA	60.987	20	238	123230	123467
scaffold204_17.0	6	p5	(TAGCT)4	20	123594	123613	5	CCTTTTTGATCGCTTCTTGG	59.817	20	TATCTTCCCCCTGCCCTAGT	59.919	20	154	123527	123680	CCCTTTTTGATCGCTTCTTG	59.817	20	TATCTTCCCCCTGCCCTAGT	59.919	20	155	123526	123680	CCTTTTTGATCGCTTCTTGG	59.817	20	AGCGTCCGCAGTAGAGAGAG	59.914	20	213	123527	123739
scaffold204_17.0	7	p4	(CTGT)5	20	147969	147988	5	GCAGCAGGCGTAAAGACAC	59.612	19	AAGACCACTACTAGCCGCCC	60.650	20	249	147920	148168	CAGCAGGCGTAAAGACACG	60.603	19	AAGACCACTACTAGCCGCCC	60.650	20	248	147921	148168	AGGCGTAAAGACACGTGGG	61.100	19	AAGACCACTACTAGCCGCCC	60.650	20	244	147925	148168
scaffold206_16.1	1	p4	(GATG)5	20	16795	16814	5	CCAACCACTGTGTATGCGAC	60.032	20	AGGTTTGTTGCCGAGTTGAC	60.156	20	189	16718	16906	ACCACTGTGTATGCGACTGC	59.783	20	AGGTTTGTTGCCGAGTTGAC	60.156	20	186	16721	16906	CCATTGCCAACCACTGTGTA	60.427	20	TACCTAGTCACGTCCGGGTC	59.989	20	153	16712	16864
scaffold206_16.1	2	p3	(CTA)6	18	77856	77873	5	ATTTACAGCTCGGCAAATGG	60.096	20	CCTCTTCCTTCCTCTCCTCC	59.367	20	225	77697	77921	ATTTACAGCTCGGCAAATGG	60.096	20	CCCTCTTCCTTCCTCTCCTC	59.367	20	226	77697	77922	CACTCGTCAAAGACAGCTCG	59.770	20	CCTCTTCCTTCCTCTCCTCC	59.367	20	245	77677	77921
scaffold202_17.4	1	p3	(GAC)5	15	37565	37579	5	CCCGATTCTTCTTCTCCTCC	60.147	20	GCGCTCGAACTCGTCGTA	61.290	18	216	37432	37647	TCGTTTCGTTCGAAAACTCC	60.227	20	GCGCTCGAACTCGTCGTA	61.290	18	244	37404	37647	AAACTCCAGACTGTTCCCGA	59.697	20	GCGCTCGAACTCGTCGTA	61.290	18	231	37417	37647
scaffold202_17.4	2	p3	(CCG)6	18	97584	97601	0	0	0	0	0	0	0	0	0	0	0	0	0	0	0	0	0	0	0	0	0	0	0	0	0	0	0	0
scaffold202_17.4	3	p3	(CCG)6	18	100214	100231	0	0	0	0	0	0	0	0	0	0	0	0	0	0	0	0	0	0	0	0	0	0	0	0	0	0	0	0
scaffold202_17.4	4	p3	(AGC)5	15	106423	106437	5	AATCCAATCACAAAGCACCC	59.797	20	TCTCCATGATGTGCTGCTTC	59.950	20	220	106290	106509	AATCCAATCACAAAGCACCC	59.797	20	CTGCTTCTTCCTCTTCTGCG	60.410	20	207	106290	106496	AATCCAATCACAAAGCACCC	59.797	20	CTCGTCTCCATGATGTGCTG	60.426	20	224	106290	106513
scaffold202_17.4	5	p3	(AGC)5	15	107833	107847	5	AATCCAATCACAAAGCACCC	59.797	20	TCTCCATGATGTGCTGCTTC	59.950	20	220	107700	107919	AATCCAATCACAAAGCACCC	59.797	20	CTGCTTCTTCCTCTTCTGCG	60.410	20	207	107700	107906	AATCCAATCACAAAGCACCC	59.797	20	CTCGTCTCCATGATGTGCTG	60.426	20	224	107700	107923
scaffold202_17.4	6	p3	(TCC)5	15	127138	127152	5	AGAAATTACCGGGTACTGCG	59.111	20	TGCCTTCCCAACGAGTAGAG	60.388	20	161	127064	127224	AGAAATTACCGGGTACTGCG	59.111	20	CTGCCTTCCCAACGAGTAGA	60.388	20	162	127064	127225	GCAGCTCCACATGAGCAAT	59.966	19	TGCCTTCCCAACGAGTAGAG	60.388	20	232	126993	127224
scaffold202_17.4	7	p4	(TTTC)7	28	164047	164074	5	ACGGTGTGAAAATAGGCCAC	59.859	20	AAAATTGCAGCACTAACGGC	60.272	20	245	163932	164176	TAGGCCACCGAGGTAGAAGA	59.830	20	AAAATTGCAGCACTAACGGC	60.272	20	233	163944	164176	GATTGTGGCCCTGAAAGAGA	60.195	20	AAAATTGCAGCACTAACGGC	60.272	20	212	163965	164176
scaffold202_17.4	8	p3	(TGC)7	21	165373	165393	5	TGTCGTCCATGCTCCAGAT	60.222	19	CAGGCGTGAACAACCTGA	59.348	18	159	165256	165414	CTGTCGTCCATGCTCCAGAT	61.251	20	CAGGCGTGAACAACCTGA	59.348	18	160	165255	165414	TGTCGTCCATGCTCCAGAT	60.222	19	ATGCCAGGCGTGAACAAC	60.698	18	163	165256	165418
scaffold202_17.4	9	p3	(GCT)5	15	191295	191309	5	CTCCTGCTCGTCCTTGGTC	60.961	19	TCTCCTATCCTAAACGCCCA	59.662	20	250	191145	191394	TCCTGCTCGTCCTTGGTC	59.911	18	TCTCCTATCCTAAACGCCCA	59.662	20	249	191146	191394	CTCCTGCTCGTCCTTGGTC	60.961	19	ACCGGATAACAACACATCCC	59.532	20	231	191145	191375
scaffold202_17.4	10	p3	(GGC)5	15	221997	222011	5	AGGATGACGTGAAATCAGGG	59.927	20	CACGGTACTTCCTCCTCTGG	59.715	20	229	221929	222157	AGGATGACGTGAAATCAGGG	59.927	20	CCACGGTACTTCCTCCTCTG	59.715	20	230	221929	222158	AGGATGACGTGAAATCAGGG	59.927	20	CACCACGGTACTTCCTCCTC	59.574	20	232	221929	222160
scaffold202_17.4	11	p4	(GAGG)5	20	287660	287679	0	0	0	0	0	0	0	0	0	0	0	0	0	0	0	0	0	0	0	0	0	0	0	0	0	0	0	0
scaffold202_17.4	12	p5	(CTGAA)4	20	295828	295847	5	GATCGAACCCCTCCCTAAAC	59.766	20	CCACTGCGTTTTTGAGCC	60.390	18	215	295655	295869	GATCGAACCCCTCCCTAAAC	59.766	20	GGCCACTGCGTTTTTGAG	60.390	18	217	295655	295871	TCTTGCTAAAACAAAGCCCG	60.368	20	CCACTGCGTTTTTGAGCC	60.390	18	243	295627	295869
scaffold202_17.4	13	p3	(CGC)5	15	326455	326469	5	CACCTGACCCGTCGTCTAAT	59.989	20	ATATAGGAGGCCCGTCCAAC	60.173	20	181	326322	326502	GTCTAATCCCCAAAACCCGT	60.053	20	ATATAGGAGGCCCGTCCAAC	60.173	20	168	326335	326502	GATTTTGACACCTGACCCGT	59.827	20	ATATAGGAGGCCCGTCCAAC	60.173	20	189	326314	326502
scaffold202_17.4	14	p3	(GAG)5	15	342717	342731	5	ACTACACTCGCCGAGGACAT	59.751	20	CTGGATTGAGAGAAGAGCGG	60.088	20	239	342661	342899	ACTACACTCGCCGAGGACAT	59.751	20	CCCGACTGGATTGAGAGAAG	59.797	20	244	342661	342904	CTACACTCGCCGAGGACATC	60.823	20	CTGGATTGAGAGAAGAGCGG	60.088	20	238	342662	342899
scaffold202_17.4	15	p3	(CCA)5	15	359041	359055	5	GTCTCCCTCTCTCGGTCCTC	60.345	20	GGCTCCTACCAAGCATTCAG	59.836	20	233	358877	359109	GTCTCCCTCTCTCGGTCCTC	60.345	20	CTGGCTCCTACCAAGCATTC	59.836	20	235	358877	359111	GTCTCCCTCTCTCGGTCCTC	60.345	20	TGATCCTGGCTCCTACCAAG	60.210	20	240	358877	359116
scaffold211_14.6	1	p3	(AGG)6	18	5718	5735	5	GAAGGAGAGCGAGAGCAAGA	59.973	20	ATGCTACAATCAGGGACCCA	60.340	20	220	5695	5914	GAAGGAGAGCGAGAGCAAGA	59.973	20	CCACATGCCAGTGAAACAAA	60.552	20	240	5695	5934	GAAGGAGAGCGAGAGCAAGA	59.973	20	TGCCAGTGAAACAAAATGCT	59.322	20	235	5695	5929
scaffold211_14.6	2	p3	(GGC)5	15	44889	44903	0	0	0	0	0	0	0	0	0	0	0	0	0	0	0	0	0	0	0	0	0	0	0	0	0	0	0	0
scaffold211_14.6	3	p3	(CAA)5	15	63237	63251	5	TTTGGCCTGTTTTCCTTCTG	60.220	20	TATTGATAGGAGGGCCAACG	59.916	20	236	63087	63322	TTCTCCACTTTGGCCTGTTT	59.711	20	TATTGATAGGAGGGCCAACG	59.916	20	244	63079	63322	CCTGCGCATAAATCATTCAA	59.662	20	TATTGATAGGAGGGCCAACG	59.916	20	210	63113	63322
scaffold210_16.9	1	p3	(CTG)5	15	80704	80718	5	CTAGCTGCTTCACTTGGGCT	59.780	20	CTGCAGAACCTGTGCATCAT	59.862	20	231	80598	80828	CTAGCTGCTTCACTTGGGCT	59.780	20	ATCATGCAGCAGAACGAGG	59.959	19	216	80598	80813	CTAGCTGCTTCACTTGGGCT	59.780	20	CAGCTGGACCAGGAGAACAA	61.390	20	177	80598	80774
scaffold210_16.9	2	p3	(CGT)6	18	105819	105836	5	CTGACGACTCATGGCGTAGA	60.008	20	TGCAGGTACGACCTCTCCTT	59.867	20	221	105723	105943	TGGTAAACCATGCATCCAGA	59.924	20	TGCAGGTACGACCTCTCCTT	59.867	20	246	105698	105943	CTGACGACTCATGGCGTAGA	60.008	20	GCTCTGCAGGTACGACCTCT	59.628	20	225	105723	105947
scaffold209_18.3	1	p3	(TTG)6	18	11015	11032	5	CCAAAAACAAAAATGATCAAACA	58.924	23	GGAAATGTGGGGTAACATGC	60.059	20	204	10876	11079	TTTCCAAAAACAAAAATGATCAAA	59.753	24	GGAAATGTGGGGTAACATGC	60.059	20	207	10873	11079	TGAATTTTCCAAAAACAAAAATGA	59.753	24	GGAAATGTGGGGTAACATGC	60.059	20	212	10868	11079
scaffold209_18.3	2	p3	(CCG)5	15	49303	49317	5	GTACCCCTCGCTCTTCCAC	59.670	19	GTAGTGGGCGACAGCGAT	59.819	18	194	49274	49467	TACCCCTCGCTCTTCCACTC	61.688	20	GTAGTGGGCGACAGCGAT	59.819	18	193	49275	49467	AACCCCTTCCTCCGCTTC	61.510	18	AGGGACCAGGTGGAGACAC	59.948	19	171	49200	49370
scaffold196_17.8	1	p5	(TCTCT)6	30	95624	95653	5	GATGATGAACCGAGGGAAGA	60.011	20	GCTAGGGAGGCTAGGGTTTC	59.330	20	156	95530	95685	GATGATGAACCGAGGGAAGA	60.011	20	CTAGGGAGGCTAGGGTTTCC	59.191	20	155	95530	95684	GATGATGAACCGAGGGAAGA	60.011	20	GGCTAGGGAGGCTAGGGTTT	60.928	20	157	95530	95686
scaffold196_17.8	2	p5	(ACCAG)6	30	102352	102381	5	GCACCGACCAATGTTTCTTT	59.978	20	TGACATGGCTCGTCAGATTC	59.794	20	163	102288	102450	AAACCCATCAGGCAGAGAGA	59.803	20	TCATTTCGTCAGTCTTCCCC	60.050	20	180	102230	102409	ACGCTAAACAGACCCTGCAT	59.763	20	TCATTTCGTCAGTCTTCCCC	60.050	20	239	102171	102409
scaffold196_17.8	3	p3	(CAG)5	15	109329	109343	5	AAAGAGAGGAAGGAGCAGGG	59.950	20	AGCAGCACCGATGAAATTCT	59.843	20	235	109300	109534	AAAGAGAGGAAGGAGCAGGG	59.950	20	CAGCACCGATGAAATTCTCC	60.603	20	233	109300	109532	TACCCTGCACTTATCCCGTC	59.955	20	CACGACGGTTCTACTCGGTC	60.711	20	222	109224	109445
scaffold196_17.8	4	p3	(AAT)6	18	133771	133788	5	GACGATACACGTACCCCCAC	60.119	20	CATGAAAGGATCGGAGTCGT	60.073	20	224	133647	133870	GACGATACACGTACCCCCAC	60.119	20	TCACCAGGTGGTTCCTTCTC	60.088	20	186	133647	133832	AAAAGGGCAAGAAGAAGGGA	60.180	20	CATGAAAGGATCGGAGTCGT	60.073	20	156	133715	133870
scaffold196_17.8	5	p3	(GCG)5	15	137049	137063	5	GATCTTCTTTGGACGACGGA	60.195	20	CTCTTCTCTCCTCGGACCCT	59.945	20	249	136841	137089	AATCGAACCAGATCAAAGCG	60.214	20	CTCTTCTCTCCTCGGACCCT	59.945	20	207	136883	137089	GATCAAAGCGTCAGAAAGGG	59.813	20	AGCTCTTCTCTCCTCGGACC	60.096	20	199	136893	137091
scaffold196_17.8	6	p3	(CGG)5	15	139786	139800	5	CTGGTTGTCGCCATCGTAG	60.271	19	AACATTTCGTCTCTGACCGC	60.263	20	249	139697	139945	CGTAGAGCGTGATGTTGGC	60.429	19	AACATTTCGTCTCTGACCGC	60.263	20	235	139711	139945	GTTGTCGCCATCGTAGAGC	59.415	19	AACATTTCGTCTCTGACCGC	60.263	20	246	139700	139945
scaffold196_17.8	7	p3	(TTC)6	18	150330	150347	5	AGTCATCACCTACCCCATGC	59.810	20	CAACAAGCCATGCTCTGCTA	60.157	20	165	150214	150378	GCTCAGTCATCACCTACCCC	59.535	20	CAACAAGCCATGCTCTGCTA	60.157	20	169	150210	150378	TTATGGATGCATTTTGCCTG	59.520	20	CAACAAGCCATGCTCTGCTA	60.157	20	249	150130	150378
scaffold196_17.8	8	p3	(CTC)5	15	153912	153926	5	GTCCACGACTGGCTCTTCTC	59.993	20	GATGGATCAGTCGAGCTTCC	59.768	20	189	153789	153977	AGTGGAGGTGTACTGGGACG	60.026	20	GATGGATCAGTCGAGCTTCC	59.768	20	208	153770	153977	AACCAGTCGGTGACCTTCAG	60.151	20	GATGGATCAGTCGAGCTTCC	59.768	20	237	153741	153977
scaffold196_17.8	9	p3	(CTA)124	372	158064	158435	0	0	0	0	0	0	0	0	0	0	0	0	0	0	0	0	0	0	0	0	0	0	0	0	0	0	0	0
scaffold196_17.8	10	p3	(CTG)5	15	172337	172351	5	ATTCATTCCCCATCAGCTTG	59.894	20	AGCCTAAGGCCATTTTCCAT	59.930	20	229	172312	172540	CATTCATTCCCCATCAGCTT	59.894	20	AGCCTAAGGCCATTTTCCAT	59.930	20	230	172311	172540	GCTCCAGAGGAGAGCAGAGA	59.969	20	TTCGCTAGCTGGGACAGAGT	60.156	20	243	172191	172433
scaffold181_16.3	1	p3	(CGT)5	15	51576	51590	5	GCCCATCACCAAGTAAGGAG	59.550	20	CTTAGCCTGCTCAAGCTCGT	59.920	20	198	51540	51737	CCCATCACCAAGTAAGGAGG	59.401	20	CTTAGCCTGCTCAAGCTCGT	59.920	20	197	51541	51737	CTCGCCCATCACCAAGTAAG	60.647	20	CTTAGCCTGCTCAAGCTCGT	59.920	20	201	51537	51737
scaffold181_16.3	2	p3	(AGT)5	15	112450	112464	5	AAGTGGCGTACATTTCTGGC	60.140	20	GCCACATCGTCTCTCACAAA	59.837	20	234	112257	112490	TGGCCCATACACCTTAATCC	59.645	20	ATTAGTCAACGGGAAACCCC	60.053	20	164	112391	112554	TAGTTCGTACTCAGCGCCAA	59.632	20	ATTAGTCAACGGGAAACCCC	60.053	20	230	112325	112554
scaffold181_16.3	3	p5	(CTTTT)4	20	159666	159685	5	TCCCCCTTGATCTCCTCTCT	60.149	20	CTGTTTTGATTGGAAGCGTG	59.317	20	154	159641	159794	CTCCCCCTTGATCTCCTCTC	60.149	20	CTGTTTTGATTGGAAGCGTG	59.317	20	155	159640	159794	TCTCCCCCTTGATCTCCTCT	60.149	20	CTGTTTTGATTGGAAGCGTG	59.317	20	156	159639	159794
scaffold181_16.3	4	p3	(GGA)5	15	323017	323031	5	ATCCGGGAGAAGAAGGTCAC	60.456	20	GGAAACCCACGTCCTACAAA	59.830	20	178	322883	323060	TGCGGATGATGAGATGGTTA	60.033	20	ATTTTTAGCGCAAAAGTGCC	59.389	20	178	322986	323163	ATGAGATGGTTAACCTGCCG	59.955	20	ATTTTTAGCGCAAAAGTGCC	59.389	20	170	322994	323163
scaffold181_16.3	5	p3	(GCC)6	18	329857	329874	5	GTGGCGTCGTCCTCAAAG	60.402	18	ATTGCTTGCTCTCTGCCCTA	60.118	20	200	329832	330031	GTGGCGTCGTCCTCAAAG	60.402	18	GCTTGCTCTCTGCCCTACAC	60.164	20	197	329832	330028	CGTCGTCCTCAAAGCCAG	60.547	18	ATTGCTTGCTCTCTGCCCTA	60.118	20	196	329836	330031
scaffold181_16.3	6	p3	(GAG)5	15	392201	392215	5	CCATTTCGCACTCGAAAACT	60.249	20	TCGTCAACCTCTTCCTCCTC	59.380	20	246	392079	392324	CCATTTCGCACTCGAAAACT	60.249	20	TCCTCGTCAACCTCTTCCTC	59.380	20	249	392079	392327	CCATTTCGCACTCGAAAACT	60.249	20	TCAACCTCTTCCTCCTCCTG	59.375	20	243	392079	392321
scaffold213_16.5	1	p3	(CTG)5	15	7287	7301	5	TTCATCCTCCTCATCTTCGG	60.150	20	TGCATGGTAATGCTCCAGAA	60.220	20	194	7206	7399	GTCAGGGAGAGGCTCACTTG	59.986	20	AGCACAGCCACAAGAGCATA	59.621	20	207	7123	7329	TGTCAGGGAGAGGCTCACTT	59.986	20	AGCACAGCCACAAGAGCATA	59.621	20	208	7122	7329
scaffold213_16.5	2	p5	(CTTTT)4	20	24162	24181	5	GATGAAGCGAGAACGGAAAG	59.955	20	CTACAGCATCCTTGTCGGCT	60.419	20	210	24014	24223	GATGAAGCGAGAACGGAAAG	59.955	20	GCACTGGCTACAGCATCCTT	60.428	20	217	24014	24230	GATGAAGCGAGAACGGAAAG	59.955	20	CACTGGCTACAGCATCCTTG	59.465	20	216	24014	24229
scaffold213_16.5	3	p3	(TGG)5	15	37744	37758	5	TTCTCCATCCAACCACATGA	59.893	20	ACAACCTGACCCATCAGGAC	59.817	20	242	37714	37955	CGGTACCTCATGGAAGGAGA	60.065	20	AAATCACTCTTGACGCCGAT	59.700	20	152	37684	37835	TCGGTACCTCATGGAAGGAG	60.065	20	AAATCACTCTTGACGCCGAT	59.700	20	153	37683	37835
scaffold213_16.5	4	p3	(CTG)7	21	54852	54872	5	AGAGTGGCACAGTGATGCAG	60.055	20	TGTGTGTGATTTGGAGTGGG	60.416	20	208	54710	54917	AGAGTGGCACAGTGATGCAG	60.055	20	TGCTTGTGACGAGTTGTGTG	59.480	20	222	54710	54931	AGAGTGGCACAGTGATGCAG	60.055	20	TGTGCTTGTGACGAGTTGTG	59.480	20	224	54710	54933
scaffold213_16.5	5	p3	(GCA)5	15	57289	57303	5	ACATGATGGTACGTTGCCCT	60.263	20	GAGAGGGAGGGGATCAAATC	59.835	20	158	57238	57395	GACATGATGGTACGTTGCCC	61.200	20	GAGAGGGAGGGGATCAAATC	59.835	20	159	57237	57395	GCCGACATGATGGTACGTT	59.389	19	GAGAGGGAGGGGATCAAATC	59.835	20	162	57234	57395
scaffold213_16.5	6	p3	(AGC)6	18	63016	63033	5	CGTTCTTCCTCCTCTGTCCA	60.377	20	GCTCCAATTCAGGGGGAC	60.416	18	224	62967	63190	TGCCTAGTCGTTCTTCCTCC	59.430	20	GCTCCAATTCAGGGGGAC	60.416	18	232	62959	63190	CGTTCTTCCTCCTCTGTCCA	60.377	20	AGATTGCTCAGGCTGCGAG	61.808	19	249	62967	63215
scaffold212_16.8	1	p3	(TTC)5	15	16259	16273	5	TGCAACTGATTTTTGAACGG	59.706	20	GAACACGTCATCACCCACTG	60.005	20	223	16095	16317	TGCAACTGATTTTTGAACGG	59.706	20	CAGAACACGTCATCACCCAC	60.005	20	225	16095	16319	TGCAACTGATTTTTGAACGG	59.706	20	ACAGAACACGTCATCACCCA	60.005	20	226	16095	16320
scaffold212_16.8	2	c	(AGA)6aat(AGA)9	48	36335	36382	5	CAATAACAGGCGAGGCATTT	60.096	20	GATCATCTCATCGAGGCACA	59.750	20	212	36302	36513	CAATAACAGGCGAGGCATTT	60.096	20	TGATCATCTCATCGAGGCAC	59.750	20	213	36302	36514	CAATAACAGGCGAGGCATTT	60.096	20	TTGATCATCTCATCGAGGCA	60.315	20	214	36302	36515
scaffold212_16.8	3	p5	(TAATA)5	25	59282	59306	5	CCTTGACAACCATCCCTAAAA	58.936	21	GAAGGCAGCCAAGGAACATA	60.214	20	233	59215	59447	CCTTGACAACCATCCCTAAAA	58.936	21	GTATTGAAGGCAGCCAAGGA	60.214	20	238	59215	59452	TTTTTACCTTGACAACCATCCC	60.089	22	GTATTGAAGGCAGCCAAGGA	60.214	20	244	59209	59452
scaffold212_16.8	4	p6	(GAAAGG)4	24	68866	68889	5	CCTGAATGTCAGCAGGACAA	59.831	20	GTGCACAGGACATCGCTAAA	59.871	20	237	68822	69058	CCTGAATGTCAGCAGGACAA	59.831	20	GGGAAATTTGTGCACAGGAC	60.362	20	246	68822	69067	CCTGAATGTCAGCAGGACAA	59.831	20	TGCACAGGACATCGCTAAAA	60.401	20	236	68822	69057
scaffold212_16.8	5	p3	(ACA)5	15	153712	153726	5	TGAATCAGCGTGATTGCTTC	59.955	20	GAACCGTGACCCTCTTTGTC	59.555	20	250	153613	153862	ATCAACCTTCCGGTTCATTG	59.790	20	TCTGCTTGGGACAAAAGGTT	59.711	20	167	153583	153749	CCGGTTCATTGCAGTAGCTT	60.270	20	TCTGCTTGGGACAAAAGGTT	59.711	20	158	153592	153749
scaffold212_16.8	6	p3	(ATC)5	15	195980	195994	5	CACCGCTGACCATTACATTG	59.988	20	AACTCTCAACAAGTGGCGCT	60.058	20	237	195817	196053	GCTCTCAATGATGCTGACGA	60.104	20	TCAATCATTGCAGCTGTGGT	60.272	20	232	195920	196151	CAAAACATGGAACACACGCT	59.615	20	AACTCTCAACAAGTGGCGCT	60.058	20	151	195903	196053
scaffold221_16.7	1	p3	(CGC)5	15	6042	6056	0	0	0	0	0	0	0	0	0	0	0	0	0	0	0	0	0	0	0	0	0	0	0	0	0	0	0	0
scaffold221_16.7	2	p3	(CGG)5	15	8501	8515	5	AAGCCAACTGCCTGCTCTAC	59.644	20	CACAGAGTGTGATCGGCAAG	60.463	20	180	8469	8648	AAGCCAACTGCCTGCTCTAC	59.644	20	GCATCCACCACAGAGTGTGA	60.759	20	188	8469	8656	AAGCCAACTGCCTGCTCTAC	59.644	20	CGCCTTCAAACGTAGCAAAC	60.802	20	247	8469	8715
scaffold221_16.7	3	p3	(TAT)6	18	34702	34719	5	CGAGACATCAATGAACCACG	60.112	20	GCTGTGATGATGCAGGCTTA	59.979	20	218	34619	34836	CGAGACATCAATGAACCACG	60.112	20	ATCTGCTGTGATGATGCAGG	59.819	20	222	34619	34840	CGAGACATCAATGAACCACG	60.112	20	GGAGCCAGATCTGCTGTGAT	60.381	20	230	34619	34848
scaffold222_16.9	1	p3	(TTC)14	42	8600	8641	5	GGAATATTGACATGAAGACCCG	60.562	22	GGCAGGATAGTTGCGTGAAT	60.103	20	200	8540	8739	GGAATATTGACATGAAGACCCG	60.562	22	AGCGTACAGCACTCCAAACC	60.321	20	221	8540	8760	GGAATATTGACATGAAGACCCG	60.562	22	CAGCGTACAGCACTCCAAAC	59.515	20	222	8540	8761
scaffold222_16.9	2	p3	(TTC)14	42	11192	11233	5	GGAATATTGACATGAAGACCCG	60.562	22	GGCAGGATAGTTGCGTGAAT	60.103	20	200	11132	11331	GGAATATTGACATGAAGACCCG	60.562	22	AGCGTACAGCACTCCAAACC	60.321	20	221	11132	11352	GGAATATTGACATGAAGACCCG	60.562	22	CAGCGTACAGCACTCCAAAC	59.515	20	222	11132	11353
scaffold222_16.9	3	p3	(GAG)5	15	12911	12925	5	GAGCCGGTAGAGCACGATAG	60.000	20	TCATTTATGCAGAACGCCAA	60.215	20	207	12880	13086	GAGCCGGTAGAGCACGATAG	60.000	20	TATGCAGAACGCCAACGATA	60.237	20	202	12880	13081	GTAGAGCACGATAGCCGGAA	60.374	20	TCATTTATGCAGAACGCCAA	60.215	20	201	12886	13086
scaffold222_16.9	4	p3	(AAG)8	24	13891	13914	5	TGGTTGATCCCTATTCCCTG	59.744	20	CACCAAGGCTCACAACTCCT	60.298	20	156	13802	13957	TGATCCCTATTCCCTGTCCA	60.272	20	CACCAAGGCTCACAACTCCT	60.298	20	152	13806	13957	TCGAAGATACTGTGGCATGG	59.673	20	CACCAAGGCTCACAACTCCT	60.298	20	197	13761	13957
scaffold222_16.9	5	p3	(AGG)5	15	16858	16872	5	TAGAAAGATCGGCTATGGCA	58.482	20	AGATGCTCTAAAGGCCTCCC	59.811	20	225	16834	17058	TAGAAAGATCGGCTATGGCA	58.482	20	ATGCTCTAAAGGCCTCCCAC	60.599	20	223	16834	17056	ATAGAAAGATCGGCTATGGCA	58.822	21	AGATGCTCTAAAGGCCTCCC	59.811	20	226	16833	17058
scaffold224_15.8	1	p3	(TCC)5	15	5996	6010	5	CCAGTAGAAGCAGTTGTGCG	59.658	20	AAAGAATTCGAGCCCTTCCT	59.307	20	216	5838	6053	CCAGTAGAAGCAGTTGTGCG	59.658	20	AAGAATTCGAGCCCTTCCTG	60.703	20	215	5838	6052	GTGACGCACAAAAGAAGCTG	59.640	20	AAAGAATTCGAGCCCTTCCT	59.307	20	192	5862	6053
scaffold224_15.8	2	p3	(TCC)5	15	18574	18588	5	GACATCACATTGCGGATCAC	59.933	20	ACATGGCTATTCCAGTTCGG	59.955	20	200	18537	18736	CATCACATTGCGGATCACTC	60.080	20	ACATGGCTATTCCAGTTCGG	59.955	20	198	18539	18736	AGGAGAAGAGGAAGGTCCCA	60.186	20	ACATGGCTATTCCAGTTCGG	59.955	20	232	18505	18736
scaffold218_17.4	1	c	(AAC)7(AAG)107	342	5198	5539	0	0	0	0	0	0	0	0	0	0	0	0	0	0	0	0	0	0	0	0	0	0	0	0	0	0	0	0
scaffold218_17.4	2	p3	(GCG)5	15	17620	17634	5	CGTCCCTCCATCTCCTACAA	60.065	20	GACGAGTATCCTGGACCCAA	59.927	20	228	17441	17668	GAGGGTGTTGAGGAGATGGA	60.048	20	AGAACAGCAGCAAACGGAAT	59.882	20	221	17585	17805	AGGAGATGGACACCATCGAG	60.072	20	AGAACAGCAGCAAACGGAAT	59.882	20	211	17595	17805
scaffold223_16.0	1	p3	(CGT)5	15	8714	8728	5	CGCTTGCAGGAGGAGTATTT	59.476	20	GATCGATCGGTCGAGAGAAA	60.303	20	230	8574	8803	CGCTTGCAGGAGGAGTATTT	59.476	20	ATCGATCGGTCGAGAGAAAG	59.386	20	229	8574	8802	CGCTTGCAGGAGGAGTATTT	59.476	20	ATCGGTCGAGAGAAAGGAGG	60.725	20	225	8574	8798
scaffold223_16.0	2	p3	(CTC)5	15	10076	10090	5	GAACTCTTCTCGTCCGGTGA	60.386	20	GGAGGTTTGAGGGGAAGTCT	59.534	20	248	10046	10293	GAACTCTTCTCGTCCGGTGA	60.386	20	AGGAGGTTTGAGGGGAAGTC	59.534	20	249	10046	10294	GAACTCTTCTCGTCCGGTGA	60.386	20	GAGGAGGTTTGAGGGGAAGT	59.534	20	250	10046	10295
scaffold223_16.0	3	p3	(GCG)5	15	16163	16177	5	CACACCTTCGTCTCTCCCTC	59.835	20	TAGTCCATGCAGTCCGTCAG	59.855	20	234	16028	16261	CTCCACACCTTCGTCTCTCC	59.835	20	TAGTCCATGCAGTCCGTCAG	59.855	20	237	16025	16261	AACCAGATCGAGAGACCGAA	59.803	20	TAGTCCATGCAGTCCGTCAG	59.855	20	155	16107	16261
scaffold223_16.0	4	p5	(CTTTC)4	20	46517	46536	5	ACCACATGAATTTTCCCCAA	60.029	20	GGAGGCACGAGATAACGATT	59.154	20	170	46481	46650	ACCACATGAATTTTCCCCAA	60.029	20	GGCACGAGATAACGATTGTG	59.152	20	167	46481	46647	CGTACGGATGATGGCCTATT	59.807	20	GGAGGCACGAGATAACGATT	59.154	20	227	46424	46650
scaffold223_16.0	5	p4	(GTGC)5	20	47225	47244	5	ACTGGGATAGTTCACATGGTCC	60.117	22	ATTGGGTTGTCATAACATGCAC	59.620	22	150	47144	47293	TACTGGGATAGTTCACATGGTCC	60.123	23	TTGGGTTGTCATAACATGCAC	59.312	21	150	47143	47292	GGGATAGTTCACATGGTCCC	59.068	20	TGTTGTAGAAAAACGGAGAGG	57.025	21	206	47147	47352
scaffold182_17.8	1	p3	(CCG)5	15	21591	21605	5	CGATCCGTTAGTTGATCGCT	60.235	20	AAGAGCATCCCTTCCCCTT	60.022	19	181	21544	21724	CGATCCGTTAGTTGATCGCT	60.235	20	AAAGAGCATCCCTTCCCCT	60.022	19	182	21544	21725	CGATCCGTTAGTTGATCGCT	60.235	20	AAAGAGCATCCCTTCCCCTT	61.287	20	182	21544	21725
scaffold182_17.8	2	p4	(AAAG)5	20	40672	40691	5	GTCCATGAATTGGACCTGCT	59.934	20	TGTCTTGTAAGCTGCATGTGG	59.920	21	229	40489	40717	GGATGCTTTAGTCAACCGCT	59.340	20	TGTCTTGTAAGCTGCATGTGG	59.920	21	155	40563	40717	AGGATGCTTTAGTCAACCGC	59.340	20	TGTCTTGTAAGCTGCATGTGG	59.920	21	156	40562	40717
scaffold182_17.8	3	p3	(AGC)6	18	61002	61019	5	GGCACTGGAGTCTCTGAACC	59.841	20	TCACTATCAGACCCGAAGGG	60.065	20	204	60887	61090	GGCACTGGAGTCTCTGAACC	59.841	20	CATAAAACCTGCGCAACTGA	59.872	20	170	60887	61056	GGCACTGGAGTCTCTGAACC	59.841	20	CCCGAAGGGGCTATTACATT	60.164	20	193	60887	61079
scaffold229_18.3	1	p3	(TGC)5	15	9144	9158	5	ATCGTCCATCCAATCTAGCG	60.059	20	ACCAAACAAGGTGATGGAGC	59.973	20	159	9050	9208	ATCGTCCATCCAATCTAGCG	60.059	20	AAACAAGGTGATGGAGCAGG	60.111	20	156	9050	9205	ATCGTCCATCCAATCTAGCG	60.059	20	CTGCGCCTAAACCTGAAAAC	59.883	20	200	9050	9249
scaffold229_18.3	2	p5	(TCTAC)4	20	35473	35492	5	ACTTCCGGAACCTCGAGAA	59.788	19	CTCTACCTTGCGCTACCTGG	60.030	20	154	35438	35591	ACTTCCGGAACCTCGAGAA	59.788	19	GCCACTCTACCTTGCGCTAC	60.044	20	158	35438	35595	ACTTCCGGAACCTCGAGAA	59.788	19	TCTCCAAGGTGAATCCCAAC	59.903	20	204	35438	35641
scaffold229_18.3	3	p4	(CCAT)5	20	47673	47692	5	CTAGCGAAACAGGCTAACCG	60.032	20	GGAATCACCACTCTGTGGGT	59.817	20	204	47595	47798	CTAGCGAAACAGGCTAACCG	60.032	20	TGAAGTGGCAACATGGAGAC	59.682	20	244	47595	47838	CTAGCGAAACAGGCTAACCG	60.032	20	GTGAAGTGGCAACATGGAGA	59.682	20	245	47595	47839
scaffold229_18.3	4	p3	(GAT)6	18	63629	63646	5	TGTGTGTGTGTGTGGAGAGAGA	60.407	22	GAAGGGATTTGTGCTGGAAA	60.051	20	184	63600	63783	TGTGTGTGTGTGGAGAGAGAGA	59.490	22	GAAGGGATTTGTGCTGGAAA	60.051	20	182	63602	63783	CTGTGTGTGTGTGTGGAGAGAG	59.404	22	GAAGGGATTTGTGCTGGAAA	60.051	20	185	63599	63783
scaffold226_17.8	1	p3	(CGC)5	15	2410	2424	0	0	0	0	0	0	0	0	0	0	0	0	0	0	0	0	0	0	0	0	0	0	0	0	0	0	0	0
scaffold226_17.8	2	p3	(CAC)5	15	61151	61165	5	GGGGAGCTAGGTTTGGACTC	60.074	20	CTCAAGGATTCAGATGCACG	59.394	20	216	61078	61293	GGGGAGCTAGGTTTGGACTC	60.074	20	AGGCTCAAGGATTCAGATGC	59.390	20	219	61078	61296	GACTTGGGGGAGCTAGGTTT	59.576	20	CTCAAGGATTCAGATGCACG	59.394	20	222	61072	61293
scaffold226_17.8	3	p3	(CAC)5	15	61578	61592	5	GGGGAGCTAGGTTTGGACTC	60.074	20	CGCCATAAAAGAGGCTCAAG	59.975	20	230	61505	61734	GACTTGGGGGAGCTAGGTTT	59.576	20	CGCCATAAAAGAGGCTCAAG	59.975	20	236	61499	61734	GGGGAGCTAGGTTTGGACTC	60.074	20	CTCAAGGACTCAGATGCACG	59.571	20	216	61505	61720
scaffold226_17.8	4	p3	(CCG)6	18	81125	81142	5	CAACCTTTCCGCCTCTTCTC	61.256	20	GTGGAAGCTGGCTTGGATT	60.211	19	200	80979	81178	TCAACCTTTCCGCCTCTTCT	61.256	20	GTGGAAGCTGGCTTGGATT	60.211	19	201	80978	81178	CTCAACCTTTCCGCCTCTTC	61.256	20	GTGGAAGCTGGCTTGGATT	60.211	19	202	80977	81178
scaffold226_17.8	5	p4	(ACCA)5	20	86396	86415	5	ACTCTCGCTACCACCAAGGA	59.867	20	GGTCATCATGGCCAAGAACT	59.934	20	161	86321	86481	GGGGATGACTCTGCACTCTC	59.799	20	GGTCATCATGGCCAAGAACT	59.934	20	175	86307	86481	GTCTCAGGGGATGACTCTGC	59.799	20	GGTCATCATGGCCAAGAACT	59.934	20	181	86301	86481
scaffold226_17.8	6	p3	(CCG)5	15	90090	90104	0	0	0	0	0	0	0	0	0	0	0	0	0	0	0	0	0	0	0	0	0	0	0	0	0	0	0	0
scaffold226_17.8	7	p3	(CAA)10	30	162305	162334	5	CGAAGCTGCAGGGTTAAGTT	59.517	20	TCGAGCGGCCTAAACATACT	59.867	20	237	162181	162417	CGAAGCTGCAGGGTTAAGTT	59.517	20	TTCGAGCGGCCTAAACATAC	60.230	20	238	162181	162418	TAGTCGTGCAACAACTTCGC	60.058	20	AACTTGCTTGGGACAAAAGG	59.215	20	241	162118	162358
scaffold226_17.8	8	p3	(CAT)5	15	184229	184243	5	TATTGGGCTGAGGGACTGAG	60.210	20	TGTCAAATGCCTGACTTTGC	59.847	20	203	184201	184403	CTATTGGGCTGAGGGACTGA	60.210	20	TGTCAAATGCCTGACTTTGC	59.847	20	204	184200	184403	TCTATTGGGCTGAGGGACTG	60.210	20	TGTCAAATGCCTGACTTTGC	59.847	20	205	184199	184403
scaffold226_17.8	9	p3	(CCA)6	18	195323	195340	5	AGGTTCCCCACGTAGACCTT	59.856	20	TTCCGTTGTCATTGAATTGC	59.523	20	220	195283	195502	AAGGTTCCCCACGTAGACCT	59.856	20	TTCCGTTGTCATTGAATTGC	59.523	20	221	195282	195502	ATGACCCTGGCATCAAGAAC	59.934	20	CTCTGAGGGTGAACTGTGGG	60.702	20	196	195208	195403
scaffold235_18.7	1	p3	(GGA)5	15	39141	39155	5	TTTATCTGCCGGCCTTTTTA	59.690	20	CCCAGCTACCTCCTCCTACC	60.088	20	216	39067	39282	GCCTTTTTACACGATGACGG	60.502	20	CCCAGCTACCTCCTCCTACC	60.088	20	205	39078	39282	GGCCTTTTTACACGATGACG	60.502	20	CCCAGCTACCTCCTCCTACC	60.088	20	206	39077	39282
scaffold235_18.7	2	p4	(AGGA)6	24	39297	39320	5	GAGGAGGAAGGAATTACGGC	60.039	20	ATGCCATGTGACCCTTGTCT	60.395	20	199	39147	39345	GAGGAGGAAGGAATTACGGC	60.039	20	AGATGCCATGTGACCCTTGT	60.395	20	201	39147	39347	GGAGGAGGAAGGAATTACGG	59.897	20	ATGCCATGTGACCCTTGTCT	60.395	20	200	39146	39345
scaffold235_18.7	3	p3	(ATA)16	48	110809	110856	0	0	0	0	0	0	0	0	0	0	0	0	0	0	0	0	0	0	0	0	0	0	0	0	0	0	0	0
scaffold235_18.7	4	p3	(ATA)5	15	112009	112023	5	GGCATCTCCATGAAACCAAT	59.756	20	GATTTCAGGGCGAATGATGT	59.900	20	247	111917	112163	GAGTTGCAAGGCATCTCCAT	60.226	20	GAAAAGCAAGGACGGCATAG	59.845	20	230	111908	112137	GGCATCTCCATGAAACCAAT	59.756	20	GAAAAGCAAGGACGGCATAG	59.845	20	221	111917	112137
scaffold235_18.7	5	p3	(GGC)5	15	127518	127532	5	CGGATACGAATCTGCGAGTT	60.235	20	CTCCCATCATCTCCACCACT	59.920	20	154	127410	127563	CGGATACGAATCTGCGAGTT	60.235	20	AGTTCTTCTCCGTCCCCTTC	59.676	20	192	127410	127601	CGGATACGAATCTGCGAGTT	60.235	20	CATCATCTCCACCACTTCCC	60.326	20	150	127410	127559
scaffold236_17.7	1	p3	(AAG)5	15	27228	27242	5	CAGCCGGACAGGAAAAATAG	59.702	20	ACTGTCTCCGTGATGGAACC	59.969	20	206	27168	27373	AACAACAAGGGCAGTATCGG	59.993	20	GCGCATGTCATCAGATCAAG	60.386	20	249	27027	27275	CAGCCGGACAGGAAAAATAG	59.702	20	CTGTCTCCGTGATGGAACCT	60.112	20	205	27168	27372
scaffold225_18.5	1	p3	(GCG)5	15	5173	5187	5	TTCCGCTTCGTTTCACTCTT	59.993	20	CTTGGTTTTCTTGTCCCCG	60.471	19	241	5103	5343	TTCCGCTTCGTTTCACTCTT	59.993	20	GCTTGGTTTTCTTGTCCCC	59.517	19	242	5103	5344	TTCCGCTTCGTTTCACTCTT	59.993	20	CGCTTGGTTTTCTTGTCCC	60.621	19	243	5103	5345
scaffold225_18.5	2	p3	(CTT)71	213	22702	22914	0	0	0	0	0	0	0	0	0	0	0	0	0	0	0	0	0	0	0	0	0	0	0	0	0	0	0	0
scaffold225_18.5	3	p3	(CCT)5	15	36949	36963	5	AGGAAGCTCAGATTGCATCG	60.504	20	TTACCGTGGCAAGAGAGAGC	60.538	20	248	36742	36989	AGGAAGCTCAGATTGCATCG	60.504	20	GCTTACCGTGGCAAGAGAGA	60.538	20	250	36742	36991	GGCGAGTATACCGTTGTCAAA	60.011	21	TTACCGTGGCAAGAGAGAGC	60.538	20	212	36778	36989
scaffold225_18.5	4	p3	(CGG)7	21	44267	44287	0	0	0	0	0	0	0	0	0	0	0	0	0	0	0	0	0	0	0	0	0	0	0	0	0	0	0	0
scaffold225_18.5	5	p3	(AGA)5	15	54997	55011	5	AGGAAGAAACGTGCTCAGGA	59.989	20	ATGCCAACCATTTTGTCGAT	60.199	20	212	54914	55125	GAGGAAGAAACGTGCTCAGG	59.989	20	ATGCCAACCATTTTGTCGAT	60.199	20	213	54913	55125	GCAAGACAAAAAGACCCCAA	60.088	20	ATGCCAACCATTTTGTCGAT	60.199	20	182	54944	55125
scaffold225_18.5	6	p3	(AGA)5	15	58263	58277	5	ATCCTGTTTACGTTGCGGAG	60.132	20	ATAGCTTCGGCATCCATCAT	59.515	20	238	58136	58373	GCGAAAGAAAGAGGAGGAGG	60.455	20	ATGCCAACCATTTTGTCGAT	60.199	20	234	58158	58391	ACTGGGCTATGGCAAAAATG	59.960	20	TCCTCCCTTGCTTCATCTTC	59.361	20	208	58103	58310
scaffold225_18.5	7	p3	(GAA)5	15	66221	66235	5	TCTCCAAATCCAGCACAACA	60.240	20	AACCATCCTTCTCCCGAAGT	59.935	20	179	66121	66299	TCACCACATTGCTCTCCAAA	60.240	20	AACCATCCTTCTCCCGAAGT	59.935	20	191	66109	66299	TCTCCAAATCCAGCACAACA	60.240	20	CTTCTCCCGAAGTAACGCAC	59.875	20	172	66121	66292
scaffold225_18.5	8	p3	(GCG)5	15	74005	74019	5	TCGGCGGAGAGAGTAGAAGA	60.232	20	GATACCGACGACCCCTCC	60.288	18	248	73847	74094	TCACCATGGACAGCGACTAC	59.707	20	GATACCGACGACCCCTCC	60.288	18	190	73905	74094	GTCACCATGGACAGCGACTA	59.707	20	GATACCGACGACCCCTCC	60.288	18	191	73904	74094
scaffold225_18.5	9	p3	(GCG)5	15	83675	83689	5	TGGGAGAACAGTTCGAGAGC	60.533	20	CCACTAGGGTTCTCTCAGCG	60.005	20	182	83564	83745	TGGGAGAACAGTTCGAGAGC	60.533	20	GGTTCTCTCAGCGCCATAAG	59.978	20	175	83564	83738	GTCGTACCTTGCCAAGCCT	60.270	19	CTATGAATCGGGCAGCAAAT	60.060	20	247	83623	83869
scaffold225_18.5	10	p3	(AAG)5	15	84754	84768	5	CAACCGTCTGACCAAACTCA	59.720	20	GGGCGTACTAGAACGTAGCG	59.926	20	243	84559	84801	CAAGTCAACCGTCTGACCAA	59.720	20	GGGCGTACTAGAACGTAGCG	59.926	20	248	84554	84801	AACGCTCTCTCGATCTCAGG	59.703	20	GGGCGTACTAGAACGTAGCG	59.926	20	211	84591	84801
scaffold237_16.2	1	p3	(CTT)5	15	22839	22853	5	AGCGACTTGCTGACTTGGTT	60.058	20	GTGGCAAACACAATGGTGAG	60.008	20	240	22652	22891	AACCAACTGGGCTGACACTC	60.159	20	GTGGCAAACACAATGGTGAG	60.008	20	191	22701	22891	GATTGCCCGAGATCATTAGC	59.633	20	GTGGCAAACACAATGGTGAG	60.008	20	215	22677	22891
scaffold237_16.2	2	p3	(GCA)6	18	23415	23432	5	AGCTCTTCCCCATATCCGAC	60.431	20	CACGACTTACCTTTGCCGAG	60.817	20	196	23315	23510	ACGAGCTCTTCCCCATATCC	60.431	20	CACGACTTACCTTTGCCGAG	60.817	20	199	23312	23510	TATCCGACGACAAGTACGCC	61.052	20	TGCAGATCTTGCAGAAGACG	60.287	20	246	23327	23572
scaffold237_16.2	3	p3	(CGG)5	15	35491	35505	0	0	0	0	0	0	0	0	0	0	0	0	0	0	0	0	0	0	0	0	0	0	0	0	0	0	0	0
scaffold237_16.2	4	c	(ATA)5(ATG)11	48	121295	121342	5	GGAGCCTGTCCAATACCTGA	60.073	20	AGGTATCTCTCGTCCTCGCA	59.973	20	200	121168	121367	GGAGCCTGTCCAATACCTGA	60.073	20	TGCCGGTTCAAGTGATGATA	60.073	20	226	121168	121393	CCAAGGAGCTTGTGTCCTTC	59.844	20	TGGGGTATGGCAAATCAAAT	60.016	20	205	121249	121453
scaffold237_16.2	5	p5	(TTTTG)6	30	122210	122239	5	GGAACACCACTACAGGCCAC	60.431	20	AGTTGGGTCACACAATGCAA	60.008	20	238	122136	122373	AGGAACACCACTACAGGCCA	60.567	20	AGTTGGGTCACACAATGCAA	60.008	20	239	122135	122373	GGAACACCACTACAGGCCAC	60.431	20	TTGGGTCACACAATGCAAAT	59.823	20	236	122136	122371
scaffold237_16.2	6	p3	(CCG)5	15	124565	124579	5	CAATGAGTCGTTCATCACGG	60.112	20	CACAGGTAGTTGGCGCGTA	60.871	19	228	124375	124602	GCAATGAGTCGTTCATCACG	60.272	20	CACAGGTAGTTGGCGCGTA	60.871	19	229	124374	124602	GGCAATGAGTCGTTCATCAC	59.093	20	CACAGGTAGTTGGCGCGTA	60.871	19	230	124373	124602
scaffold239_16.1	1	p3	(GTA)5	15	45482	45496	5	TCGTCACCTCTTCATGTTGC	59.837	20	CGAGAAGTTAACCAATCGCC	59.708	20	178	45367	45544	GGAAAATCTCGCTGTTCTGG	59.813	20	TGGCGTTCTGTGTTCACTGT	60.357	20	250	45453	45702	TCGTCACCTCTTCATGTTGC	59.837	20	AAGTTAACCAATCGCCCTGA	59.569	20	174	45367	45540
scaffold241_14.9	1	p3	(AGC)5	15	1015	1029	5	CGTGTTGAAGTAGGCAAGCA	60.050	20	CGCCTAACCGTAGTGAACCT	59.262	20	194	861	1054	TCCAGCTCTCTGTTCCTCGT	60.135	20	CGCCTAACCGTAGTGAACCT	59.262	20	211	844	1054	GTCCAGCTCTCTGTTCCTCG	60.135	20	CGCCTAACCGTAGTGAACCT	59.262	20	212	843	1054
scaffold241_14.9	2	p3	(AGC)5	15	1658	1672	5	CGTGTTGAAGTAGGCAAGCA	60.050	20	CGCCTAACCGTAGTGAACCT	59.262	20	194	1504	1697	TCCAGCTCTCTGTTCCTCGT	60.135	20	CGCCTAACCGTAGTGAACCT	59.262	20	211	1487	1697	GTCCAGCTCTCTGTTCCTCG	60.135	20	CGCCTAACCGTAGTGAACCT	59.262	20	212	1486	1697
scaffold241_14.9	3	p3	(GGC)5	15	1835	1849	5	GTGGTACCTCCTCCTCCTCC	59.929	20	TTGTTCATGAGCCTAGCGAA	59.566	20	157	1785	1941	GGTGGTACCTCCTCCTCCTC	59.929	20	TTGTTCATGAGCCTAGCGAA	59.566	20	158	1784	1941	GTACCTCCTCCTCCTCCGTC	60.073	20	TTGTTCATGAGCCTAGCGAA	59.566	20	154	1788	1941
scaffold241_14.9	4	p3	(GGC)5	15	46413	46427	5	AGAAGCAATCTCCAGCCAAG	59.574	20	CTCTCTGTCCAAGTCGAGCC	60.135	20	226	46323	46548	GAGAAGCAATCTCCAGCCAA	60.483	20	CTCTCTGTCCAAGTCGAGCC	60.135	20	227	46322	46548	AGAAGCAATCTCCAGCCAAG	59.574	20	GCTCTCTGTCCAAGTCGAGC	60.292	20	227	46323	46549
scaffold214_16.8	1	p5	(GCGCC)4	20	3440	3459	5	TGTCTTGCAACCAAAGATCG	59.840	20	GACAGGGAGGACTGAACAGC	59.841	20	211	3280	3490	CAAAGGATTCAGGTCTTCGC	59.813	20	GACAGGGAGGACTGAACAGC	59.841	20	186	3305	3490	GCAAAGGATTCAGGTCTTCG	59.813	20	GACAGGGAGGACTGAACAGC	59.841	20	187	3304	3490
scaffold214_16.8	2	p5	(TCCCT)5	25	45406	45430	5	AGAATGGGAAGAGAGAGCCC	59.778	20	ACGATCCATCGAGAGAGACG	60.372	20	170	45323	45492	AGAATGGGAAGAGAGAGCCC	59.778	20	ATCCATCGAGAGAGACGCAC	60.381	20	167	45323	45489	AGCCCTTCTGCTTCTGTGAG	59.745	20	ACGATCCATCGAGAGAGACG	60.372	20	155	45338	45492
scaffold214_16.8	3	p5	(TCCCT)5	25	46445	46469	5	AGAATGGGAAGAGAGAGCCC	59.778	20	ACGATCCATCGAGAGAGACG	60.372	20	170	46362	46531	AGAATGGGAAGAGAGAGCCC	59.778	20	ATCCATCGAGAGAGACGCAC	60.381	20	167	46362	46528	AGCCCTTCTGCTTCTGTGAG	59.745	20	ACGATCCATCGAGAGAGACG	60.372	20	155	46377	46531
scaffold214_16.8	4	p3	(CAT)5	15	57398	57412	5	CCACCTTCTTCAGTTGGCTC	59.844	20	AGACGCCGACAGAAATTACG	60.270	20	165	57304	57468	CCACCTTCTTCAGTTGGCTC	59.844	20	GCCGACAGAAATTACGCAGT	60.278	20	161	57304	57464	CCACCTTCTTCAGTTGGCTC	59.844	20	TATCATGGTCTTTGCATCGC	59.652	20	192	57304	57495
scaffold214_16.8	5	p5	(AGGGG)4	20	58347	58366	5	ATGGACGGAGGACTAGCTCA	59.827	20	TCTTTTATCAGACCGGCACC	60.074	20	212	58275	58486	GTCCGCGTCCGTGTATATTT	59.851	20	ACGCCTAGGTGTGTGTGTCA	60.227	20	214	58213	58426	ACTCGATGGACGGAGGACTA	59.679	20	TCTTTTATCAGACCGGCACC	60.074	20	217	58270	58486
scaffold214_16.8	6	p5	(GTTCA)4	20	137349	137368	5	AGCAGCGTTCTCACAGAGGT	60.205	20	GACAGCAGCTAAGCAAGCAG	59.126	20	239	137210	137448	AGCAGCGTTCTCACAGAGGT	60.205	20	TGACAGCAGCTAAGCAAGCA	61.030	20	240	137210	137449	TGAGACAGCGAACCATGTTG	60.873	20	TCCATCACTACCAGCAAGCA	60.413	20	219	137291	137509
scaffold242_17.2	1	p3	(CAG)6	18	36641	36658	5	AGCTGCAGGTTCGTCCAC	59.988	18	GCTCTACCTGTCGTGGTGCT	60.476	20	238	36556	36793	AGCTGCAGGTTCGTCCAC	59.988	18	CTCTACCTGTCGTGGTGCTG	59.487	20	237	36556	36792	AGCTGCAGGTTCGTCCAC	59.988	18	TCTACCTGTCGTGGTGCTGT	59.336	20	236	36556	36791
scaffold242_17.2	2	p3	(AAG)13	39	45444	45482	5	GAAATCACCAACCCTTTCCA	59.767	20	CGTGGCTCTCACTTTTCACA	60.025	20	247	45421	45667	TGAAATCACCAACCCTTTCC	59.767	20	CGTGGCTCTCACTTTTCACA	60.025	20	248	45420	45667	ACAAAGATGGGCTAGGCAAA	59.708	20	TCCCGTTGGTGATTTCTTTC	59.910	20	199	45314	45512
scaffold245_17.5	1	p3	(GGC)5	15	45391	45405	5	GGATCTCGCCACCTGAGTAG	59.827	20	GCTTTGTCTTACCGCAGAGG	60.015	20	215	45328	45542	AGGATCTCGCCACCTGAGTA	59.827	20	GCTTTGTCTTACCGCAGAGG	60.015	20	216	45327	45542	TAGCATCCGAGAATCCATCC	59.998	20	CCTCCTCAACATCCTCCTGA	60.191	20	250	45232	45481
scaffold245_17.5	2	p4	(TTTC)5	20	64964	64983	5	TGTGGATTCACCAAACTGGA	59.935	20	CTCAAAAGAACGCCCTAACG	59.876	20	222	64806	65027	TCCCTGGAGCAACAGTTTTT	59.711	20	CTCAAAAGAACGCCCTAACG	59.876	20	177	64851	65027	TTCCCTGGAGCAACAGTTTT	59.711	20	CTCAAAAGAACGCCCTAACG	59.876	20	178	64850	65027
scaffold245_17.5	3	p3	(AGC)6	18	78605	78622	5	TGTGTGGCATGGTAACAAGG	60.427	20	GTTTATATCGGCCCTGTTCG	59.433	20	231	78428	78658	CCTGTGTGGCATGGTAACAA	60.427	20	GTTTATATCGGCCCTGTTCG	59.433	20	233	78426	78658	TGTGGCATGGTAACAAGGAC	59.420	20	GTTTATATCGGCCCTGTTCG	59.433	20	229	78430	78658
scaffold246_16.9	1	p3	(CTC)5	15	5247	5261	5	AAGTCGAGCTTGTGCAGGTC	60.599	20	GCTACTTCCAGTCGTTCATCG	59.890	21	157	5154	5310	AAGTCGAGCTTGTGCAGGTC	60.599	20	CGCTACTTCCAGTCGTTCATC	59.890	21	158	5154	5311	GAAGTCGAGCTTGTGCAGGT	60.599	20	GCTACTTCCAGTCGTTCATCG	59.890	21	158	5153	5310
scaffold246_16.9	2	c	(AAG)8aaccggc(TTGG)5	51	6254	6304	5	GAGGACAAACATACCCACCG	60.232	20	CGCAAGAGCATCAGTTTGAG	59.740	20	188	6155	6342	CGGAGGACAAACATACCCAC	60.232	20	CGCAAGAGCATCAGTTTGAG	59.740	20	190	6153	6342	ACGGAGGACAAACATACCCA	60.232	20	CGCAAGAGCATCAGTTTGAG	59.740	20	191	6152	6342
scaffold246_16.9	3	p3	(GAC)5	15	7624	7638	5	TTCAGATTCCGCTGGTAAGG	60.206	20	CACGTTTATGAACAGGTGCG	60.172	20	234	7479	7712	TTCAGATTCCGCTGGTAAGG	60.206	20	TCTCCACGTCCATCAAGCTA	59.394	20	196	7479	7674	ACGTTCGTGCGAGTTCAGAT	60.865	20	CACGTTTATGAACAGGTGCG	60.172	20	247	7466	7712
scaffold246_16.9	4	p3	(GCG)5	15	30789	30803	5	GCCCATACTGCTTCACCTGT	60.142	20	GAACTCGAATTCCGGTTTCA	60.051	20	246	30718	30963	CACCTGTCTTCTTCCTTCCG	59.837	20	GAACTCGAATTCCGGTTTCA	60.051	20	233	30731	30963	AAACATTCGGCTTGGACTTG	60.110	20	AACCGCTCCAATCAACAGAG	60.255	20	201	30671	30871
scaffold246_16.9	5	p3	(GCC)6	18	33519	33536	5	CAAGATCTACGTCTCCCCCA	60.065	20	AAGCCAGAGTCGAAGCACAC	60.599	20	212	33460	33671	TGCAAGATCTACGTCTCCCC	60.218	20	AAGCCAGAGTCGAAGCACAC	60.599	20	214	33458	33671	AGATCTACGTCTCCCCCAGG	60.468	20	AAGCCAGAGTCGAAGCACAC	60.599	20	210	33462	33671
scaffold247_17.0	1	p3	(CCG)5	15	41047	41061	5	GGAGCTTACATGTTGGGGAA	59.933	20	GCTTTTGGTGCCATTTCTGT	60.118	20	188	40945	41132	CTTTGGGAAGGGGAGCTTAC	60.068	20	GCTTTTGGTGCCATTTCTGT	60.118	20	199	40934	41132	GGAGCTTACATGTTGGGGAA	59.933	20	TACGAGGTTCATGAGGGCTT	59.694	20	204	40945	41148
scaffold247_17.0	2	p3	(CCG)5	15	47846	47860	5	AGCCGTTTAAATTCCCCATC	60.150	20	CCCTTGTGCAGGCTGTAGTC	60.854	20	239	47755	47993	AACTATCATCCCCATTCCCC	59.843	20	CCCTTGTGCAGGCTGTAGTC	60.854	20	185	47809	47993	TCTCGCAGCCGTTTAAATTC	60.343	20	CCCTTGTGCAGGCTGTAGTC	60.854	20	245	47749	47993
scaffold247_17.0	3	p5	(TTTCT)4	20	55439	55458	5	TGGAAAATCCAGTCCAAACC	59.767	20	GTCAAGTCCTGATGGGATGG	60.326	20	160	55330	55489	TGCAGTTGTGGAAAATCCAG	59.691	20	GTCAAGTCCTGATGGGATGG	60.326	20	168	55322	55489	GGAAAATCCAGTCCAAACCA	59.767	20	ACGTCAAGTCCTGATGGGAT	59.384	20	161	55331	55491
scaffold250_17.3	1	p3	(GCC)5	15	42439	42453	5	CTTCTCGGATCCCACCATC	60.423	19	CAACTCCATCGACAACTCCA	59.676	20	223	42321	42543	CTTCTCGGATCCCACCATC	60.423	19	CCGTACAACTCCATCGACAA	59.566	20	228	42321	42548	CTTCTCGGATCCCACCATC	60.423	19	CTCCATCGACAACTCCAAGC	60.801	20	220	42321	42540
scaffold250_17.3	2	p3	(TTA)6	18	45899	45916	5	CCATGAATTTCGTTCCATCC	60.133	20	CATCATGTCGGTCCTCAGTG	60.113	20	208	45852	46059	CCATGAATTTCGTTCCATCC	60.133	20	GGCCTTTTGTTTGTCTGCAT	60.118	20	225	45852	46076	CCATGAATTTCGTTCCATCC	60.133	20	TTTGTCTGCATCATGTCGGT	60.120	20	216	45852	46067
scaffold219_16.8	1	p5	(TTCTT)4	20	48443	48462	5	CACTGCAGAGAAGATTGCCA	60.136	20	TTTGTGGTTGCAAGGATTGA	60.088	20	172	48357	48528	TTTTTATCATGCAAGCGTGG	59.702	20	CTAGTGTAGGCCTTGCTCCG	60.030	20	169	48317	48485	AGATATAAAGGCCGATGCGA	59.666	20	CTAGTGTAGGCCTTGCTCCG	60.030	20	246	48240	48485
scaffold219_16.8	2	p4	(GACG)5	20	51744	51763	5	ATTTTTGCTGCATCGGTTTC	60.081	20	TGCCGGAGAGAAAAAGAAAA	59.931	20	218	51632	51849	ACCTTTTGCTGCATTTTTGC	60.251	20	TGCCGGAGAGAAAAAGAAAA	59.931	20	230	51620	51849	CTTTTGCTGCATTTTTGCTG	59.625	20	TGCCGGAGAGAAAAAGAAAA	59.931	20	228	51622	51849
scaffold219_16.8	3	p4	(TATT)5	20	61306	61325	5	TTTTAAGGGTGTGAGTCGCC	60.110	20	ACAATCCTCACACTGAGCCC	60.120	20	233	61133	61365	TTGCCTTTGGCGATTTTAAG	60.198	20	ACAATCCTCACACTGAGCCC	60.120	20	246	61120	61365	CCTTTGGCGATTTTAAGGGT	60.305	20	ACAATCCTCACACTGAGCCC	60.120	20	243	61123	61365
scaffold219_16.8	4	p3	(GCC)5	15	68618	68632	0	0	0	0	0	0	0	0	0	0	0	0	0	0	0	0	0	0	0	0	0	0	0	0	0	0	0	0
scaffold219_16.8	5	p3	(GCC)5	15	138586	138600	5	CTGCTCTGCATGTAGGCGT	60.176	19	ACTGGTCCTGGCCAGATG	59.612	18	179	138478	138656	GCTCTGCATGTAGGCGTTC	59.568	19	ACTGGTCCTGGCCAGATG	59.612	18	177	138480	138656	CTGCTCTGCATGTAGGCGT	60.176	19	GACTGGTCCTGGCCAGATG	61.688	19	180	138478	138657
scaffold219_16.8	6	c	(AAG)284aaaagaacgcagcgtgaatgcaatgcaacccaggaaggaaggaagaaatagttgcggtaccggaaacctcaaggcccttgaggccgt(GGC)5	954	159885	160838	0	0	0	0	0	0	0	0	0	0	0	0	0	0	0	0	0	0	0	0	0	0	0	0	0	0	0	0
scaffold252_18.1	1	p4	(GAAA)10	40	2561	2600	5	GCTGAGTCAGAGCTGGTCCT	59.738	20	CGTCAGTTTCCCAACTCCAT	59.966	20	181	2466	2646	ACTGAAACGAGATCACGCAA	59.445	20	TCAACGTCTTCCCCTTTACG	60.103	20	236	2538	2773	GAGTCAGAGCTGGTCCTGATG	60.001	21	CGTCAGTTTCCCAACTCCAT	59.966	20	178	2469	2646
scaffold252_18.1	2	p3	(TCT)8	24	17552	17575	5	TCTCCTCCAGGATCATCAGC	60.312	20	CAACAAACAAAACCCCATCC	60.066	20	238	17455	17692	TCTCCTCCAGGATCATCAGC	60.312	20	TCTTGTCGATCACCCTCTCC	60.199	20	217	17455	17671	TCTCCTCCAGGATCATCAGC	60.312	20	GCAACAACAAACAAAACCCC	60.249	20	242	17455	17696
scaffold252_18.1	3	p4	(GAAA)7	28	18958	18985	5	AGGATCTCGGTTTCAGACCA	59.655	20	CCATTTAGTCAGCCATGCAA	59.688	20	197	18925	19121	TCTCGGTTTCAGACCAAAGC	60.375	20	CCATTTAGTCAGCCATGCAA	59.688	20	193	18929	19121	AGGATCTCGGTTTCAGACCA	59.655	20	TAGTCAGCCATGCAAGGACA	60.413	20	192	18925	19116
scaffold252_18.1	4	p3	(GCT)8	24	29682	29705	5	ATGCACGGTAACGTAGAGGG	60.015	20	CCTATACCTGCTGGCTACGC	59.889	20	209	29545	29753	ATGCACGGTAACGTAGAGGG	60.015	20	GCCTATACCTGCTGGCTACG	59.889	20	210	29545	29754	TGCTGCTACTAGATGCACGG	60.180	20	CCTATACCTGCTGGCTACGC	59.889	20	221	29533	29753
scaffold252_18.1	5	p3	(GCT)8	24	31661	31684	5	ATGCACGGTAACGTAGAGGG	60.015	20	CCTATACCTGCTGGCTACGC	59.889	20	209	31524	31732	ATGCACGGTAACGTAGAGGG	60.015	20	GCCTATACCTGCTGGCTACG	59.889	20	210	31524	31733	TGCTGCTACTAGATGCACGG	60.180	20	CCTATACCTGCTGGCTACGC	59.889	20	221	31512	31732
scaffold252_18.1	6	p3	(CGG)5	15	44197	44211	5	GAGGACGAGGAAGAGTCGC	60.088	19	ACCCCATCCCAGAGTCTTCT	59.929	20	164	44119	44282	AACGGAGGACGAGGAAGAG	59.390	19	ACCCCATCCCAGAGTCTTCT	59.929	20	168	44115	44282	AGGAAGAGTCGCGAGCAA	59.812	18	ACCCCATCCCAGAGTCTTCT	59.929	20	157	44126	44282
scaffold252_18.1	7	p3	(GGC)6	18	78729	78746	0	0	0	0	0	0	0	0	0	0	0	0	0	0	0	0	0	0	0	0	0	0	0	0	0	0	0	0
scaffold252_18.1	8	p3	(AAT)5	15	92470	92484	5	TTTCTCATCGCCGGATTAAC	60.038	20	GTGGCTTCTGTCTGTGACGA	60.030	20	170	92430	92599	TTTCTCATCGCCGGATTAAC	60.038	20	TGGTGGCTTCTGTCTGTGAC	59.872	20	172	92430	92601	TTTCTCATCGCCGGATTAAC	60.038	20	ATAAAGGTCCCTTGGTGGCT	59.827	20	184	92430	92613
scaffold231_17.1	1	p3	(GAC)5	15	41638	41652	5	TAGGCATGCAATCTTTGTGC	59.839	20	ACGCCTCACTTCTCATGTCC	60.269	20	207	41511	41717	ACGATTCATTTCACACACGC	59.577	20	GGCAGCTTCTTGCTCTCAGT	59.898	20	202	41571	41772	ACGATTCATTTCACACACGC	59.577	20	CGATTTCGTGGACTGGTCTT	60.111	20	248	41571	41818
scaffold231_17.1	2	p5	(GTGCA)4	20	54880	54899	5	ACTTCCACGAGTCGCTGATT	59.874	20	GTGGTTTCAGTGCAGCAAGA	60.032	20	156	54771	54926	AACTTCCACGAGTCGCTGAT	59.874	20	GTGGTTTCAGTGCAGCAAGA	60.032	20	157	54770	54926	CCACGAGTCGCTGATTACAA	59.864	20	GTGGTTTCAGTGCAGCAAGA	60.032	20	152	54775	54926
scaffold231_17.1	3	p3	(TCG)5	15	128973	128987	5	CTGACCATCTCCTCCAGCTC	59.945	20	GACAAGGAACACGAAGGCAC	60.700	20	236	128942	129177	CTGACCATCTCCTCCAGCTC	59.945	20	ACGACCACGACAAGGAACAC	61.030	20	244	128942	129185	CTGACCATCTCCTCCAGCTC	59.945	20	ACCACGACAAGGAACACGA	60.146	19	241	128942	129182
scaffold231_17.1	4	p3	(GCT)5	15	138501	138515	5	CGCCCTGCTCCTTTATGTACT	60.637	21	TCAGCGAATTTCTCATGGC	59.899	19	246	138293	138538	TGCTCCTTTATGTACTGCCTGA	59.904	22	AAGCTCGTCAGCGAATTTCT	59.222	20	248	138298	138545	CCTGCTCCTTTATGTACTGCC	58.871	21	AAGCTCGTCAGCGAATTTCT	59.222	20	250	138296	138545
scaffold231_17.1	5	p3	(AAG)5	15	139897	139911	5	ATGCGTTCTGATCCTACGCT	59.866	20	ATAAAATGGTAGCCTCCCGC	60.300	20	153	139809	139961	CTAGTTGGTTTGTGCCGGTT	60.030	20	GCCAGGTACGTGCATGAATA	59.572	20	223	139874	140096	GACGGTTGTCAAGCAGATCA	59.837	20	ATAAAATGGTAGCCTCCCGC	60.300	20	233	139729	139961
scaffold231_17.1	6	p3	(CGG)5	15	145372	145386	5	TATTCCCAATTCCATGGTGG	60.384	20	TCAAGGTGTTCAAGACGCAG	60.025	20	240	145292	145531	TATTCCCAATTCCATGGTGG	60.384	20	CTCAAGGTGTTCAAGACGCA	60.025	20	241	145292	145532	TATTCCCAATTCCATGGTGG	60.384	20	TGCTCAAGGTGTTCAAGACG	60.025	20	243	145292	145534
scaffold231_17.1	7	p3	(CGA)5	15	184213	184227	5	ATCTCCGACGAGGACGACTA	59.827	20	GATGTGCATCCACCAATGAA	60.339	20	209	184117	184325	ATCTCCGACGAGGACGACTA	59.827	20	TGCATCCACCAATGAAGAAC	59.502	20	205	184117	184321	ATCTCCGACGAGGACGACTA	59.827	20	GTGCATCCACCAATGAAGAA	59.502	20	206	184117	184322
scaffold231_17.1	8	p5	(AGAAC)4	20	220069	220088	5	AACGAGAGATCGGTGGCTAA	59.836	20	ACTCCAAGGTCTCGCCTTTC	60.766	20	173	219971	220143	AACGAGAGATCGGTGGCTAA	59.836	20	TTACTCCGTCTACGTCTGCG	59.097	20	209	219971	220179	ACCCATCCGACAAATTAGCA	60.331	20	ACTCCAAGGTCTCGCCTTTC	60.766	20	214	219930	220143
scaffold231_17.1	9	p3	(GAT)5	15	224493	224507	5	CGTCTCTCGCTCTCTTTGGT	59.745	20	GGCAAGCCTTTCTTCTTTCC	60.320	20	182	224393	224574	ACGTCTCTCGCTCTCTTTGG	59.745	20	GGCAAGCCTTTCTTCTTTCC	60.320	20	183	224392	224574	CGTCTCTCGCTCTCTTTGGT	59.745	20	TGGCAAGCCTTTCTTCTTTC	59.569	20	183	224393	224575
scaffold231_17.1	10	p3	(CTT)5	15	249966	249980	5	ACCTGCCATGAGGAATTGAG	60.073	20	GCAGTGGTGGAAGAACAGGT	60.159	20	213	249899	250111	ACCTGCCATGAGGAATTGAG	60.073	20	TGTTGTTGGACAAAAGACGG	59.585	20	181	249899	250079	GGACGCATACCTGTCTGTGA	59.707	20	TGTTGTTGGACAAAAGACGG	59.585	20	152	249928	250079
scaffold231_17.1	11	p3	(CTT)5	15	251873	251887	5	GGACGCATACCTGTCTGTGA	59.707	20	TGTTGTTGGACAAAAGACGG	59.585	20	152	251835	251986	TGAGGATCTTAGTGGACGCA	59.394	20	GCAGTGGTGGAAGAACAGGT	60.159	20	197	251822	252018	TGAGGATCTTAGTGGACGCA	59.394	20	TGTTGTTGGACAAAAGACGG	59.585	20	165	251822	251986
scaffold231_17.1	12	p3	(TTC)112	336	265978	266313	0	0	0	0	0	0	0	0	0	0	0	0	0	0	0	0	0	0	0	0	0	0	0	0	0	0	0	0
scaffold243_17.1	1	p3	(ACA)5	15	63244	63258	5	GGACTTCAGGTTGGTGGAGA	60.088	20	TTGGAGACTTGCAATCAACG	59.840	20	240	63178	63417	GGACTTCAGGTTGGTGGAGA	60.088	20	ACGTCTTGCCCTGTGTCTTT	59.769	20	172	63178	63349	GGACTTCAGGTTGGTGGAGA	60.088	20	CGTCTTGCCCTGTGTCTTTT	60.291	20	171	63178	63348
scaffold243_17.1	2	p3	(ACG)5	15	65811	65825	5	GGCGCATCTCTGATTCTTTC	59.923	20	AGCTTGAGCTCGCTGATACTG	59.935	21	249	65672	65920	GGCGCATCTCTGATTCTTTC	59.923	20	CTTGAGCTCGCTGATACTGC	58.929	20	247	65672	65918	GGCGCATCTCTGATTCTTTC	59.923	20	GCTTGAGCTCGCTGATACTG	58.929	20	248	65672	65919
scaffold243_17.1	3	p3	(GGC)6	18	70417	70434	5	AGGCCTTACCAGGATGAGGT	59.957	20	CCCAACGTCAACTCCAAGAT	59.966	20	219	70275	70493	AATGGAGGCCTTACCAGGAT	59.789	20	CCCAACGTCAACTCCAAGAT	59.966	20	224	70270	70493	GACGAAGTCAGCATCCCAGT	60.269	20	CCCAACGTCAACTCCAAGAT	59.966	20	174	70320	70493
scaffold243_17.1	4	p3	(CAT)6	18	127858	127875	5	GGCAGCTGTACAAACAAGCA	60.058	20	ATTGCTGGCTGGATGGATAG	60.059	20	243	127797	128039	ACCTGTAGCATCCGCTTGTC	60.285	20	ATTGCTGGCTGGATGGATAG	60.059	20	209	127831	128039	ACCTGTAGCATCCGCTTGTC	60.285	20	GAAGGATGGATGGATGGATG	60.096	20	248	127831	128078
scaffold243_17.1	5	p3	(TGA)5	15	142577	142591	5	CACGGTGAGCAGGAAAATCT	60.255	20	TATCCATGCGGAGACCAAAT	60.296	20	189	142485	142673	ATCACGGTGAGCAGGAAAAT	59.556	20	TATCCATGCGGAGACCAAAT	60.296	20	191	142483	142673	CACGGTGAGCAGGAAAATCT	60.255	20	CGGAGACCAAATCATGACAA	59.496	20	181	142485	142665
scaffold190_17.0	1	p5	(AGCAG)4	20	17922	17941	5	GCAATGTCATTTTTGCGTTG	60.118	20	CCCTCACATGCACTTGTTGT	59.597	20	244	17722	17965	TGCAATGTCATTTTTGCGTT	60.118	20	CCCTCACATGCACTTGTTGT	59.597	20	245	17721	17965	CATTCTATTGCATGGTTGCG	60.096	20	ATGAGGTGCATGTGTGGTTG	60.450	20	177	17880	18056
scaffold190_17.0	2	p5	(AGCAG)4	20	19358	19377	5	GCAATGTCATTTTTGCGTTG	60.118	20	CCCTCACATGCACTTGTTGT	59.597	20	244	19158	19401	TGCAATGTCATTTTTGCGTT	60.118	20	CCCTCACATGCACTTGTTGT	59.597	20	245	19157	19401	CATTCTATTGCATGGTTGCG	60.096	20	ATGAGGTGCATGTGTGGTTG	60.450	20	177	19316	19492
scaffold190_17.0	3	c	(TCT)13ccttttc(CTT)10ctccttctccttttc(CTT)10ctccttctccttttc(CTT)10ctccttctccttttc(CTT)5	196	80708	80903	5	TGCTGCCATCCAACTCTGT	60.419	19	TTGCTGAGTGCTGACAGTAACA	59.706	22	247	80683	80929	CTGCTGCCATCCAACTCTGT	61.423	20	TTGCTGAGTGCTGACAGTAACA	59.706	22	248	80682	80929	CTGCTGCCATCCAACTCTG	60.564	19	TTGCTGAGTGCTGACAGTAACA	59.706	22	248	80682	80929
scaffold190_17.0	4	p3	(AGC)10	30	160527	160556	5	AGTCGAGATCCCTCACTCCA	59.792	20	GTATAAAACCACCTCCCCCG	60.423	20	219	160500	160718	AGTCGAGATCCCTCACTCCA	59.792	20	CGTATAAAACCACCTCCCCC	60.423	20	220	160500	160719	AGTCGAGATCCCTCACTCCA	59.792	20	GCGTATAAAACCACCTCCCC	60.562	20	221	160500	160720
scaffold190_17.0	5	p3	(AGC)5	15	226621	226635	5	CTCCACCAGGTCAAGACACA	59.705	20	GAGAGTGAGGAGCGGACATC	59.952	20	196	226559	226754	CGCGCAGTCAAGTAGCAGTA	60.360	20	GAGAGTGAGGAGCGGACATC	59.952	20	160	226595	226754	TCCACCAGGTCAAGACACAC	59.550	20	GAGAGTGAGGAGCGGACATC	59.952	20	195	226560	226754
scaffold190_17.0	6	p3	(GAG)5	15	232428	232442	5	GTAGGACAAGCAGAGCGGA	59.128	19	AAGGCAAGAGTGGTTGTGCT	59.914	20	203	232406	232608	GTAGGACAAGCAGAGCGGA	59.128	19	GCTCTGATCGAAGGCAAGAG	60.240	20	213	232406	232618	GTAGGACAAGCAGAGCGGA	59.128	19	AGCTCTGATCGAAGGCAAGA	60.240	20	214	232406	232619
scaffold190_17.0	7	p5	(AAAAT)4	20	291229	291248	5	AAGCGACCAAAATACAACTGC	59.284	21	ACTAGAGGAGGAACAGGGGG	59.553	20	234	291113	291346	AAGCGACCAAAATACAACTGC	59.284	21	CTAGAGGAGGAACAGGGGGA	60.577	20	233	291113	291345	TGTGGTCCCAAAGTAACAGG	58.468	20	GGGAAGGGACTGATAGGGAT	59.212	20	224	291067	291290
scaffold190_17.0	8	p3	(TGT)6	18	296930	296947	5	ATGTAAAATCGTGCCCCAAC	59.691	20	TTCAGGCTCTCCTGGTCTGT	59.986	20	166	296889	297054	TGTAAAATCGTGCCCCAACT	60.365	20	TTCAGGCTCTCCTGGTCTGT	59.986	20	165	296890	297054	ATGTAAAATCGTGCCCCAAC	59.691	20	CAGGCTCTCCTGGTCTGTGT	60.458	20	164	296889	297052
scaffold190_17.0	9	p3	(CGC)5	15	307664	307678	5	TGGTGGACATAGTCGCAAAG	59.716	20	TGGCGTACCTTTTGAAGACC	60.110	20	188	307575	307762	TGGTGGACATAGTCGCAAAG	59.716	20	CCTTGGCGTACCTTTTGAAG	59.741	20	191	307575	307765	AGTCGCAAAGAAGATGGCTG	60.538	20	CACAAATCCTTGGCGTACCT	59.993	20	188	307585	307772
scaffold257_16.1	1	p3	(GAG)5	15	31701	31715	5	GTGCTGGGCTGCTAGGATAC	59.866	20	GGTGAACGAAGAACGTAGGC	59.740	20	239	31641	31879	AAAAACGACAGAATCCACGC	60.118	20	GGTCACGGATCGTTACCATT	59.676	20	250	31564	31813	GTGCTGGGCTGCTAGGATAC	59.866	20	GGTCACGGATCGTTACCATT	59.676	20	173	31641	31813
scaffold257_16.1	2	p4	(CGAG)6	24	32461	32484	5	CGCTGTCCCTTTTAATACGC	59.742	20	CATGGAGGAGGAAGAGAACG	59.797	20	198	32382	32579	AGTCGTAGAAGCTCGGCAAG	59.780	20	CTCTTTCTTTCCTGCGCACT	59.757	20	212	32301	32512	CGCTGTCCCTTTTAATACGC	59.742	20	GAGGAGGAAGAGAACGAGCA	59.679	20	194	32382	32575
scaffold257_16.1	3	p3	(GCG)5	15	41677	41691	5	CTGCATTGCTTACTCCACCA	59.864	20	ATGGTCCTGATCTATTGGCG	59.917	20	159	41560	41718	GCTTACTCCACCAACTCGCT	59.501	20	ATGGTCCTGATCTATTGGCG	59.917	20	152	41567	41718	TCAGTACCACCAGCGAGTTG	59.897	20	CTAGCCATTGGAGGAGCCTT	60.723	20	231	41627	41857
scaffold257_16.1	4	p3	(GCA)6	18	43327	43344	5	AGCATTCGCTTTCCTTCTCA	60.096	20	TGCTGCTGATTCTTCTGGTG	60.136	20	250	43130	43379	GCACCTTGAGCCTTATTGGA	60.214	20	GCTGAATGAATTGCTGCTGA	60.104	20	177	43214	43390	GGAGCAGAATCTCCAAATGC	59.780	20	GCTGAATGAATTGCTGCTGA	60.104	20	160	43231	43390
scaffold257_16.1	5	p3	(GCA)6	18	46200	46217	5	CATTCGCTTTCCTTTTCGAG	59.953	20	TGCTGCTGATTCTTCTGGTG	60.136	20	248	46005	46252	GCACCTTGAGCCTTATTGGA	60.214	20	GCTGAATGAATTGCTGCTGA	60.104	20	177	46087	46263	GGAGCAGAATCTCCAAATGC	59.780	20	GCTGAATGAATTGCTGCTGA	60.104	20	160	46104	46263
scaffold257_16.1	6	p3	(TTG)5	15	81757	81771	5	GTTTGGCTTCTGCAGGTTTC	59.859	20	CCTATCAGTCCCAAGCAAGC	59.836	20	244	81697	81940	GTTTGGCTTCTGCAGGTTTC	59.859	20	GCCTATCAGTCCCAAGCAAG	59.836	20	245	81697	81941	GTTTGGCTTCTGCAGGTTTC	59.859	20	AGCCTATCAGTCCCAAGCAA	59.836	20	246	81697	81942
scaffold257_16.1	7	p3	(CGT)5	15	112129	112143	5	ACAAAACATCCGTCCTCGTC	59.973	20	TGGCAAAGTCACGCTTGTAG	60.050	20	151	112071	112221	ACAAAACATCCGTCCTCGTC	59.973	20	CTGGCAAAGTCACGCTTGTA	60.050	20	152	112071	112222	AAACAAAACATCCGTCCTCG	59.971	20	TGGCAAAGTCACGCTTGTAG	60.050	20	153	112069	112221
scaffold257_16.1	8	p3	(GGA)5	15	122100	122114	5	AACAACAACGCGGATAGGAC	60.000	20	GCCTACTTGTACCGGAGCAC	59.763	20	168	121979	122146	CCGGACACAACAAATTAGCA	59.585	20	CTCCTTGTCAAAAAGCCTCG	59.986	20	247	121998	122244	ACAAATTAGCAGCGAGCGAG	60.678	20	CTGTCGCTTTCCTCCTTGTC	59.989	20	249	122007	122255
scaffold257_16.1	9	p3	(GAT)5	15	123076	123090	5	CTGAAGAGCTCGTGTGATCG	59.726	20	GCGGAGAATTGATGGACCT	60.026	19	243	123020	123262	GAAGAGCTCGTGTGATCGGT	60.418	20	GCGGAGAATTGATGGACCT	60.026	19	241	123022	123262	CTGAAGAGCTCGTGTGATCG	59.726	20	ACTGCCCAAGAAGGAGGTG	60.245	19	191	123020	123210
scaffold256_17.0	1	p3	(TCT)6	18	58593	58610	5	TGACTCAGCTTGCAACCATC	59.992	20	GAACGACTACGAGGCAGACC	59.874	20	191	58459	58649	ACTCAGCTTGCAACCATCCT	59.874	20	GAACGACTACGAGGCAGACC	59.874	20	189	58461	58649	TCGGTTTTGAAAGAGGATCG	60.184	20	ATCAATCCAAGCCCAATACG	59.784	20	247	58523	58769
scaffold256_17.0	2	p5	(GACAT)4	20	58891	58910	5	CAGGCCCATTTGAGTAGAGC	59.836	20	TTCAGGATTATGCTCCCGTC	60.036	20	225	58826	59050	GCAGGCCCATTTGAGTAGAG	59.836	20	TTCAGGATTATGCTCCCGTC	60.036	20	226	58825	59050	AGCTGCAGTTTGATGGACCT	59.874	20	CCTTCGGTGTTCATGCTTTT	60.110	20	183	58783	58965
scaffold256_17.0	3	p3	(CCA)5	15	131502	131516	5	CATAGCAGAGAAAAAGGCGG	59.975	20	GTACGTCGTCGTGGAGGTTT	60.035	20	224	131396	131619	CCATAGCAGAGAAAAAGGCG	59.975	20	GTACGTCGTCGTGGAGGTTT	60.035	20	225	131395	131619	CATAGCAGAGAAAAAGGCGG	59.975	20	GTTTCTATTCTCCCCTCGGC	60.039	20	208	131396	131603
scaffold233_16.9	1	p3	(CGC)5	15	1822	1836	5	TGATCGCGACCAAATAGTCA	60.220	20	GCTCAGCGGTAGAGGTGCTA	60.699	20	152	1739	1890	GCAAAGAGTATTTCGACCGC	59.851	20	CTCAGGTCCTTCAAAGCGTG	60.964	20	190	1781	1970	GGGGCATTCTGCAAAGAGTA	60.214	20	CTCAGGTCCTTCAAAGCGTG	60.964	20	200	1771	1970
scaffold233_16.9	2	p5	(GAGCA)4	20	13007	13026	5	AACGAGGCCTCACAAATCAC	60.119	20	TGATAGAAGCTTCCCGCTGT	59.978	20	248	12935	13182	AACGAGGCCTCACAAATCAC	60.119	20	GTGATAGAAGCTTCCCGCTG	59.978	20	249	12935	13183	AACGAGGCCTCACAAATCAC	60.119	20	TTGTGAGAAGCACCGTTCAG	60.025	20	209	12935	13143
scaffold233_16.9	3	p3	(AGA)7	21	13995	14015	5	GAACAGACAGCCAGACACGA	60.030	20	TCCTTCGCTTCAGTGTCCTT	59.989	20	232	13892	14123	GAACAGACAGCCAGACACGA	60.030	20	TTGCGCTTCTGTACCTCCTT	60.015	20	247	13892	14138	ACAAGCTTCGGTGCAAGATT	59.882	20	TCCTTCGCTTCAGTGTCCTT	59.989	20	169	13955	14123
scaffold233_16.9	4	p4	(TTCC)5	20	38345	38364	5	CAACCCCAAAGAAACTTCCA	59.942	20	CAGCTGGTACGTCTTCGTCA	60.049	20	199	38307	38505	TTCTCTTCTTTCCACGGCAC	60.375	20	CAGCTGGTACGTCTTCGTCA	60.049	20	236	38270	38505	GCAACCCCAAAGAAACTTCC	60.836	20	CAGCTGGTACGTCTTCGTCA	60.049	20	200	38306	38505
scaffold233_16.9	5	p3	(CTG)5	15	59185	59199	5	TGATGTTCTGGGATTGTGGA	59.893	20	CCTGACATGGAAGGACGAGT	60.112	20	247	59153	59399	TGGGATTGTGGATTCTTGCT	60.461	20	CCTGACATGGAAGGACGAGT	60.112	20	239	59161	59399	CTGGGATTGTGGATTCTTGC	60.461	20	CCTGACATGGAAGGACGAGT	60.112	20	240	59160	59399
scaffold233_16.9	6	p3	(GAA)104	312	73754	74065	0	0	0	0	0	0	0	0	0	0	0	0	0	0	0	0	0	0	0	0	0	0	0	0	0	0	0	0
scaffold233_16.9	7	p3	(GCG)5	15	106384	106398	5	TGGCGTTACAATGTGCAAGT	60.180	20	GACCGCATGTACATCAGCAG	60.296	20	213	106276	106488	GTGGCGTTACAATGTGCAAG	60.180	20	GACCGCATGTACATCAGCAG	60.296	20	214	106275	106488	TGGCGTTACAATGTGCAAGT	60.180	20	AGGAAGAGCATGGACACGAG	60.408	20	234	106276	106509
scaffold233_16.9	8	p3	(CGC)5	15	106867	106881	5	GGCGTACGAGTTCATCCTGT	60.142	20	AGGAGGAGGTTCAGGTTGGT	59.968	20	228	106758	106985	GGCGTACGAGTTCATCCTGT	60.142	20	AGGTTCAGGTTGGTGCAGAC	60.159	20	222	106758	106979	AGTTCATCCTGTGCTCGCTC	60.564	20	AGGAGGAGGTTCAGGTTGGT	59.968	20	220	106766	106985
scaffold233_16.9	9	p3	(GAA)5	15	129624	129638	5	CCGATGACAGGTGACAAATG	59.960	20	CTATCTCGATCAAGCACGCC	60.905	20	207	129460	129666	AGGTTGATGCTTCGGTTGAC	60.119	20	CTATCTCGATCAAGCACGCC	60.905	20	159	129508	129666	CGATGACAGGTGACAAATGC	60.120	20	CTATCTCGATCAAGCACGCC	60.905	20	206	129461	129666
scaffold233_16.9	10	p3	(CTC)5	15	134147	134161	5	CCAACACCTCTCCCCTTACA	59.959	20	GTCTCCCGGAACTTGGTG	59.018	18	245	133991	134235	TACGAAACCTCCAAGCCATC	60.074	20	GTCTCCCGGAACTTGGTG	59.018	18	223	134013	134235	ATCGCCAGTCATCATCAACA	60.080	20	GTCTCCCGGAACTTGGTG	59.018	18	154	134082	134235
scaffold233_16.9	11	p3	(GCG)8	24	166246	166269	0	0	0	0	0	0	0	0	0	0	0	0	0	0	0	0	0	0	0	0	0	0	0	0	0	0	0	0
scaffold233_16.9	12	p3	(GAC)6	18	167237	167254	0	0	0	0	0	0	0	0	0	0	0	0	0	0	0	0	0	0	0	0	0	0	0	0	0	0	0	0
scaffold233_16.9	13	p3	(TGG)5	15	264284	264298	5	GGTAGTGCAGCTGGTGGTG	60.326	19	CGAGAGCAAATCACACGAAA	59.988	20	214	264251	264464	TGGTAGTGCAGCTGGTGGT	60.326	19	CGAGAGCAAATCACACGAAA	59.988	20	215	264250	264464	CTGGTAGTGCAGCTGGTGGT	61.327	20	CGAGAGCAAATCACACGAAA	59.988	20	216	264249	264464
scaffold233_16.9	14	p3	(ATA)11	33	292525	292557	5	GGTCGCGTCAGCTCAATTA	59.964	19	GCCCAAAAGAAACTGCAAAG	59.861	20	244	292398	292641	GGTCGCGTCAGCTCAATTA	59.964	19	GTACTCGGATTTTCTGGCGA	60.214	20	225	292398	292622	GGTCGCGTCAGCTCAATTA	59.964	19	AGTACTCGGATTTTCTGGCG	59.336	20	226	292398	292623
scaffold233_16.9	15	p4	(AAAG)5	20	293681	293700	5	TTAGAGCTTCGATCTCGCGT	60.257	20	TTCATTAAGCCGAGTACCGC	60.230	20	233	293534	293766	AAATGTCCATGGAAGATGCC	59.756	20	CACATGCTGGAGTTCCTCCT	60.261	20	244	293500	293743	TTAGAGCTTCGATCTCGCGT	60.257	20	CACATGCTGGAGTTCCTCCT	60.261	20	210	293534	293743
scaffold262_17.0	1	p3	(CGT)6	18	26709	26726	5	CTCTCCGGGCCCTTCTACT	60.730	19	TTTCCCAGTCCGGTCACTAC	59.966	20	242	26649	26890	CTCTCCGGGCCCTTCTACTT	61.963	20	TTTCCCAGTCCGGTCACTAC	59.966	20	242	26649	26890	CTCCGGGCCCTTCTACTTC	61.099	19	TTTCCCAGTCCGGTCACTAC	59.966	20	240	26651	26890
scaffold262_17.0	2	p5	(TTTTC)4	20	72847	72866	5	TGAGACACTTCAGTTCTCCAACC	60.706	23	TTTGTTGGAAAGGACAACGA	59.145	20	155	72744	72898	GGTTTGTCAACTGAGACACTTCA	59.291	23	TTTGTTGGAAAGGACAACGA	59.145	20	166	72733	72898	TGAGACACTTCAGTTCTCCAACC	60.706	23	TGGCTCAGTAGGGATGATCG	61.168	20	177	72744	72920
scaffold262_17.0	3	p3	(CTC)6	18	77588	77605	5	GCCTTCTTCTCCAGACGCT	59.694	19	GGAATACCTTCGCAGCGG	61.688	18	194	77489	77682	GCCTTCTTCTCCAGACGCT	59.694	19	CGGGAATACCTTCGCAGC	61.688	18	196	77489	77684	CTTCTTCTCCAGACGCTCCC	61.436	20	GGAATACCTTCGCAGCGG	61.688	18	192	77491	77682
scaffold262_17.0	4	p5	(CGGCA)4	20	115896	115915	5	GTTTTCATAACCAGGCCGAG	59.569	20	TACTCGAAATAGCGCCCATC	60.196	20	246	115806	116051	GTTTTCATAACCAGGCCGAG	59.569	20	TCATACTCGAAATAGCGCCC	60.196	20	249	115806	116054	GTTTTCATAACCAGGCCGAG	59.569	20	TTTGATGGTCGGGGTTAGTG	60.745	20	191	115806	115996
scaffold260_16.7	1	p3	(CCA)7	21	37801	37821	5	AATAAGTGGGTTAACCGGGC	60.075	20	TGTTCCAAAAGATTCAGGGC	60.051	20	173	37715	37887	AATAAGTGGGTTAACCGGGC	60.075	20	GGGCTAGGGAAATAAGCAGG	60.055	20	157	37715	37871	AATAAGTGGGTTAACCGGGC	60.075	20	GGTGTACCGAGGTCCACACT	59.883	20	203	37715	37917
scaffold258_17.9	1	p5	(CAGCA)5	25	18737	18761	5	CGTGTGAACACACACACGTC	59.651	20	GATGCATCTCCCCGATAAAA	59.862	20	204	18674	18877	CGTGTGAACACACACACGTC	59.651	20	ATTGATGCATCTCCCCGATA	60.260	20	207	18674	18880	TGAACACACACACGTCCACA	60.709	20	GATGCATCTCCCCGATAAAA	59.862	20	200	18678	18877
scaffold258_17.9	2	p4	(GCAC)6	24	26924	26947	5	GTCACCGTCTTGAACAGGCT	60.307	20	CATGCATATCCCCACCTACC	60.036	20	159	26883	27041	GTCACCGTCTTGAACAGGCT	60.307	20	CCATGCATATCCCCACCTAC	60.036	20	160	26883	27042	AAGTTGAGCTGGTTGTTGGC	60.299	20	ATCCCCACCTACCTACCGAC	60.074	20	248	26787	27034
scaffold258_17.9	3	p5	(AAAAG)4	20	58237	58256	5	CGTTTTGGCATGATCCTTCT	60.074	20	CCGTGGTAGATTCGCAGATT	60.096	20	215	58200	58414	CTCGTTTTGGCATGATCCTT	60.074	20	CCGTGGTAGATTCGCAGATT	60.096	20	217	58198	58414	CTTCCTCGTTTTGGCATGAT	60.074	20	CCGTGGTAGATTCGCAGATT	60.096	20	221	58194	58414
scaffold258_17.9	4	p5	(CAGCT)4	20	59574	59593	5	CCCTTTGTTTAGTGGCTTGG	59.604	20	TCCTTCAAAATTGCTCCACC	60.051	20	216	59416	59631	GCTTTTGAACCGCTCAGCTA	60.658	20	TCCTTCAAAATTGCTCCACC	60.051	20	172	59460	59631	GTATCATGCGCTCATCAAGG	59.256	20	TCCTTCAAAATTGCTCCACC	60.051	20	194	59438	59631
scaffold258_17.9	5	p3	(TGA)7	21	61586	61606	5	ATGTGCATGAGAGATGCGAG	59.975	20	AGGGCACGCTAACATCAACT	59.763	20	224	61543	61766	TACACATGCCCCTGATCTGA	60.072	20	AACATGCTTGGAATGGTGGT	60.240	20	242	61403	61644	ATGTGCATGAGAGATGCGAG	59.975	20	CGAATCAGATCACACCTGGA	59.631	20	191	61543	61733
scaffold258_17.9	6	p3	(TCC)5	15	69117	69131	5	CAGCTAGCACCCATGCATCT	61.368	20	GCGGTGAAGGTGTTGTAGGT	60.035	20	233	69073	69305	TGCCAGTGTTTGATTTAGCG	59.872	20	AGTGCAGGTTGCTCTCGAA	59.717	19	219	69023	69241	GCTAGAGTTTGATGGAGCAGC	59.236	21	GCGGTGAAGGTGTTGTAGGT	60.035	20	250	69056	69305
scaffold217_17.5	1	p3	(TCC)7	21	41228	41248	5	GACGACGAGGAGGAGATGAG	59.945	20	AAGATGATGTCGGTGTTCCC	59.786	20	189	41135	41323	AGACGACGAGGAGGAGATGA	59.945	20	AAGATGATGTCGGTGTTCCC	59.786	20	190	41134	41323	GACGACGAGGAGGAGATGAG	59.945	20	GATGATGTCGGTGTTCCCTC	60.335	20	187	41135	41321
scaffold217_17.5	2	p3	(TGT)5	15	70722	70736	5	GACGGCGAAGTTTCTTTCTG	59.993	20	CCATCCTCAGAAATCCTCCA	60.003	20	232	70583	70814	GGCGAAGTTTCTTTCTGTGG	59.853	20	CCATCCTCAGAAATCCTCCA	60.003	20	229	70586	70814	GACGGCGAAGTTTCTTTCTG	59.993	20	ATGATTGGGTCCATCCTCAG	59.737	20	242	70583	70824
scaffold217_17.5	3	p4	(AAGA)6	24	75184	75207	5	ACTGGGCAGGTTTAGGTGGT	60.797	20	CTTGTCTGCATTCATCCCCT	60.073	20	249	75114	75362	CTGGGCAGGTTTAGGTGGT	59.974	19	CTTGTCTGCATTCATCCCCT	60.073	20	248	75115	75362	ACTGGGCAGGTTTAGGTGG	59.974	19	CTTGTCTGCATTCATCCCCT	60.073	20	249	75114	75362
scaffold217_17.5	4	p3	(CCG)6	18	76720	76737	0	0	0	0	0	0	0	0	0	0	0	0	0	0	0	0	0	0	0	0	0	0	0	0	0	0	0	0
scaffold217_17.5	5	p3	(CAG)5	15	123563	123577	5	TTTTGAGAGGATGCCCTTTG	60.184	20	GTCCCTGTTGCTTGTCCACT	60.159	20	172	123439	123610	TTTTGAGAGGATGCCCTTTG	60.184	20	CCTGTTGCTTGTCCACTTCC	60.690	20	169	123439	123607	TTTTGAGAGGATGCCCTTTG	60.184	20	CCCTGTTGCTTGTCCACTTC	60.690	20	170	123439	123608
scaffold217_17.5	6	p3	(CCA)6	18	170259	170276	5	CTTAACCAGCCCAGCAAGGT	61.544	20	AACTTGTCGTCGTGCATCAG	59.905	20	170	170145	170314	CCACGAGATCGACAAGCTG	60.564	19	AGTTGTTGAGCCCCATGAAG	60.111	20	230	170192	170421	TTAACCAGCCCAGCAAGGT	60.642	19	AACTTGTCGTCGTGCATCAG	59.905	20	169	170146	170314
scaffold270_15.6	1	p3	(CGA)5	15	7366	7380	5	GAGAGCTGCCTGATGGAGAT	59.516	20	TTAAGCACTCGACGTGGACA	60.449	20	234	7198	7431	AGAGCTGCCTGATGGAGATG	60.520	20	TTAAGCACTCGACGTGGACA	60.449	20	233	7199	7431	AGATGCTGGTGGAGGAAGG	60.207	19	AAAATTCGTTAAGCCGGACA	59.586	20	247	7214	7460
scaffold254_16.9	1	p4	(AGAT)6	24	179835	179858	5	GAACTTGAATTCATCTTTAAAAGCG	59.720	25	GCAGGAGGAGTCAAAACCAG	59.844	20	195	179730	179924	TTCAACATGAATTCTGATGGTAGA	58.629	24	GCAGGAGGAGTCAAAACCAG	59.844	20	166	179759	179924	GAACTTGAATTCATCTTTAAAAGCG	59.720	25	AAAATTTGTTCGCAGGAGGA	59.685	20	206	179730	179935
scaffold272_13.8	1	p3	(GTC)5	15	44614	44628	5	AGCACCAGCTATGCTTTGGT	59.904	20	TCTCTCTGTGTCCTCCCCAC	60.243	20	228	44579	44806	ACCAGCACCAGCTATGCTTT	59.904	20	TCTCTCTGTGTCCTCCCCAC	60.243	20	231	44576	44806	CCAGCTATGCTTTGGTTGGT	60.132	20	TCTCTCTGTGTCCTCCCCAC	60.243	20	224	44583	44806
scaffold263_18.0	1	p3	(GTG)6	18	28484	28501	5	TGGGTCTGAATCCTGGAAAC	59.903	20	CGCACAACAAATGGGTACAG	60.027	20	168	28359	28526	CTGGCAGGTCCTTTCTTTTG	59.846	20	CGCACAACAAATGGGTACAG	60.027	20	194	28333	28526	CTGAATCCTGGAAACCGAGA	60.187	20	CGCACAACAAATGGGTACAG	60.027	20	163	28364	28526
scaffold263_18.0	2	p3	(GGC)5	15	32618	32632	0	0	0	0	0	0	0	0	0	0	0	0	0	0	0	0	0	0	0	0	0	0	0	0	0	0	0	0
scaffold263_18.0	3	p4	(TCGA)5	20	35859	35878	5	TATGATTGAGCCGACGATGA	60.182	20	GGTGAGGTCGCTTACAGCTC	60.020	20	238	35828	36065	GATTGAGCCGACGATGATCT	60.189	20	GGTGAGGTCGCTTACAGCTC	60.020	20	235	35831	36065	ATGATTGAGCCGACGATGAT	60.457	20	GGTGAGGTCGCTTACAGCTC	60.020	20	237	35829	36065
scaffold263_18.0	4	p3	(AGA)103	309	62141	62449	0	0	0	0	0	0	0	0	0	0	0	0	0	0	0	0	0	0	0	0	0	0	0	0	0	0	0	0
scaffold263_18.0	5	p5	(CGCCA)5	25	82291	82315	5	AGCAGCTCCTCTTCCTTCCT	59.722	20	CAGCATCTTCGACGCGAT	61.111	18	157	82254	82410	GACCCAGCAGCTCCTCTTC	60.088	19	GACGCGATCGAGAAGCAC	60.686	18	152	82249	82400	GACCCAGCAGCTCCTCTTC	60.088	19	AGGAGGCGAGCGAGAGTC	60.818	18	234	82249	82482
scaffold263_18.0	6	p3	(CGG)6	18	134651	134668	5	GTAGAAGCTCAGCGGGAGTG	60.156	20	GACGAGGCCCAGTACTGTCA	61.279	20	202	134570	134771	ATGTGGCGAAATAGAAACGC	60.103	20	GGAAACGGGAAACAAGCAG	60.621	19	217	134511	134727	GTAGAAGCTCAGCGGGAGTG	60.156	20	GGAAACGGGAAACAAGCAG	60.621	19	158	134570	134727
scaffold263_18.0	7	p3	(CGT)6	18	189355	189372	5	GTTAATCCATCGAAGCCCCT	60.286	20	GGCTGGTATCCATTGCTCAG	60.624	20	163	189243	189405	GTTAATCCATCGAAGCCCCT	60.286	20	AGGCTGGTATCCATTGCTCA	60.624	20	164	189243	189406	GCATCCAACGTGTCCTGTTA	59.572	20	GGCTGGTATCCATTGCTCAG	60.624	20	179	189227	189405
scaffold276_16.4	1	p4	(CATG)5	20	20379	20398	5	CCAGATCCTTCCCATGCTTA	60.029	20	ACCGAGCACCAAGTTCAATC	60.119	20	210	20308	20517	ATTGGTGACCCTCCTCTCCT	59.929	20	TCATCCCCCAAACTGGATAA	60.126	20	245	20188	20432	ATTGGTGACCCTCCTCTCCT	59.929	20	TTCATCCCCCAAACTGGATA	60.126	20	246	20188	20433
scaffold279_15.3	1	p5	(ATTTT)4	20	499	518	5	TGAGTGATTCGCAAGTCCAG	59.984	20	GGAGCCCAAAGAACACATCT	59.141	20	208	352	559	TTCGCAAGTCCAGAAAGGTT	59.853	20	GGAGCCCAAAGAACACATCT	59.141	20	201	359	559	GATTCGCAAGTCCAGAAAGG	59.813	20	GGAGCCCAAAGAACACATCT	59.141	20	203	357	559
scaffold279_15.3	2	p3	(ATT)6	18	4407	4424	5	CCTGTGTATTTGTGCGGCTA	59.752	20	GGGTTAGCTAAGAAGACACAATCC	59.588	24	193	4333	4525	TGAACACGGGCATCTCACTA	60.263	20	TCACACTTAAATTGACTGATGGTG	59.064	24	235	4247	4481	CCTGTGTATTTGTGCGGCTA	59.752	20	CTCACACTTAAATTGACTGATGGTG	59.975	25	150	4333	4482
scaffold261_15.7	1	p3	(GCT)5	15	53796	53810	5	TTGTACCAAAAGCGGTCTCC	60.110	20	TGCCCCAAAATAAAACAAGG	59.805	20	219	53656	53874	TTGTACCAAAAGCGGTCTCC	60.110	20	CCAGTTGCCCCAAAATAAAA	59.805	20	224	53656	53879	TTACCCTACCCTGTGTTGCC	59.853	20	TGCCCCAAAATAAAACAAGG	59.805	20	250	53625	53874
scaffold261_15.7	2	p6	(CTCCCA)4	24	76161	76184	5	TACCCCATGTGCAGTTCAGA	60.112	20	ATGCTGCGCATGTGAATTAG	59.862	20	187	76060	76246	TACCCCATGTGCAGTTCAGA	60.112	20	GTGAATTAGATGTTGGCGGG	60.331	20	176	76060	76235	TACCCCATGTGCAGTTCAGA	60.112	20	TGTGAATTAGATGTTGGCGG	59.542	20	177	76060	76236
scaffold261_15.7	3	p3	(TAG)5	15	99896	99910	5	CCATGAGACCTCTTTCTCGC	59.950	20	CGTTGATGATGACGATGTCC	59.925	20	243	99761	100003	CCATGAGACCTCTTTCTCGC	59.950	20	GCTCGTTGATGATGACGATG	60.233	20	246	99761	100006	CCATGAGACCTCTTTCTCGC	59.950	20	TGCTCGTTGATGATGACGAT	60.233	20	247	99761	100007
scaffold261_15.7	4	p3	(ATG)10	30	126382	126411	5	TAGGCAAGGAATGATGGAGC	60.177	20	TGCCTCTCGGCTCAGTTAAT	59.978	20	230	126220	126449	ACGTTTCCTGCAAACTGGAG	60.291	20	TAAGCAGCGTTGTTCACTGG	60.050	20	209	126325	126533	TGCATGCATCGTGTGATAAA	59.673	20	TGCCTCTCGGCTCAGTTAAT	59.978	20	154	126296	126449
scaffold261_15.7	5	p4	(TTTA)5	20	151943	151962	5	CCTAGGTCCTGAAAGGCTGA	59.425	20	AGGGACCATAGAGCCCTTGT	59.957	20	157	151889	152045	TCCTAGGTCCTGAAAGGCTG	59.425	20	AGGGACCATAGAGCCCTTGT	59.957	20	158	151888	152045	CCTAGGTCCTGAAAGGCTGA	59.425	20	TTGAAGGCATCGTGTTCATC	59.654	20	214	151889	152102
scaffold277_16.3	1	p3	(TGA)5	15	24226	24240	5	ATCCGGCATGTGGTGATTAT	60.043	20	GGTTGTACACGATTCCCCAC	60.096	20	183	24192	24374	ATCCGGCATGTGGTGATTAT	60.043	20	TTGTACACGATTCCCCACAA	59.816	20	181	24192	24372	ATCCGGCATGTGGTGATTAT	60.043	20	TTGTCCAATACCGTGGAACA	59.816	20	235	24192	24426
scaffold282_16.4	1	p3	(GGC)5	15	5866	5880	5	GGAGAAAACATCCGAAACCA	59.910	20	AGATGGGGTCCTCCTCCTC	60.418	19	246	5659	5904	GGAGAAAACATCCGAAACCA	59.910	20	AAGATGGGGTCCTCCTCCTC	61.741	20	247	5659	5905	GGGAGAAAACATCCGAAACC	60.673	20	AGATGGGGTCCTCCTCCTC	60.418	19	247	5658	5904
scaffold282_16.4	2	p3	(AAG)9	27	68524	68550	5	GTGGCCTTTTCTCCATTTCA	60.051	20	GCACAGGCAAACACTTAGCA	60.058	20	225	68429	68653	GTGGCCTTTTCTCCATTTCA	60.051	20	TGCACAGGCAAACACTTAGC	60.058	20	226	68429	68654	TGTGGCCTTTTCTCCATTTC	60.051	20	GCACAGGCAAACACTTAGCA	60.058	20	226	68428	68653
scaffold282_16.4	3	p3	(AAC)6	18	89447	89464	5	TATGTGGGCATGTGTGAACC	60.249	20	CTATGTTTTGCCCCGTGTCT	59.993	20	222	89337	89558	TATGTGGGCATGTGTGAACC	60.249	20	CTCTATGTTTTGCCCCGTGT	59.993	20	224	89337	89560	TATGTGGGCATGTGTGAACC	60.249	20	ACTCTATGTTTTGCCCCGTG	59.993	20	225	89337	89561
scaffold282_16.4	4	p3	(AAC)6	18	90255	90272	5	TATGTGGGCATGTGTGAACC	60.249	20	CTATGTTTTGCCCCGTGTCT	59.993	20	222	90145	90366	TATGTGGGCATGTGTGAACC	60.249	20	CTCTATGTTTTGCCCCGTGT	59.993	20	224	90145	90368	TATGTGGGCATGTGTGAACC	60.249	20	ACTCTATGTTTTGCCCCGTG	59.993	20	225	90145	90369
scaffold282_16.4	5	p5	(CAAGC)4	20	101586	101605	5	GCGAGTGCTAAAGATGCACA	60.165	20	ATGTGATCATCTCCGGCTTC	60.042	20	168	101554	101721	GCGAGTGCTAAAGATGCACA	60.165	20	CCTTCGGAGACGACATCATT	60.073	20	192	101554	101745	GCGAGTGCTAAAGATGCACA	60.165	20	TTTGATATTTGCCGAGAGGC	60.175	20	219	101554	101772
scaffold282_16.4	6	p5	(GCTTC)4	20	114413	114432	5	GTTGGCTTAAACGAGCTTGG	59.883	20	AACTCCGTCCAGATCCATTG	59.927	20	182	114277	114458	AGAGGGAACGTTTACCGGAC	60.361	20	CAAATGCTTGAATGAGCGAA	59.953	20	235	114360	114594	GTTGGCTTAAACGAGCTTGG	59.883	20	GAACAAGAGTCCCGTTCGTC	59.703	20	235	114277	114511
scaffold282_16.4	7	p5	(CACGA)4	20	131610	131629	5	GCATATCCACACCACACTGC	59.999	20	GATGGCTGGATGAAGGTGTC	60.484	20	179	131580	131758	GTTCACACGACACGACTGCT	59.948	20	GATGGCTGGATGAAGGTGTC	60.484	20	248	131511	131758	AGTTCACACGACACGACTGC	59.948	20	GATGGCTGGATGAAGGTGTC	60.484	20	249	131510	131758
scaffold284_16.9	1	p3	(TCC)8	24	11833	11856	5	AGTCCATGCATCTTGGGTGT	60.395	20	GTTCATGCCGATCAGGTTCT	60.081	20	164	11754	11917	TCCATGCATCTTGGGTGTAG	59.522	20	GTTCATGCCGATCAGGTTCT	60.081	20	162	11756	11917	GTCCATGCATCTTGGGTGTA	59.374	20	GTTCATGCCGATCAGGTTCT	60.081	20	163	11755	11917
scaffold284_16.9	2	p3	(GCG)6	18	50886	50903	5	CTTCCCCCATATCTCCGATT	60.110	20	AAACCCCGTTCCTACGTTTC	60.221	20	238	50763	51000	CCTCCACTTCCCCCATATCT	60.147	20	AAACCCCGTTCCTACGTTTC	60.221	20	244	50757	51000	CTTCCCCCATATCTCCGATT	60.110	20	TCTGCTAAACCCCGTTCCTA	59.702	20	244	50763	51006
scaffold284_16.9	3	p3	(TCG)5	15	105522	105536	5	CCTCGTCACAGCAGATCAAA	59.984	20	CCTCCTTGAAGACGAGGTTG	59.837	20	177	105439	105615	CCTCGTCACAGCAGATCAAA	59.984	20	GACGACGTTTCCTCCTTGAA	60.232	20	187	105439	105625	CTCCTCGTCACAGCAGATCA	60.138	20	CCTCCTTGAAGACGAGGTTG	59.837	20	179	105437	105615
scaffold285_18.3	1	p3	(GAA)5	15	9846	9860	5	AAGCGATCAGTCCGCATAAC	60.243	20	GAATGATGCATTGCAACCAC	59.939	20	221	9693	9913	AAGCGATCAGTCCGCATAAC	60.243	20	GTGGGGACGTCTTGAATGAT	59.786	20	234	9693	9926	ATCAGTCCGCATAACCGAGA	60.624	20	GAATGATGCATTGCAACCAC	59.939	20	216	9698	9913
scaffold285_18.3	2	p3	(CGA)6	18	10080	10097	5	TCGCCATGAAGAGTAAGGCT	59.978	20	TCGGGGCTGAACAAGTAAAC	60.110	20	247	9949	10195	CTCGCCATGAAGAGTAAGGC	59.978	20	TCGGGGCTGAACAAGTAAAC	60.110	20	248	9948	10195	GCTCGCCATGAAGAGTAAGG	59.978	20	TCGGGGCTGAACAAGTAAAC	60.110	20	249	9947	10195
scaffold274_16.8	1	c	(TTC)5tcatcacaagaaggtccagtgagagctctt(TTC)5	60	11216	11275	5	ACAGAGGACATGGAGGTTGG	59.962	20	GTCTCGCTTGGCTTTGAGTC	60.142	20	242	11126	11367	CCAACAGAGGACATGGAGGT	59.962	20	GTCTCGCTTGGCTTTGAGTC	60.142	20	245	11123	11367	TGCATCACAAGAAGGTCCAG	59.831	20	ACCAAGTTGCAGTCTCGCTT	60.058	20	195	11184	11378
scaffold286_17.5	1	p5	(GGGGC)4	20	15473	15492	0	0	0	0	0	0	0	0	0	0	0	0	0	0	0	0	0	0	0	0	0	0	0	0	0	0	0	0
scaffold286_17.5	2	p3	(AGG)5	15	25728	25742	5	CCAACGCAACAATTCACATC	59.972	20	CGAGCTTGGCGTACTTTTTC	60.018	20	233	25581	25813	TCCAACGCAACAATTCACAT	59.972	20	CGAGCTTGGCGTACTTTTTC	60.018	20	234	25580	25813	ATCCAACGCAACAATTCACA	59.972	20	CGAGCTTGGCGTACTTTTTC	60.018	20	235	25579	25813
scaffold286_17.5	3	p3	(ACG)5	15	26122	26136	5	GTCACCAAGACCCAGGACC	60.366	19	TGAACTCCTGGTCCATCCTC	60.048	20	246	25924	26169	AGACCCAGGACCAGCAGAC	60.260	19	CTCCTGGTCCATCCTCTCAA	60.191	20	235	25931	26165	GTCACCAAGACCCAGGACC	60.366	19	CTCCTGGTCCATCCTCTCAA	60.191	20	242	25924	26165
scaffold286_17.5	4	p3	(TGC)7	21	53027	53047	5	CTTGCTCAGTCCTCCCAGTC	59.986	20	ACAAGAGTTCATGCGACACG	59.905	20	220	52992	53211	TCTTGCTCAGTCCTCCCAGT	59.986	20	ACAAGAGTTCATGCGACACG	59.905	20	221	52991	53211	CCCAGCATGCTCCTCACTAT	60.240	20	AGGGCAGAAGTAACAGGCAA	59.875	20	205	52931	53135
scaffold286_17.5	5	p3	(TGC)6	18	76040	76057	0	0	0	0	0	0	0	0	0	0	0	0	0	0	0	0	0	0	0	0	0	0	0	0	0	0	0	0
scaffold286_17.5	6	p3	(GCC)5	15	80306	80320	5	AGAAGGTGTCCTTGACGGTG	60.151	20	TCACCAGTGTCAGTTCCTGC	59.872	20	190	80265	80454	GAGAAGGTGTCCTTGACGGT	59.153	20	TCACCAGTGTCAGTTCCTGC	59.872	20	191	80264	80454	AGAAGGTGTCCTTGACGGTG	60.151	20	CCAGTGTCAGTTCCTGCCAT	61.134	20	187	80265	80451
scaffold287_17.5	1	p3	(AAG)5	15	22960	22974	5	CATGGAGAAAGAAGCGAGGT	59.430	20	TCGTTGTACTGCTCCACGAC	59.905	20	219	22829	23047	CATGGAGAAAGAAGCGAGGT	59.430	20	CCGTCATGTCGTTGTACTGC	60.183	20	227	22829	23055	CATGGAGAAAGAAGCGAGGT	59.430	20	ACTGCTCCACGACCTTCATC	60.269	20	212	22829	23040
scaffold287_17.5	2	p3	(GCG)5	15	38783	38797	5	CAAGGAGGTGGAGTACCAGG	59.568	20	CTCCATGTAGAAAGCGGCAT	60.235	20	192	38688	38879	CCAAGGAGGTGGAGTACCAG	59.568	20	CTCCATGTAGAAAGCGGCAT	60.235	20	193	38687	38879	AAGGAGGTGGAGTACCAGGC	60.511	20	CTCCATGTAGAAAGCGGCAT	60.235	20	191	38689	38879
scaffold287_17.5	3	p3	(ATG)7	21	51310	51330	5	TAGCCCATTTCGATGTTTCC	59.901	20	TCGGATAGCCTTGAAATCCA	60.544	20	162	51269	51430	CCATAGCCCATTTCGATGTT	59.784	20	CGGATAGCCTTGAAATCCAC	59.528	20	164	51266	51429	CCATAGCCCATTTCGATGTT	59.784	20	TCGGATAGCCTTGAAATCCA	60.544	20	165	51266	51430
scaffold287_17.5	4	p3	(ATG)7	21	52681	52701	5	TAGCCCATTTCGATGTTTCC	59.901	20	TCGGATAGCCTTGAAATCCA	60.544	20	162	52640	52801	CCATAGCCCATTTCGATGTT	59.784	20	CGGATAGCCTTGAAATCCAC	59.528	20	164	52637	52800	CCATAGCCCATTTCGATGTT	59.784	20	TCGGATAGCCTTGAAATCCA	60.544	20	165	52637	52801
scaffold287_17.5	5	p5	(CTTGG)4	20	84480	84499	5	CGGATTGAAGCTTTGGACTC	59.813	20	CTCGTTTTCGCTTCTGCTCT	59.898	20	233	84320	84552	CGGATTGAAGCTTTGGACTC	59.813	20	CGTTTTCGCTTCTGCTCTTT	59.769	20	231	84320	84550	GGACTCTTGACGATCCGAAC	59.661	20	CTCGTTTTCGCTTCTGCTCT	59.898	20	219	84334	84552
scaffold292_17.3	1	p3	(ATC)7	21	37763	37783	0	0	0	0	0	0	0	0	0	0	0	0	0	0	0	0	0	0	0	0	0	0	0	0	0	0	0	0
scaffold281_16.4	1	p3	(TTC)309	927	30898	31824	0	0	0	0	0	0	0	0	0	0	0	0	0	0	0	0	0	0	0	0	0	0	0	0	0	0	0	0
scaffold281_16.4	2	p3	(GCA)5	15	85251	85265	5	TTCTTCTCCACCATGCTTCA	59.369	20	GGCGATGTACCTTGTCTGGT	59.997	20	237	85225	85461	TTCTTCTCCACCATGCTTCA	59.369	20	TGTACCTTGTCTGGTGCCTG	59.745	20	232	85225	85456	TGTCCATGTTTCTTCTCCACC	59.958	21	GGCGATGTACCTTGTCTGGT	59.997	20	246	85216	85461
scaffold288_16.8	1	p3	(CTC)5	15	2433	2447	5	TCGTTCTCCTCCTCGTTGAT	59.803	20	CTCCCCGTTGATCTAACCCT	60.319	20	155	2382	2536	CATGCCAGGGATTAAATCGT	59.784	20	CAAGGAAGAGAAGAAGCCCC	60.319	20	172	2342	2513	AATTCTCGTTTGTTGCCTGC	60.257	20	GATCACCCCATCGATCTGAC	60.297	20	215	2259	2473
scaffold288_16.8	2	p3	(CGG)6	18	144059	144076	5	GAGGAGTCCATCCTCCTCG	59.733	19	CTCCTCTTCCTGCAAAAACG	59.986	20	233	143969	144201	GAGGAGTCCATCCTCCTCG	59.733	19	ACACCTCCTCTTCCTGCAAA	59.844	20	237	143969	144205	GAGGAGTCCATCCTCCTCG	59.733	19	GCGTCCCTACCAGATCAAGA	60.218	20	211	143969	144179
scaffold293_16.9	1	p3	(CGC)6	18	17344	17361	5	GGATTTTCGGCTTTCTCGAC	61.072	20	GCCGTGAATCATCTCTTCCT	59.243	20	239	17150	17388	CTCAGATCCAGCCTTCCTCC	61.272	20	GCCGTGAATCATCTCTTCCT	59.243	20	163	17226	17388	CCTCAGATCCAGCCTTCCTC	61.272	20	GCCGTGAATCATCTCTTCCT	59.243	20	164	17225	17388
scaffold293_16.9	2	p3	(TTC)12	36	57087	57122	5	ATGCAGTCATTCCTCGCTG	59.959	19	CAGACAATGCAACAGCCAAC	60.310	20	247	56956	57202	CATGCAGTCATTCCTCGCT	59.959	19	CAGACAATGCAACAGCCAAC	60.310	20	248	56955	57202	ATGCAGTCATTCCTCGCTG	59.959	19	AATGCAACAGCCAACTCGAT	60.667	20	242	56956	57197
scaffold253_16.6	1	p3	(CTT)6	18	7387	7404	5	CTTCCTGTCGGTGCAGGT	59.820	18	TCCTACCACCACCAAAGAGC	60.111	20	185	7364	7548	TTCCTGTCGGTGCAGGTT	60.246	18	TCCTACCACCACCAAAGAGC	60.111	20	184	7365	7548	CTTCCTGTCGGTGCAGGTT	61.263	19	TCCTACCACCACCAAAGAGC	60.111	20	185	7364	7548
scaffold253_16.6	2	p5	(AAAAG)5	25	159925	159949	5	AAAATGGAGTCCGTGAATGG	59.790	20	TGAAGTGGTGGGCTTTGAAT	60.495	20	198	159775	159972	AGTCCGTGAATGGCAGAGAC	60.269	20	TGAAGTGGTGGGCTTTGAAT	60.495	20	191	159782	159972	GCCACCACTGGTCTCAAAAG	60.690	20	GACGAGTTTCGCAATCCAAT	60.081	20	189	159902	160090
scaffold299_18.6	1	p3	(CGC)5	15	15982	15996	5	GCATCGATGACATGAACGAC	60.088	20	TCATTCATTTTGCTGGTTCG	59.664	20	214	15877	16090	ACATGCAACGATAGCACGAC	59.753	20	TCATTCATTTTGCTGGTTCG	59.664	20	182	15909	16090	AGATGACCAAACATGCAACG	59.572	20	TCATTCATTTTGCTGGTTCG	59.664	20	192	15899	16090
scaffold299_18.6	2	p3	(CCG)5	15	32626	32640	0	0	0	0	0	0	0	0	0	0	0	0	0	0	0	0	0	0	0	0	0	0	0	0	0	0	0	0
scaffold301_16.8	1	p3	(GCC)5	15	7642	7656	5	GGGTGCTTTTCTTGCTTCTG	59.993	20	GCAATCGGCATATTTTGCTT	60.068	20	248	7619	7866	GGGTGCTTTTCTTGCTTCTG	59.993	20	GCAGAGGGTTGAGAAGGTCA	60.386	20	164	7619	7782	GTAGTCTCGGTCACGCCAAT	60.142	20	TCTCCTGGTGTTCACCCAAT	60.363	20	191	7496	7686
scaffold301_16.8	2	p3	(TTC)12	36	12637	12672	5	GTGTGAGCAGTCGTGTCGAT	59.905	20	GAAATCTCGCGAAATGAAGG	59.784	20	219	12595	12813	AAGTGTGAGCAGTCGTGTCG	60.096	20	GAAATCTCGCGAAATGAAGG	59.784	20	221	12593	12813	GCAAGTGTGAGCAGTCGTGT	60.104	20	GAAATCTCGCGAAATGAAGG	59.784	20	223	12591	12813
scaffold301_16.8	3	p3	(TTG)5	15	27641	27655	5	GCGTGTGTGTGAGTGTCCTT	59.789	20	GGGTTTGAAGAGCTAATGGG	58.646	20	230	27532	27761	GCGTGTGTGTGAGTGTCCTT	59.789	20	GGGTTTGAAGAGCTAATGGGA	60.437	21	230	27532	27761	CCCAACTTGCTTGGGATAAA	59.931	20	GCTGGGTTTGAAGAGCTAATG	58.986	21	151	27614	27764
scaffold301_16.8	4	p3	(GCC)5	15	39478	39492	5	GAGCCCAAATTATCCAGCAA	60.038	20	TTAGTGAAATGCGCACAAGC	60.021	20	225	39447	39671	GAGCCCAAATTATCCAGCAA	60.038	20	GCTAGGTCCAATCATCCCAA	59.894	20	207	39447	39653	GAGCCCAAATTATCCAGCAA	60.038	20	TGCTCCTCTCTGGGGATTTA	59.767	20	242	39447	39688
scaffold301_16.8	5	p3	(AGG)5	15	49356	49370	5	CAGATCCAAGCCCCTGTAGA	60.210	20	GCTTTCTTCCGAGTCCCAC	59.794	19	181	49274	49454	CAGATCCAAGCCCCTGTAGA	60.210	20	CTTTCTTCCGAGTCCCACC	59.640	19	180	49274	49453	ATCCAAGCCCCTGTAGAAGC	60.599	20	GCTTTCTTCCGAGTCCCAC	59.794	19	178	49277	49454
scaffold301_16.8	6	p3	(CGT)5	15	56579	56593	0	0	0	0	0	0	0	0	0	0	0	0	0	0	0	0	0	0	0	0	0	0	0	0	0	0	0	0
scaffold297_17.3	1	p3	(GAC)5	15	30163	30177	5	GGATGATCCTCCCACTCCC	61.659	19	TGCTTGCTCATTGCAAACTC	60.142	20	224	30033	30256	ATGATCCTCCCACTCCCG	60.857	18	TGCTTGCTCATTGCAAACTC	60.142	20	222	30035	30256	GGATGATCCTCCCACTCCC	61.659	19	GCAGTCTGTGACTTGTTCGC	59.628	20	204	30033	30236
scaffold297_17.3	2	p3	(AGG)8	24	42198	42221	0	0	0	0	0	0	0	0	0	0	0	0	0	0	0	0	0	0	0	0	0	0	0	0	0	0	0	0
scaffold297_17.3	3	p3	(TGG)5	15	57496	57510	5	TACTTCACCACCTCGGGAAC	59.966	20	TTGAACCGAGCAAGTTGACA	60.427	20	176	57430	57605	CCTGCTTTCCCGTTTCATTA	60.067	20	TTGAACCGAGCAAGTTGACA	60.427	20	194	57412	57605	TACTTCACCACCTCGGGAAC	59.966	20	CTTGTGCTGTCCACATGAGC	60.473	20	223	57430	57652
scaffold297_17.3	4	p3	(CTG)5	15	90284	90298	5	GGAGATCGTCAAACAGGGTG	60.510	20	CGGATCGATTACCGTTGTCT	59.955	20	217	90232	90448	CCATGAGCATGTTCTTCTGC	59.399	20	CGGATCGATTACCGTTGTCT	59.955	20	194	90255	90448	GCCATGAGCATGTTCTTCTG	59.399	20	CGGATCGATTACCGTTGTCT	59.955	20	195	90254	90448
scaffold297_17.3	5	p3	(CTG)5	15	90859	90873	5	ACCAAATTAGGCAGACGCAC	60.140	20	TGTAGTCGTGCTGCACTTCC	60.056	20	152	90746	90897	CCATGAGCATGTTCTTCTGC	59.399	20	CGGATCGATTACCGTTGTCT	59.955	20	194	90830	91023	GCCATGAGCATGTTCTTCTG	59.399	20	CGGATCGATTACCGTTGTCT	59.955	20	195	90829	91023
scaffold297_17.3	6	p5	(CTCCT)4	20	95110	95129	5	ATTATCACGCACACCAACCA	59.847	20	GCACTCTTCGATTACACGCA	60.019	20	182	95080	95261	TAATCACCCTGTCCTCCGTC	59.927	20	TGGAAGAAGGGAATGGAATG	59.864	20	210	94954	95163	TAATCACCCTGTCCTCCGTC	59.927	20	CAATGGAAGAAGGGAATGGA	59.864	20	213	94954	95166
scaffold297_17.3	7	p4	(GGCT)5	20	116650	116669	5	CACACCCCATAACACATCCC	60.903	20	GATTGCTCGATCGATTTGGT	60.043	20	206	116550	116755	CACACCCCATAACACATCCC	60.903	20	GCTCGATCGATTTGGTTTGT	60.081	20	202	116550	116751	CACACCCCATAACACATCCC	60.903	20	CTGGATTGCTCGATCGATTT	60.177	20	209	116550	116758
scaffold297_17.3	8	p3	(CTC)5	15	125141	125155	5	GCCAAGAAAACAGAGCAACC	59.859	20	TTCGTTTTGGTTTTTCTCCG	60.081	20	213	125092	125304	AAAAACCAAAACGAACACCG	59.876	20	TGGTTTTTCTCCGCCACTAC	60.110	20	229	125069	125297	GCCAAGAAAACAGAGCAACC	59.859	20	TGGTTTTTCTCCGCCACTAC	60.110	20	206	125092	125297
scaffold297_17.3	9	p3	(GCA)5	15	127928	127942	5	GTGGCCGATATCGTTTCTGT	59.962	20	AGAGCTCTCGCTGCTCACTC	60.190	20	217	127823	128039	AGTGGCCGATATCGTTTCTG	60.096	20	AGAGCTCTCGCTGCTCACTC	60.190	20	218	127822	128039	GTGGCCGATATCGTTTCTGT	59.962	20	CTGGAAGTTTGAATGTGGGG	60.345	20	180	127823	128002
scaffold297_17.3	10	p3	(CGC)6	18	142096	142113	5	CGTAACCGGAACAACAATGA	59.439	20	CTCCCTATGGCCTTCATCCT	60.422	20	201	141941	142141	TCTGCAGAGAGACTGATGCC	59.239	20	CTCCCTATGGCCTTCATCCT	60.422	20	170	141972	142141	CCCATCTGCAGAGAGACTGA	59.074	20	CTCCCTATGGCCTTCATCCT	60.422	20	174	141968	142141
scaffold297_17.3	11	p3	(CCG)5	15	142954	142968	0	0	0	0	0	0	0	0	0	0	0	0	0	0	0	0	0	0	0	0	0	0	0	0	0	0	0	0
scaffold297_17.3	12	p3	(TCG)5	15	143114	143128	5	GGTGGTGGAACCTTTCCTCT	60.349	20	AGTGAGACAGGCAGCAGTGA	59.764	20	200	143006	143205	GGTGGTGGAACCTTTCCTCT	60.349	20	GAGTGAGACAGGCAGCAGTG	59.764	20	201	143006	143206	AGGATGAAGGCCATAGGGAG	60.422	20	AGTGAGACAGGCAGCAGTGA	59.764	20	231	142975	143205
scaffold269_17.0	1	p3	(CGT)5	15	14579	14593	5	GATCGATTAAGCCAACGAGC	59.813	20	ACGAACTCGTCCAAGTCCAC	60.159	20	247	14515	14761	GCAAGCAAAAGCACAGGACT	60.581	20	AGAGACACCAACTCGCTGCT	60.205	20	194	14427	14620	GCACAGGACTGTTTGTCTGG	59.310	20	AGAGACACCAACTCGCTGCT	60.205	20	184	14437	14620
scaffold269_17.0	2	p3	(GGT)5	15	26461	26475	5	TCCTCCAGTCCTCCACTACG	60.252	20	CTTCATCCAACCCAGCATGT	60.924	20	222	26296	26517	CACCAAATCCTCTCCTCCAG	59.649	20	CTTCATCCAACCCAGCATGT	60.924	20	234	26284	26517	ATCCTCTCCTCCAGTCCTCC	59.619	20	CTTCATCCAACCCAGCATGT	60.924	20	228	26290	26517
scaffold269_17.0	3	p3	(GTG)6	18	30440	30457	5	CGCAAGGTGAAGCATGACTA	60.011	20	TCAACAACAAAGGCAGCAAG	60.027	20	187	30317	30503	CGCAAGGTGAAGCATGACTA	60.011	20	GTCAACAACAAAGGCAGCAA	59.888	20	188	30317	30504	CGCAAGGTGAAGCATGACTA	60.011	20	TTGTCAACAACAAAGGCAGC	59.888	20	190	30317	30506
scaffold269_17.0	4	p6	(GATGCC)5	30	57098	57127	5	TACTGACCCAGACCCAGACC	59.962	20	ACAATGGGTACGTCAGAGGC	59.997	20	206	57075	57280	TACTGACCCAGACCCAGACC	59.962	20	AGAATGACTCCGCTGATGCT	59.981	20	155	57075	57229	TACTGACCCAGACCCAGACC	59.962	20	GAGCAGGTCTCCAAGCATTC	59.957	20	250	57075	57324
scaffold269_17.0	5	p3	(CCT)6	18	75935	75952	5	AGCTGAGAGAGCATGGAAGC	59.857	20	GCCACGGGTTATTTGAGAAA	59.938	20	166	75847	76012	AGCTGAGAGAGCATGGAAGC	59.857	20	TTTGAGAAATCAGCAAGGGG	60.184	20	155	75847	76001	TTATTGAGCGTCAACATGGC	59.694	20	TTTGAGAAATCAGCAAGGGG	60.184	20	250	75752	76001
scaffold269_17.0	6	p3	(TTC)5	15	83902	83916	5	TCCTTTGGAAAAACCTGACG	60.081	20	TGCACAGAACAACACAGCAA	60.071	20	216	83746	83961	GGCATCATCCTTTGGAAAAA	59.878	20	TGCACAGAACAACACAGCAA	60.071	20	223	83739	83961	GGAAGCTTCAAAACTTTGCG	59.996	20	TAAAGGAGAGCAGCAGCGAT	60.257	20	150	83833	83982
scaffold269_17.0	7	p4	(ATTT)5	20	157009	157028	5	GGGTCAGCCTATGTGCGTAT	59.985	20	CAGCCGAGAGGAAGAAACAG	60.126	20	176	156917	157092	TTCTTTGGGGTCAGCCTATG	60.066	20	CAGCCGAGAGGAAGAAACAG	60.126	20	183	156910	157092	ATCTTCTTTGGGGTCAGCCT	60.074	20	CAGCCGAGAGGAAGAAACAG	60.126	20	186	156907	157092
scaffold269_17.0	8	p3	(ACG)5	15	174133	174147	5	AATTAATTGAATGGCGTCCG	59.795	20	GATATTCCAGGCGGTCGTAA	59.923	20	248	173995	174242	AATTAATTGAATGGCGTCCG	59.795	20	TATTCCAGGCGGTCGTAAAG	60.089	20	246	173995	174240	AATTAATTGAATGGCGTCCG	59.795	20	AGATATTCCAGGCGGTCGTA	59.551	20	249	173995	174243
scaffold269_17.0	9	p5	(GCTGG)4	20	282004	282023	5	CATTTGTTGCTGTTATGCCG	60.133	20	TAGCATCAGTTTGCTCCGTG	60.011	20	214	281934	282147	AACCCAATCAGGCAGTGTTC	59.973	20	TTTTATGAGCTCCTGCAGCC	60.490	20	224	281872	282095	GAACCCAATCAGGCAGTGTT	59.973	20	TTTTATGAGCTCCTGCAGCC	60.490	20	225	281871	282095
scaffold269_17.0	10	p3	(CAG)5	15	309794	309808	5	GACGTGATGTGTGGGATACG	59.837	20	ACTGGTCCAGCCCTTTCTCT	60.252	20	210	309650	309859	CGACGTGATGTGTGGGATAC	59.837	20	ACTGGTCCAGCCCTTTCTCT	60.252	20	211	309649	309859	GACGTGATGTGTGGGATACG	59.837	20	TGTCCGTCTTATGATTTGCG	59.688	20	249	309650	309898
scaffold303_13.7	1	p3	(ACC)5	15	10023	10037	5	ACAAAGCAGGCAGGAGAAAA	59.993	20	GATGGTTTCTTGGACCTGGA	59.903	20	151	9945	10095	AACAAAGCAGGCAGGAGAAA	59.993	20	GATGGTTTCTTGGACCTGGA	59.903	20	152	9944	10095	AGAACAAAGCAGGCAGGAGA	60.134	20	GATGGTTTCTTGGACCTGGA	59.903	20	154	9942	10095
scaffold303_13.7	2	p3	(CTT)6	18	17038	17055	5	CAAGGATTTTCAAGGGAGCA	60.184	20	CATGCAGGTTCAAAGCTCAA	59.988	20	169	17003	17171	GTTTTCGCGGAGTTTTTCAA	60.223	20	CATGCAGGTTCAAAGCTCAA	59.988	20	186	16986	17171	TTGTTTTCGCGGAGTTTTTC	60.223	20	CATGCAGGTTCAAAGCTCAA	59.988	20	188	16984	17171
scaffold296_16.5	1	p3	(CGA)5	15	132894	132908	5	GAGCTTATTAGCGACACGGC	60.010	20	TGCATCTTAGGTTGCACTCG	60.011	20	194	132743	132936	GAGCTTATTAGCGACACGGC	60.010	20	GCGGAAACCTTGCATCTTAG	59.845	20	204	132743	132946	ATTAGCGACACGGCGTACTT	59.797	20	TGCATCTTAGGTTGCACTCG	60.011	20	188	132749	132936
scaffold296_16.5	2	p3	(CCA)5	15	177270	177284	5	GATCTGCTGCTACCGGCTAC	60.007	20	TTCATCCAATGGAGTTTTTGG	59.787	21	240	177076	177315	TCATGGCCTCTCTTGTACCC	60.073	20	TTCATCCAATGGAGTTTTTGG	59.787	21	187	177129	177315	TAGATCTGCTGCTACCGGCT	60.140	20	TTCATCCAATGGAGTTTTTGG	59.787	21	242	177074	177315
scaffold296_16.5	3	p3	(GCC)5	15	184430	184444	5	CCAAATCCCTTGGACAAAGA	59.903	20	GTGCAGTAGACCATCGCAAA	59.871	20	186	184330	184515	CCAAATCCCTTGGACAAAGA	59.903	20	TCAGGTGCAGTAGACCATCG	59.855	20	190	184330	184519	GCTGACTCCTATCAGCCTCG	60.119	20	GTGCAGTAGACCATCGCAAA	59.871	20	214	184302	184515
scaffold296_16.5	4	p3	(CTG)5	15	256917	256931	5	GCCTCCATATCCTCCTCCTC	59.999	20	GGAACCCGTTAAGCAGCAG	60.781	19	174	256890	257063	CATCTTCTTCCTCCCCCTTC	60.008	20	GGAACCCGTTAAGCAGCAG	60.781	19	229	256835	257063	TCATCTTCTTCCTCCCCCTT	60.008	20	GGAACCCGTTAAGCAGCAG	60.781	19	230	256834	257063
scaffold296_16.5	5	p5	(CCCAC)4	20	259732	259751	5	AGGACAACCTGACCCAGCTA	59.721	20	GGAACATTTTGGGTTCCTCA	59.767	20	175	259704	259878	AGGACAACCTGACCCAGCTA	59.721	20	TGGAACATTTTGGGTTCCTC	59.767	20	176	259704	259879	GTCAGGACAACCTGACCCAG	60.563	20	GGAACATTTTGGGTTCCTCA	59.767	20	178	259701	259878
scaffold302_14.4	1	p5	(CGGCG)4	20	62077	62096	5	ATGGAGAACAGCATGCACAG	59.862	20	AGCAGCCCTCAGTAGTGCTC	59.775	20	176	61992	62167	GCAAGGATGGAGAACAGCAT	60.226	20	AGCAGCCCTCAGTAGTGCTC	59.775	20	182	61986	62167	ATGGAGAACAGCATGCACAG	59.862	20	CAGTTGTAGCACAAGCAGCC	59.664	20	189	61992	62180
scaffold302_14.4	2	p3	(TCC)5	15	73502	73516	5	GGTGCTCTTCTCTGCACTCA	59.288	20	CGAGATCAACGACTCCATCA	59.787	20	184	73373	73556	GACTGGGGAGAGGTGCTCTT	60.791	20	CGAGATCAACGACTCCATCA	59.787	20	195	73362	73556	GGTGCTCTTCTCTGCACTCA	59.288	20	GCGAGATCAACGACTCCATC	60.779	20	185	73373	73557
scaffold302_14.4	3	p3	(CTT)5	15	150059	150073	5	TGTTGTTCTGCCGTTGTCAC	60.767	20	CAATTGGTCGGCGCTAGTAT	60.117	20	239	150013	150251	TTGTTCTGCCGTTGTCACTG	60.906	20	CAATTGGTCGGCGCTAGTAT	60.117	20	237	150015	150251	CGCTCACTCCTTGTTTAGCC	60.015	20	TTTTTGAGAACGTGCGGAG	59.973	19	184	149921	150104
scaffold302_14.4	4	p5	(TTTCT)5	25	151159	151183	5	AGCTACTAGGAGGTTGCCCG	60.773	20	TTTCAAGCTTCAGTTCCAAACA	59.898	22	241	151023	151263	AGCTACTAGGAGGTTGCCCG	60.773	20	TGTTTTCAAGCTTCAGTTCCAA	59.898	22	244	151023	151266	TTGCAATTGTAATGCTTTGTCA	59.260	22	TCGAGCCATACCGAGATTTT	59.668	20	227	151098	151324
scaffold307_17.5	1	p3	(AAC)5	15	21726	21740	5	TTGCCTAACCCTCCACTCAC	60.111	20	CCAAAAGTTGGTGGCTTGAT	59.971	20	170	21647	21816	GTTGCCTAACCCTCCACTCA	60.111	20	CCAAAAGTTGGTGGCTTGAT	59.971	20	171	21646	21816	GACAGTTGCCTAACCCTCCA	60.111	20	CCAAAAGTTGGTGGCTTGAT	59.971	20	175	21642	21816
scaffold307_17.5	2	p3	(ATT)6	18	26987	27004	5	TCGTTCAAAGCAAAACATGC	59.856	20	TGTGCCATTGTTATCCCGTA	59.809	20	245	26804	27048	GCATGTGACGATTAGGGTGA	59.527	20	TGTGCCATTGTTATCCCGTA	59.809	20	202	26847	27048	ATCGGCATGTGACGATTAGG	60.884	20	TGTGCCATTGTTATCCCGTA	59.809	20	206	26843	27048
scaffold308_15.9	1	p3	(GGC)5	15	49698	49712	5	CCCCTCTCAAATCCTCTTCC	60.008	20	CACAATGTATCCTTTGTCGCC	60.380	21	228	49598	49825	CCCCTCTCAAATCCTCTTCC	60.008	20	CAATGTATCCTTTGTCGCCG	61.407	20	226	49598	49823	TCAATATTCCCTCCCCATCA	60.088	20	CACAATGTATCCTTTGTCGCC	60.380	21	191	49635	49825
scaffold308_15.9	2	p3	(ATT)116	348	50604	50951	0	0	0	0	0	0	0	0	0	0	0	0	0	0	0	0	0	0	0	0	0	0	0	0	0	0	0	0
scaffold308_15.9	3	p3	(TTA)7	21	52570	52590	0	0	0	0	0	0	0	0	0	0	0	0	0	0	0	0	0	0	0	0	0	0	0	0	0	0	0	0
scaffold311_18.2	1	p3	(TCA)5	15	23919	23933	5	CTAGGCCGTCTATCGTCAGG	59.853	20	CCTGTGGTGTGCAGAAAGAA	59.873	20	180	23894	24073	CTAGGCCGTCTATCGTCAGG	59.853	20	TTCCTGTGGTGTGCAGAAAG	59.873	20	182	23894	24075	CTAGGCCGTCTATCGTCAGG	59.853	20	CTTTCCTGTGGTGTGCAGAA	59.873	20	184	23894	24077
scaffold309_18.9	1	p3	(GGA)5	15	7595	7609	5	GCCGAAAAATTCTTCCCATA	59.011	20	CGACCAGAACAGGGCATAAG	60.647	20	205	7445	7649	CCGACTGGGGATGAAATCT	59.871	19	CGACCAGAACAGGGCATAAG	60.647	20	247	7403	7649	GCCGAAAAATTCTTCCCATAC	59.801	21	CGACCAGAACAGGGCATAAG	60.647	20	205	7445	7649
scaffold271_18.2	1	p6	(TTAATA)4	24	59709	59732	5	GGGAATCAAAAGGATGAGCA	60.014	20	TCAAAACCATTCAATACCCATGT	60.338	23	225	59672	59896	GGGAATCAAAAGGATGAGCA	60.014	20	CAAAACCATTCAATACCCATGT	58.605	22	224	59672	59895	CACATGCAAGGGAATCAAAA	59.518	20	TTGTTCAAAACCATTCAATACCC	59.977	23	238	59663	59900
scaffold271_18.2	2	p4	(TTCT)5	20	64274	64293	5	TCCTTTCAACTTCTGTGGCA	59.415	20	TACAGCCACAAAGCCATTCA	60.257	20	203	64114	64316	TATGCCATTTGTCGTTGTGC	60.532	20	ATACAATGCCTACGGGGATG	59.668	20	243	64231	64473	AGCAAGGGGAAACACTGTGA	60.690	20	TACAGCCACAAAGCCATTCA	60.257	20	179	64138	64316
scaffold271_18.2	3	p3	(AAT)5	15	84210	84224	5	TCCAGTTCCATCCCTTTTTG	59.903	20	ACACTTGCACCTTCCTTGCT	59.914	20	249	84055	84303	TGCAGGGGACCTAAAGAAAA	59.679	20	ACACTTGCACCTTCCTTGCT	59.914	20	231	84073	84303	TTGCAGGGGACCTAAAGAAA	59.679	20	ACACTTGCACCTTCCTTGCT	59.914	20	232	84072	84303
scaffold271_18.2	4	p3	(CTT)5	15	93961	93975	5	CAATTCTCAAAATCCCGCAT	59.901	20	TGTAATTTCGTGAATGCCCA	59.930	20	224	93817	94040	ATGCAATTCTCAAAATCCCG	59.901	20	TGTAATTTCGTGAATGCCCA	59.930	20	227	93814	94040	TTCATCGACCCTGATTAGCC	60.036	20	ACGTATGGTGCTCTGGCTTT	59.763	20	231	93770	94000
scaffold271_18.2	5	p6	(AACACG)5	30	143918	143947	5	TGCACTTATTATCACGCGCT	59.495	20	CCGTCGATACATTAACGCCT	59.982	20	171	143893	144063	TGCACTTATTATCACGCGCT	59.495	20	AAGTTGCAGGTTTCACCAGG	60.149	20	196	143893	144088	GCAATTCCGCATGCACTTAT	61.001	20	CCGTCGATACATTAACGCCT	59.982	20	182	143882	144063
scaffold271_18.2	6	p3	(CTC)5	15	148770	148784	0	0	0	0	0	0	0	0	0	0	0	0	0	0	0	0	0	0	0	0	0	0	0	0	0	0	0	0
scaffold271_18.2	7	p6	(GCGAGG)4	24	233898	233921	5	AGGAGGGCCTAGGATTTCAC	59.536	20	TGCCTCTTGGCTGTAAGATG	59.024	20	249	233770	234018	GAGGAGGGCCTAGGATTTCA	60.537	20	TGCCTCTTGGCTGTAAGATG	59.024	20	250	233769	234018	AGGAGGGCCTAGGATTTCAC	59.536	20	GTGCCTCTTGGCTGTAAGATG	59.890	21	250	233770	234019
scaffold271_18.2	8	p3	(TTA)6	18	293094	293111	5	GAAACCCCTTGACAGTTCCA	59.943	20	CAGTTGAGCGTCTGCATTGT	60.056	20	231	292983	293213	GAAACCCCTTGACAGTTCCA	59.943	20	CACCATGAATGGCAGTTGAG	60.112	20	243	292983	293225	GAAACCCCTTGACAGTTCCA	59.943	20	TTGAGCGTCTGCATTGTACC	59.871	20	228	292983	293210
scaffold271_18.2	9	p3	(TTA)6	18	295970	295987	5	GAAACCCCTTGACAGTTCCA	59.943	20	CAGTTGAGCGTCTGCATTGT	60.056	20	231	295859	296089	GAAACCCCTTGACAGTTCCA	59.943	20	CACCATGAATGGCAGTTGAG	60.112	20	243	295859	296101	GAAACCCCTTGACAGTTCCA	59.943	20	TTGAGCGTCTGCATTGTACC	59.871	20	228	295859	296086
scaffold271_18.2	10	p3	(TTG)5	15	321212	321226	5	TTCAGTGCACAATTGGAAGC	59.847	20	TTTTTAAGTTCAATTCGCCAGA	58.914	22	203	321062	321264	GGTCAGGCAGGCTACTGTGT	60.329	20	TTTTAAGTTCAATTCGCCAGAA	58.914	22	239	321025	321263	GGTCAGGCAGGCTACTGTGT	60.329	20	TTTTTAAGTTCAATTCGCCAGA	58.914	22	240	321025	321264
scaffold271_18.2	11	p4	(GGCT)5	20	325670	325689	5	CTCGGATCTCTCCTCTGCTC	59.232	20	GATTCCTCAGGTCCCGTGTA	59.927	20	213	325587	325799	TCTCGGATCTCTCCTCTGCT	59.232	20	GATTCCTCAGGTCCCGTGTA	59.927	20	214	325586	325799	AAATCCATGGCCTCCTCTGT	60.853	20	GATTCCTCAGGTCCCGTGTA	59.927	20	233	325567	325799
scaffold271_18.2	12	p3	(GGC)7	21	374968	374988	5	AAGAAGACGACGGTGGAGG	60.245	19	CAACCTAATTTACCTGCCGC	59.609	20	217	374854	375070	GCACGACGAAGAAGACGAC	59.567	19	AACCTAATTTACCTGCCGCC	60.332	20	224	374846	375069	GCACGACGAAGAAGACGAC	59.567	19	CAACCTAATTTACCTGCCGC	59.609	20	225	374846	375070
scaffold271_18.2	13	c	(TGA)8cgacgacgacgatgatgatgaggaaatgatgctgctgttgttgctgctgctgatggtgatggacgacgatgacgatgaggagcacaca(ATG)7gatgatgatgatgacgacgacgatgaggaagaggagatgatgatgatggggagga(GAT)5	203	394081	394283	0	0	0	0	0	0	0	0	0	0	0	0	0	0	0	0	0	0	0	0	0	0	0	0	0	0	0	0
scaffold271_18.2	14	p3	(GCC)6	18	395768	395785	0	0	0	0	0	0	0	0	0	0	0	0	0	0	0	0	0	0	0	0	0	0	0	0	0	0	0	0
scaffold271_18.2	15	p3	(GCA)5	15	431673	431687	5	AGGAGCTTCAATGGGACAGA	59.803	20	TTTCAACCCCCTTCCTTTCT	59.912	20	239	431616	431854	AGGAGCTTCAATGGGACAGA	59.803	20	CCCTCTCCTCTCCCAATCTC	60.149	20	165	431616	431780	AGGAGCTTCAATGGGACAGA	59.803	20	TCCCTCTCCTCTCCCAATCT	60.149	20	166	431616	431781
scaffold306_17.5	1	p4	(TTTC)10	40	49521	49560	5	ATGCAACAAGAGGAATTCGG	60.074	20	TGATGCACTCGAATTATGCAA	60.230	21	219	49486	49704	TGGGAGAAATGTTTTTATGCG	59.950	21	TATGAAAAGGCAGCACATGG	59.688	20	155	49439	49593	GAAATGTTTTTATGCGGGACC	60.541	21	TATGAAAAGGCAGCACATGG	59.688	20	150	49444	49593
scaffold306_17.5	2	p3	(GGC)5	15	76410	76424	5	CAAAGATGGACAAGGGATCG	60.452	20	ACTTAATTTGCAGTCGCCGT	59.775	20	166	76386	76551	TGTGGTTAATCGCAGGAGGT	60.517	20	ACTTAATTTGCAGTCGCCGT	59.775	20	196	76356	76551	CAAAGATGGACAAGGGATCG	60.452	20	CTGCGGTATAGAGGATTCGG	59.685	20	206	76386	76591
scaffold306_17.5	3	p3	(TGT)5	15	110167	110181	5	TCTAATCACAGCTGGTTGCG	60.011	20	GACGACGTCAAGATGGACAG	59.261	20	214	110131	110344	TCTAATCACAGCTGGTTGCG	60.011	20	CTGGTCAGTGCGCTTTTCTA	59.220	20	190	110131	110320	TCTAATCACAGCTGGTTGCG	60.011	20	GTCACCATGAAGAAGCTCCG	60.801	20	235	110131	110365
scaffold306_17.5	4	p3	(GCT)8	24	135059	135082	5	ATGCACGGTAACGTAGAGGG	60.015	20	CCTATACCTGCTGGCTACGC	59.889	20	209	134922	135130	ATGCACGGTAACGTAGAGGG	60.015	20	GCCTATACCTGCTGGCTACG	59.889	20	210	134922	135131	TGCTGCTACTAGATGCACGG	60.180	20	CCTATACCTGCTGGCTACGC	59.889	20	221	134910	135130
scaffold306_17.5	5	p3	(GAG)5	15	149389	149403	5	GAGGAGGAGTCACGAGCAAC	59.993	20	TCCATGATCTCCAGCTCGTC	61.348	20	182	149265	149446	GAGGAGGAGTCACGAGCAAC	59.993	20	CGAGCTCCATGATCTCCAG	59.462	19	187	149265	149451	GGAGGATGTGATGGAAGAGG	59.460	20	GCATCAAGCGAGAGCACAT	60.120	19	192	149363	149554
scaffold306_17.5	6	p3	(CGG)5	15	168115	168129	5	CTCCCCTCTCCTCTCTCGTC	60.482	20	CTCCCCTTCTTTTACCAGGG	59.927	20	242	168089	168330	CTCCCCTCTCCTCTCTCGTC	60.482	20	CGGTGGCTAAGATAAGCTGG	59.861	20	161	168089	168249	CTGCTCCCCTCTCCTCTCTC	60.626	20	CTAAGATAAGCTGGGCGACG	59.996	20	158	168086	168243
scaffold306_17.5	7	p5	(CGGCT)5	25	192271	192295	5	ATCTCCCTCCTCCTTGTCGT	60.073	20	CGGCACTCTCCTGCTTCTAC	60.156	20	234	192130	192363	AGATCCAGCTCCATCTCCCT	60.179	20	CGGCACTCTCCTGCTTCTAC	60.156	20	246	192118	192363	GACAGAGCAACACAGCTCCA	60.187	20	CGGCACTCTCCTGCTTCTAC	60.156	20	180	192184	192363
scaffold305_18.9	1	p3	(CAC)5	15	38213	38227	5	GCGCTGCTAGTCTGCTACCT	59.949	20	GTCAATGCTACCCTGCCCT	60.088	19	193	38080	38272	CCTCCTGTCCATGATGATCC	60.288	20	GTCAATGCTACCCTGCCCT	60.088	19	157	38116	38272	TACCTAATCAACCCGACGGA	60.323	20	GTCAATGCTACCCTGCCCT	60.088	19	178	38095	38272
scaffold305_18.9	2	p3	(CAC)5	15	38901	38915	5	GTTGGTACATGGATGGGGTC	59.910	20	TTGAATCTGCAACGAACGTG	60.844	20	226	38861	39086	GCGCTGCTAGTCTGCTACCT	59.949	20	GTCAATGCTACCCTGCCCT	60.088	19	193	38768	38960	GTTGGTACATGGATGGGGTC	59.910	20	CTGGTGTTGCAGGTTCCAC	60.146	19	194	38861	39054
scaffold305_18.9	3	p5	(ACGGA)4	20	44005	44024	5	CAGGAAGGAATGACGAAGGA	60.187	20	ACGAGAGCATCAACAAACCC	60.119	20	164	43979	44142	CAGGAAGGAATGACGAAGGA	60.187	20	AGCACGAGAGCATCAACAAA	59.596	20	167	43979	44145	GAAGGAATGACGAAGGATGG	59.483	20	ACGAGAGCATCAACAAACCC	60.119	20	161	43982	44142
scaffold305_18.9	4	p3	(TCC)5	15	50528	50542	5	TGAAGAAAAGGAGGCCAGAA	59.926	20	ACCAACCAGAACCGAAACAG	60.005	20	247	50379	50625	CAGTGAAGAAAAGGAGGCCA	60.366	20	ACCAACCAGAACCGAAACAG	60.005	20	250	50376	50625	TGAAGAAAAGGAGGCCAGAA	59.926	20	AACCAACCAGAACCGAAACA	60.388	20	248	50379	50626
scaffold305_18.9	5	p5	(GGGCA)4	20	61817	61836	5	GCTGACTGCTGAGCTCATTG	59.887	20	CTCCCTCCGATTCTCTTGTG	59.797	20	165	61792	61956	GCTGCTCCTCTACAACAGCC	60.164	20	CTCCCTCCGATTCTCTTGTG	59.797	20	202	61755	61956	ACGATGTGCTGACTGCTGAG	60.211	20	CTCCCTCCGATTCTCTTGTG	59.797	20	172	61785	61956
scaffold305_18.9	6	p4	(GCTA)6	24	147654	147677	5	TAGAAAAGGGATGACGCTGC	60.352	20	TGCATGTGTTGTATGCATGG	59.990	20	248	147477	147724	TAGAAAAGGGATGACGCTGC	60.352	20	TTGTATGCATGGCACCATCT	59.955	20	240	147477	147716	GACGCTGCCATGGAAATAAT	59.929	20	CATGGCACCATCTGTGTCTT	59.551	20	221	147489	147709
scaffold305_18.9	7	p4	(GCTA)6	24	149084	149107	5	ATTCTTGAATGGACGTTGCC	59.939	20	TGCATGTGTTGTATGCATGG	59.990	20	241	148914	149154	GCCGACTGCAATTTATAGGC	59.710	20	TGCATGTGTTGTATGCATGG	59.990	20	224	148931	149154	GCCGACTGCAATTTATAGGC	59.710	20	TTGTATGCATGGCACCATCT	59.955	20	216	148931	149146
scaffold314_17.4	1	p3	(GAC)5	15	49891	49905	5	CATGCGACCTCGTAGACCTT	60.277	20	GTCCGTCTGATGAAGGATGC	60.633	20	249	49729	49977	TCGTAGACCTTTCTCGGCAC	60.397	20	GTCCGTCTGATGAAGGATGC	60.633	20	240	49738	49977	TGCGACCTCGTAGACCTTTC	60.397	20	GTCCGTCTGATGAAGGATGC	60.633	20	247	49731	49977
scaffold314_17.4	2	p3	(GTG)5	15	58660	58674	5	CTTGAGGTGTCGCCTGTCTT	60.444	20	TTCAACGAGAACGTCTTCCC	60.232	20	181	58599	58779	CTTGAGGTGTCGCCTGTCTT	60.444	20	TGGTGTTCAACGAGAACGTC	59.726	20	186	58599	58784	AGTGGCGTCGAAAGTCAGAG	60.589	20	CAACGTCGACATCAAGCATC	60.272	20	239	58465	58703
scaffold317_18.1	1	p3	(ACG)6	18	2520	2537	0	0	0	0	0	0	0	0	0	0	0	0	0	0	0	0	0	0	0	0	0	0	0	0	0	0	0	0
scaffold317_18.1	2	p3	(CCG)6	18	46015	46032	5	GAGGGAGAAGGAGACGAAGG	60.328	20	TCTTCCTCCTCCTCATCGTG	60.340	20	224	45976	46199	GGAGAAGGAGACGAAGGAGA	58.538	20	TCTTCCTCCTCCTCATCGTG	60.340	20	221	45979	46199	GGAGGGAGAAGGAGACGAA	59.318	19	TCTTCCTCCTCCTCATCGTG	60.340	20	225	45975	46199
scaffold317_18.1	3	p3	(GCC)5	15	66358	66372	5	TTGCTTCCACTATGCACCAC	59.722	20	CTTCTAGTGGCCTTGTTCGG	59.869	20	229	66245	66473	TTGCTTCCACTATGCACCAC	59.722	20	CCTTCTAGTGGCCTTGTTCG	59.869	20	230	66245	66474	TTGCTTCCACTATGCACCAC	59.722	20	TCTAGTGGCCTTGTTCGGTC	60.255	20	227	66245	66471
scaffold317_18.1	4	p3	(TCC)6	18	71733	71750	5	CATCCAGTTGCCCTCTTTGT	60.111	20	AACGGCCTCGAATCATTTTT	60.802	20	216	71642	71857	CAGTTGCCCTCTTTGTCTCC	59.844	20	AACGGCCTCGAATCATTTTT	60.802	20	212	71646	71857	CCAGTTGCCCTCTTTGTCTC	59.844	20	AACGGCCTCGAATCATTTTT	60.802	20	213	71645	71857
scaffold317_18.1	5	p3	(TCC)6	18	72309	72326	5	CTCACCACCCCCTCCTCT	60.038	18	GGATCAGGAAGCAGCCAAG	60.898	19	238	72267	72504	CACCACCCCCTCCTCTTT	59.889	18	GGATCAGGAAGCAGCCAAG	60.898	19	236	72269	72504	CTCACCACCCCCTCCTCT	60.038	18	GATCAGGAAGCAGCCAAGC	61.053	19	237	72267	72503
scaffold317_18.1	6	p3	(TAC)5	15	85673	85687	5	CAGATGCAGACGCTTGTTTC	59.596	20	CCAATCGTGTAGAGGCTGGT	60.134	20	224	85599	85822	CAGATGCAGACGCTTGTTTC	59.596	20	ACCAATCGTGTAGAGGCTGG	60.134	20	225	85599	85823	CAGATGCAGACGCTTGTTTC	59.596	20	CCGAAGCTTGAAGGTAACCA	60.241	20	241	85599	85839
scaffold313_18.1	1	p3	(ATT)13	39	19079	19117	0	0	0	0	0	0	0	0	0	0	0	0	0	0	0	0	0	0	0	0	0	0	0	0	0	0	0	0
scaffold313_18.1	2	p3	(TTA)8	24	20918	20941	0	0	0	0	0	0	0	0	0	0	0	0	0	0	0	0	0	0	0	0	0	0	0	0	0	0	0	0
scaffold313_18.1	3	c	(CTT)68ctgc(TAG)5	223	97698	97920	0	0	0	0	0	0	0	0	0	0	0	0	0	0	0	0	0	0	0	0	0	0	0	0	0	0	0	0
scaffold313_18.1	4	p4	(TCCA)5	20	120532	120551	5	TTTGGAAATCTTCCGAATGG	59.872	20	TGCGTCTTGTTTGTGAATCC	59.697	20	244	120362	120605	AATCTTCCGAATGGGTAGCA	59.528	20	TGCGTCTTGTTTGTGAATCC	59.697	20	238	120368	120605	TTTGGAAATCTTCCGAATGG	59.872	20	CCATGCGTCTTGTTTGTGAA	60.699	20	247	120362	120608
scaffold313_18.1	5	p4	(CCGC)5	20	135758	135777	5	GTTCCGGTGGGGAAGAATAC	60.558	20	GCCGAACTGACTAACAAGCC	59.882	20	226	135734	135959	CACCGGCTTTGCTCTAATTC	59.845	20	AAAGAAGAACAGTGGAGCGG	59.473	20	207	135653	135859	GTTCCGGTGGGGAAGAATAC	60.558	20	GATTAACGCCCAACAGCACT	60.140	20	247	135734	135980
scaffold313_18.1	6	p3	(CCG)5	15	156110	156124	0	0	0	0	0	0	0	0	0	0	0	0	0	0	0	0	0	0	0	0	0	0	0	0	0	0	0	0
scaffold313_18.1	7	p3	(TGT)8	24	162126	162149	5	GCGCATCTGTACCTCATCAA	59.830	20	CCACCGATTCAGTTCCAGTT	59.966	20	166	162066	162231	TCTACCTCGAAACAGGGTGC	60.255	20	CCACCGATTCAGTTCCAGTT	59.966	20	184	162048	162231	TCCCCTTCTACCTCGAAACA	59.665	20	CCACCGATTCAGTTCCAGTT	59.966	20	190	162042	162231
scaffold320_16.5	1	p3	(AAT)6	18	49266	49283	5	TGTTTTGAGGCCATACAGAGAA	59.747	22	TAGCAGGAGTCGAGCAAAGG	60.668	20	241	49076	49316	TTGTTTTGAGGCCATACAGAGA	59.747	22	TAGCAGGAGTCGAGCAAAGG	60.668	20	242	49075	49316	TGTTTTGAGGCCATACAGAGA	58.365	21	TAGCAGGAGTCGAGCAAAGG	60.668	20	241	49076	49316
scaffold323_15.2	1	p3	(CGG)5	15	14865	14879	5	GAGTTGAACGAGAGGATCGG	59.803	20	TCCCCTCGTCCTCCTAGTCT	60.208	20	213	14707	14919	GAGTTGAACGAGAGGATCGG	59.803	20	CAGCCTACATGCATCGTCAC	60.296	20	238	14707	14944	GGAGTTGAACGAGAGGATCG	59.803	20	CAGCCTACATGCATCGTCAC	60.296	20	239	14706	14944
scaffold321_15.9	1	p3	(CCG)5	15	146570	146584	5	GAGACTGCTACAGGAACGGC	60.020	20	CCCCACCTCCCGTATTATTT	59.903	20	237	146456	146692	GAGACTGCTACAGGAACGGC	60.020	20	TTACCAACTTCCCTTCGCAC	60.110	20	219	146456	146674	GAGACTGCTACAGGAACGGC	60.020	20	AATTCGCCCAAGGATTACCT	59.799	20	181	146456	146636
scaffold321_15.9	2	p5	(GCTCG)4	20	157809	157828	5	TCACGAGAGGACTAGGGGTG	60.252	20	CCATCATGCTCAAAGGTGTG	60.112	20	214	157775	157988	TCACGAGAGGACTAGGGGTG	60.252	20	GTGTGACGATGTACCCGATG	59.837	20	199	157775	157973	CATCACGAGAGGACTAGGGG	59.673	20	CCATCATGCTCAAAGGTGTG	60.112	20	216	157773	157988
scaffold304_16.2	1	p3	(CGG)5	15	2826	2840	5	ACCACGCTCTGTGTGTCACT	59.360	20	CTGCTGCCTGCCGATTAT	59.931	18	235	2720	2954	ACCACGCTCTGTGTGTCACT	59.360	20	AAGGACCTCGATCCAGCC	60.160	18	196	2720	2915	GTGTGTCACTCTGTCCCCAG	59.113	20	CTGCTGCCTGCCGATTAT	59.931	18	225	2730	2954
scaffold304_16.2	2	p3	(GCA)5	15	2949	2963	0	0	0	0	0	0	0	0	0	0	0	0	0	0	0	0	0	0	0	0	0	0	0	0	0	0	0	0
scaffold304_16.2	3	p3	(CGA)5	15	6428	6442	0	0	0	0	0	0	0	0	0	0	0	0	0	0	0	0	0	0	0	0	0	0	0	0	0	0	0	0
scaffold304_16.2	4	p3	(TTG)11	33	11775	11807	5	TGTCGAACACAAAAACCCAA	59.981	20	TTCCAACACAGCACCACAAT	60.008	20	203	11670	11872	TGTCGAACACAAAAACCCAA	59.981	20	GTGTTCCAACACAGCACCAC	60.055	20	206	11670	11875	TTGGGTTTTGCAGGTTTCAT	60.344	20	TTCCAACACAGCACCACAAT	60.008	20	160	11713	11872
scaffold304_16.2	5	p3	(CAT)5	15	113065	113079	5	CATGCAAGGCTACAAAGGGT	60.132	20	GTTCCCGTCGTGTCCAAG	60.088	18	238	112872	113109	AGCATGCAAGGCTACAAAGG	60.407	20	GTTCCCGTCGTGTCCAAG	60.088	18	240	112870	113109	CATGCAAGGCTACAAAGGGT	60.132	20	GTGTCCAAGCCCCACAAA	60.510	18	229	112872	113100
scaffold304_16.2	6	p3	(TCT)5	15	201159	201173	5	ATTTGACGGGAGGAATACCC	60.017	20	TGTTGCTATTCTTCGGGGAC	60.074	20	221	201083	201303	TGGTCTTTTAACCCAATCGC	59.938	20	TGTTGCTATTCTTCGGGGAC	60.074	20	171	201133	201303	ACCACTTCACGCTTTGCTTT	59.920	20	TGTTGCTATTCTTCGGGGAC	60.074	20	248	201056	201303
scaffold304_16.2	7	p5	(GAAAA)4	20	224010	224029	5	CCTCGTGAGGAGGAAGAGAA	59.525	20	TGTTCGCGTTAGCGTGTTAC	59.940	20	176	223969	224144	CCTCGTGAGGAGGAAGAGAA	59.525	20	TTCGCGTTAGCGTGTTACAA	60.445	20	174	223969	224142	CCTCGTGAGGAGGAAGAGAA	59.525	20	TTGTTCGCGTTAGCGTGTTA	60.445	20	177	223969	224145
scaffold304_16.2	8	p3	(GCG)5	15	279843	279857	5	CGAAAACAGCAATGACCAAA	59.706	20	GAGCAGGTACAGCAAGGGAG	60.012	20	193	279720	279912	CCCACATCACAGCATAGCAT	59.552	20	GAGCAGGTACAGCAAGGGAG	60.012	20	244	279669	279912	CCAAAACGAAAACAGCAATG	59.202	20	GAGCAGGTACAGCAAGGGAG	60.012	20	199	279714	279912
scaffold304_16.2	9	p3	(GGC)5	15	283789	283803	5	CCGCTCATCCATTTCAAACT	60.074	20	GCTGTTGACATCAGAGTCGC	59.583	20	238	283685	283922	CCGCTCATCCATTTCAAACT	60.074	20	GGCTGTTGACATCAGAGTCG	59.420	20	239	283685	283923	ATTTCAAACCTAAAGCCCCG	60.305	20	GCTGTTGACATCAGAGTCGC	59.583	20	202	283721	283922
scaffold304_16.2	10	p3	(CTT)5	15	316570	316584	5	GCTGCCGTCATTTTGTTTCT	60.257	20	CATGCAGGTTCAAAGCTCAA	59.988	20	217	316484	316700	GCTGCCGTCATTTTGTTTCT	60.257	20	TGACGACAACCACAAACCAT	59.855	20	171	316484	316654	GCTGCCGTCATTTTGTTTCT	60.257	20	ACACTTGTGCATGCAGGTTC	59.758	20	226	316484	316709
scaffold304_16.2	11	p3	(CCG)5	15	323043	323057	5	AATTGAGGAGAGGAAGGGGA	60.008	20	GAGCTACGAGGTTCGTGAGG	60.012	20	232	322893	323124	GGAGCTTACATGTTGGGGAA	59.933	20	GAGCTACGAGGTTCGTGAGG	60.012	20	183	322942	323124	CTTTGGGAAGGGGAGCTTAC	60.068	20	GAGCTACGAGGTTCGTGAGG	60.012	20	194	322931	323124
scaffold304_16.2	12	p5	(TCCAG)4	20	341648	341667	5	CCGTTTCTTTCTTTCTGCCA	60.357	20	TCAGTCCTGAGTTCGGTTGA	59.388	20	234	341591	341824	CGTGTATACAACGCCCCTCT	60.015	20	CTAACAGGCTGTAGTCGGCG	60.973	20	248	341550	341797	CGTGTATACAACGCCCCTCT	60.015	20	CTGTAGTCGGCGATCTTGAA	59.024	20	240	341550	341789
scaffold304_16.2	13	p3	(GTT)8	24	386647	386670	5	GTTTTGCCTCTCGTGTTGGT	60.156	20	TGAAGCAGCTACGACCTGTG	60.199	20	160	386573	386732	ATTTCCCCCTTGTTTGCTTT	59.814	20	TGAAGCAGCTACGACCTGTG	60.199	20	234	386499	386732	TTTTTGGTTTTGCCTCTCGT	59.724	20	TGAAGCAGCTACGACCTGTG	60.199	20	166	386567	386732
scaffold304_16.2	14	c	(CTT)12cgctggccagcaagccgttggcattgttttggtgctttagcacccaccgatccatctgctg(GCC)5	112	405042	405153	5	CGTCGTAGTCAGTGTCGTCG	60.523	20	TACTTGACGAGGCCCAACTC	60.255	20	243	404966	405208	CGTCGTAGTCAGTGTCGTCG	60.523	20	GATACTTGACGAGGCCCAAC	59.556	20	245	404966	405210	TCGGCGTTGTCATAGTTGAT	59.152	20	TACTTGACGAGGCCCAACTC	60.255	20	208	405001	405208
scaffold304_16.2	15	p3	(GCA)5	15	427710	427724	5	ACTCCATCTCGTCGTCGC	59.944	18	CTGTACACCACCCGGATCA	60.385	19	154	427642	427795	ACTCCATCTCGTCGTCGC	59.944	18	GTACACCACCCGGATCAGC	61.373	19	152	427642	427793	ACTCCATCTCGTCGTCGC	59.944	18	TACACCACCCGGATCAGC	60.496	18	151	427642	427792
scaffold304_16.2	16	p3	(CAC)6	18	428453	428470	0	0	0	0	0	0	0	0	0	0	0	0	0	0	0	0	0	0	0	0	0	0	0	0	0	0	0	0
scaffold304_16.2	17	p5	(AGCAA)5	25	428943	428967	5	ACCACCAGATGGGATCCAG	60.756	19	TGAATCCTCACACTCACCCA	60.088	20	219	428897	429115	ACTCCTCCTCCGTCGAACAC	61.646	20	AGCTACCGGAAATGGAAAGG	60.443	20	150	428849	428998	AACTCCTCCTCCGTCGAAC	59.243	19	AGCTACCGGAAATGGAAAGG	60.443	20	151	428848	428998
scaffold325_17.4	1	p3	(TCC)5	15	21887	21901	5	GCTAGGGCTCCCTCTCTCTC	59.682	20	CTCTCCCTCCCTCGCTAGAT	59.935	20	204	21854	22057	GGGCTCCCTCTCTCTCTCTC	59.643	20	CTCTCCCTCCCTCGCTAGAT	59.935	20	200	21858	22057	GCTAGGGCTCCCTCTCTCTC	59.682	20	TTCAAAGCACCACTCTCCCT	59.844	20	216	21854	22069
scaffold325_17.4	2	p3	(AGG)8	24	32411	32434	0	0	0	0	0	0	0	0	0	0	0	0	0	0	0	0	0	0	0	0	0	0	0	0	0	0	0	0
scaffold280_17.0	1	p3	(GGC)5	15	59770	59784	5	CCTCCTCTCTCTGCAAGTGG	60.127	20	TAAACCCGGATACCAACGTC	59.685	20	245	59719	59963	CCCCTCCTCTCTCTGCAAGT	60.921	20	TAAACCCGGATACCAACGTC	59.685	20	247	59717	59963	CCTCCTCTCTCTGCAAGTGG	60.127	20	ACTAAACCCGGATACCAACG	58.834	20	247	59719	59965
scaffold280_17.0	2	p3	(GGC)5	15	92438	92452	5	GGAGATGAGCGAGTAGGGC	59.925	19	GCCACGTCTACCTCTTCCAA	60.255	20	237	92317	92553	TGTCTGAGAACTCAACCCCG	61.246	20	AAGCGTTTATTTCCATCCCC	60.150	20	228	92406	92633	TGCTGTCTGAGAACTCAACCC	60.438	21	AAGCGTTTATTTCCATCCCC	60.150	20	231	92403	92633
scaffold280_17.0	3	c	(AAC)11accaccaag(AAT)5	57	206882	206938	5	TCTGAAGATCTGGTCGCTTG	59.112	20	TGGTTCAATTCCAGTCTCCA	59.059	20	200	206794	206993	TCTGAAGATCTGGTCGCTTG	59.112	20	GTGGTTCAATTCCAGTCTCCA	59.958	21	201	206794	206994	TCTGAAGATCTGGTCGCTTG	59.112	20	TGTGGTTCAATTCCAGTCTCC	59.958	21	202	206794	206995
scaffold280_17.0	4	p3	(CGC)5	15	288820	288834	5	TGGCCAATCATTATGCAAAC	59.381	20	TCTGCTCTTCCTCTGCTGCT	60.577	20	181	288746	288926	TGGCCAATCATTATGCAAAC	59.381	20	TTCTGCTCTTCCTCTGCTGC	60.966	20	182	288746	288927	AATGGCCAATCATTATGCAA	58.842	20	TCTGCTCTTCCTCTGCTGCT	60.577	20	183	288744	288926
scaffold280_17.0	5	p3	(GAG)5	15	289231	289245	5	GGTAGCGTTCTTGGTCTTGG	59.734	20	AGATACATCCACTGGCTCGG	60.096	20	203	289195	289397	ATGAGAGCTTCCTTGGCATC	59.390	20	ATCTGTCGCTGGATACCGTC	60.104	20	188	289147	289334	GATGAGAGCTTCCTTGGCAT	59.390	20	ATCTGTCGCTGGATACCGTC	60.104	20	189	289146	289334
scaffold329_17.8	1	p3	(AAG)5	15	57603	57617	5	ACACTTGCACACATTAGGCG	59.788	20	CGCATGTGCAGTTAGGTGTT	59.788	20	209	57545	57753	GCACACATTAGGCGATCAAA	59.694	20	CGCATGTGCAGTTAGGTGTT	59.788	20	203	57551	57753	ACACTTGCACACATTAGGCG	59.788	20	GACGCATGTGCAGTTAGGTG	60.333	20	211	57545	57755
scaffold240_17.6	1	p3	(GAA)6	18	888	905	5	TGACATTTCGTTGTTGGCAT	59.972	20	TCTGCGTCGCTATCATCATC	59.939	20	206	728	933	TGACATTTCGTTGTTGGCAT	59.972	20	TCATCTGCGTCGCTATCATC	59.939	20	209	728	936	TGGCATTGCAGGTCATAAAA	60.073	20	TCTGCGTCGCTATCATCATC	59.939	20	192	742	933
scaffold240_17.6	2	p3	(CGG)5	15	6005	6019	5	TCTCAGCACGATTGTGAAGC	60.144	20	ACCCCAAAATCCATCAAACA	60.029	20	224	5923	6146	GCTCTCAGCACGATTGTGAA	60.144	20	ACCCCAAAATCCATCAAACA	60.029	20	226	5921	6146	TCTCAGCACGATTGTGAAGC	60.144	20	GTTTGGGAAAAGAAGGAGGC	60.053	20	158	5923	6080
scaffold240_17.6	3	p3	(CGG)5	15	7397	7411	0	0	0	0	0	0	0	0	0	0	0	0	0	0	0	0	0	0	0	0	0	0	0	0	0	0	0	0
scaffold240_17.6	4	p3	(AAG)875	2625	35988	38612	0	0	0	0	0	0	0	0	0	0	0	0	0	0	0	0	0	0	0	0	0	0	0	0	0	0	0	0
scaffold240_17.6	5	p3	(TGT)7	21	86506	86526	5	GTTTCGTCTCTAGCCCACCC	61.019	20	TGAAGCTGAGGGAGAAAACAA	59.978	21	183	86461	86643	GGTTTCGTCTCTAGCCCACC	61.019	20	TGAAGCTGAGGGAGAAAACAA	59.978	21	184	86460	86643	GGGTTTCGTCTCTAGCCCAC	61.019	20	TGAAGCTGAGGGAGAAAACAA	59.978	21	185	86459	86643
scaffold240_17.6	6	p3	(TGT)7	21	88142	88162	5	GTTTCGTCTCTAGCCCACCC	61.019	20	TGAAGCTGAGGGAGAAAACAA	59.978	21	183	88097	88279	GGTTTCGTCTCTAGCCCACC	61.019	20	TGAAGCTGAGGGAGAAAACAA	59.978	21	184	88096	88279	GGGTTTCGTCTCTAGCCCAC	61.019	20	TGAAGCTGAGGGAGAAAACAA	59.978	21	185	88095	88279
scaffold315_17.3	1	p3	(GCT)5	15	43593	43607	5	GAACCGCTTCACGGACTC	59.345	18	TGGAGGTTCGAGGAAGAATG	60.187	20	236	43567	43802	GAACCGCTTCACGGACTC	59.345	18	GATGACTGGAGGTTCGAGGA	60.199	20	242	43567	43808	GAACCGCTTCACGGACTC	59.345	18	ATGACTGGAGGTTCGAGGAA	59.655	20	241	43567	43807
scaffold315_17.3	2	p6	(CGCTGC)4	24	134615	134638	5	ACATGATCCCTCTCCCTCCT	59.889	20	TCAAGATTCCAGCGTTTCCT	59.813	20	212	134548	134759	ACATGATCCCTCTCCCTCCT	59.889	20	CAGGTCAAGATTCCAGCGTT	60.255	20	216	134548	134763	CCTCCTCCAATCGAAACAGA	60.187	20	TCAAGATTCCAGCGTTTCCT	59.813	20	198	134562	134759
scaffold315_17.3	3	p3	(TTC)13	39	140293	140331	5	CACCAACCCCATCAAGTTCT	59.820	20	GAGGAGGAGCAGCAGAAAGA	59.827	20	225	140145	140369	CACCAACCCCATCAAGTTCT	59.820	20	GAGAGGAGGAGCAGCAGAAA	59.827	20	227	140145	140371	CTCACCAACCCCATCAAGTT	59.820	20	GAGGAGGAGCAGCAGAAAGA	59.827	20	227	140143	140369
scaffold315_17.3	4	p3	(CCT)5	15	159338	159352	5	GCTCTCTCCTCTGCTCCTCA	59.969	20	CGCCAATGGATTTCTTCAGT	60.074	20	201	159211	159411	TGCTCTCTCCTCTGCTCCTC	59.969	20	CGCCAATGGATTTCTTCAGT	60.074	20	202	159210	159411	TCCTGCTCTCTCCTCTGCTC	59.969	20	CGCCAATGGATTTCTTCAGT	60.074	20	205	159207	159411
scaffold319_17.3	1	p3	(CGC)5	15	13216	13230	5	GACTAGCCAAGCAAGCCAAC	60.022	20	CCCCACTCGTCGGGTATC	61.314	18	193	13157	13349	GCTCTGCCTGAAATCGAGAC	60.104	20	CCCCACTCGTCGGGTATC	61.314	18	210	13140	13349	AGCGTAAAGAAACGAAGCGA	60.152	20	CCCCACTCGTCGGGTATC	61.314	18	248	13102	13349
scaffold319_17.3	2	p3	(CCG)5	15	69431	69445	0	0	0	0	0	0	0	0	0	0	0	0	0	0	0	0	0	0	0	0	0	0	0	0	0	0	0	0
scaffold319_17.3	3	p3	(CGG)5	15	105029	105043	0	0	0	0	0	0	0	0	0	0	0	0	0	0	0	0	0	0	0	0	0	0	0	0	0	0	0	0
scaffold319_17.3	4	p6	(CAGAAC)4	24	129584	129607	5	GACAAGCTCAGCGTACTCCC	60.020	20	CGAGAAGGTTATTCGCTTGC	59.982	20	169	129480	129648	GACAAGCTCAGCGTACTCCC	60.020	20	GCGAGAAGGTTATTCGCTTG	59.982	20	170	129480	129649	CAACGTCCTTGACAAGCTCA	60.025	20	CGAGAAGGTTATTCGCTTGC	59.982	20	179	129470	129648
scaffold319_17.3	5	p6	(GGAAGA)5	30	136453	136482	5	CTGCCATCCAGTCCACTTTT	60.111	20	CAAACCATTCGGCAATTCTC	60.448	20	213	136321	136533	GCCGTTAGGTCAAAGGGATT	60.320	20	CAAACCATTCGGCAATTCTC	60.448	20	188	136346	136533	AACTTGAAGCTGCCATCCAG	60.397	20	CAAACCATTCGGCAATTCTC	60.448	20	222	136312	136533
scaffold319_17.3	6	c	(GTG)5agcggagaggagaggccgctgggggcgctgaccaccgcaccccggccggcgaagcgaaaccacatgccccagctaccaact(AAC)5	111	139414	139524	5	TGGTTCATGTGACCCTGAAA	59.935	20	TACTACTACGTCCCCCGCAC	60.015	20	173	139380	139552	GCGCTCTCTTTCTGTTTCGT	59.763	20	TACTACTACGTCCCCCGCAC	60.015	20	205	139348	139552	TGGTTCATGTGACCCTGAAA	59.935	20	ACGCGTCGACAGATACAACA	60.333	20	194	139380	139573
scaffold319_17.3	7	p4	(AATA)6	24	148967	148990	5	TGTGTGTAAAACAAACTATGTGAACAA	59.834	27	CACCGAAAAGATGTGGCTTT	60.110	20	243	148937	149179	TGTGTGTAAAACAAACTATGTGAACAA	59.834	27	ACACCGAAAAGATGTGGCTT	59.598	20	244	148937	149180	TTTTGTGTGTAAAACAAACTATGTGAA	59.066	27	CACCGAAAAGATGTGGCTTT	60.110	20	246	148934	149179
scaffold319_17.3	8	p3	(CTC)5	15	156156	156170	5	GTCAGCAGGCTTCGTGAAC	59.567	19	TTGTTCGATTGTGCATGGTT	59.972	20	233	156042	156274	CAGATGCATCGGAACAGGT	59.647	19	GTTGTTCGATTGTGCATGGT	59.425	20	150	156126	156275	GTCAGCAGGCTTCGTGAAC	59.567	19	GTTGTTCGATTGTGCATGGT	59.425	20	234	156042	156275
scaffold334_16.9	1	p4	(CGTA)6	24	19753	19776	5	AACGAGAACGGTTTACGCAG	60.305	20	ATCGATCGAACAAGAGAGCG	60.504	20	249	19571	19819	CACATGAGCTGAGCACACAA	59.595	20	AAAGAATTTAAGGGCGGGAG	59.567	20	215	19629	19843	CACATGAGCTGAGCACACAA	59.595	20	ATCGATCGAACAAGAGAGCG	60.504	20	191	19629	19819
scaffold334_16.9	2	p3	(GCA)5	15	22443	22457	5	CTGCATTGCATTTGCATCTT	59.839	20	GGATCTCCGACACCCACTT	59.912	19	230	22277	22506	ACTCACATCCATCCCTGCAT	60.358	20	GGATCTCCGACACCCACTT	59.912	19	244	22263	22506	TGCATTGCATTTGCATCTTC	60.764	20	GGATCTCCGACACCCACTT	59.912	19	229	22278	22506
scaffold334_16.9	3	p3	(TGG)5	15	53854	53868	5	AAGCAAGCAATCCACGTACC	60.140	20	CTTCCCTTGGCAACACAGAT	60.111	20	244	53667	53910	CCCAACTTGTTTGGGAAAAA	59.811	20	AACAAGCAAATAGCCAACCG	60.131	20	227	53815	54041	AAGCAAGCAATCCACGTACC	60.140	20	TAAGCTTCCCTTGGCAACAC	60.249	20	248	53667	53914
scaffold324_17.1	1	p3	(CAC)5	15	48919	48933	5	ACCACATTGAACATGAGGCA	59.967	20	ACGTACATGGCGTGTGAGAG	59.776	20	231	48801	49031	CACCACATTGAACATGAGGC	59.967	20	ACGTACATGGCGTGTGAGAG	59.776	20	232	48800	49031	ATTGAACATGAGGCAGGACC	59.934	20	ACGTACATGGCGTGTGAGAG	59.776	20	226	48806	49031
scaffold324_17.1	2	p3	(GGC)5	15	52021	52035	5	ATAGCGTTGGACTGCCTCAC	60.285	20	GAGTAGCCGTTGTCTGGAGC	60.020	20	202	51983	52184	CGACCGAGCTAATTGAGTCC	59.836	20	GACCAAGATGAACACCGGAT	59.786	20	237	51889	52125	ATAGCGTTGGACTGCCTCAC	60.285	20	ACAACCGAGTAGCCGTTGTC	60.179	20	208	51983	52190
scaffold324_17.1	3	c	(GTAC)5(ATAC)678	2732	89664	92395	0	0	0	0	0	0	0	0	0	0	0	0	0	0	0	0	0	0	0	0	0	0	0	0	0	0	0	0
scaffold324_17.1	4	p3	(TTG)6	18	109708	109725	5	AAGATGGTGATCGCTCTGCT	59.981	20	TCTGTTGCCATTTCTGAACG	59.840	20	194	109642	109835	TGAAGATGGTGATCGCTCTG	59.942	20	TCTGTTGCCATTTCTGAACG	59.840	20	196	109640	109835	TGGCAGAGGTATTGGTGTTG	59.566	20	TCTGTTGCCATTTCTGAACG	59.840	20	222	109614	109835
scaffold324_17.1	5	p3	(CCG)5	15	128545	128559	5	GTCCTCCGGCAGATCCTC	60.738	18	CACACCCGGATATTCCATTC	60.014	20	246	128506	128751	GTCCTCCGGCAGATCCTC	60.738	18	TATTCCATTCGAATCCCTCG	59.856	20	236	128506	128741	GTCCTCCGGCAGATCCTC	60.738	18	CGCTCATTCATCTCATTCCA	59.756	20	164	128506	128669
scaffold324_17.1	6	p3	(CGC)5	15	137192	137206	0	0	0	0	0	0	0	0	0	0	0	0	0	0	0	0	0	0	0	0	0	0	0	0	0	0	0	0
scaffold324_17.1	7	p5	(CTAGC)4	20	137802	137821	5	GGCTCGAGTACCTCAAGTGG	59.867	20	ATCCTCTTCCCTGGTGATCC	60.278	20	219	137764	137982	GGGCTCGAGTACCTCAAGTG	59.867	20	ATCCTCTTCCCTGGTGATCC	60.278	20	220	137763	137982	GGCTCGAGTACCTCAAGTGG	59.867	20	TGCCAGTAAATCCTCTTCCC	59.126	20	228	137764	137991
scaffold324_17.1	8	p3	(CCG)5	15	153421	153435	5	TAAATACGCACAAACCACGG	59.486	20	TTCAAGGGAAGTATGGGCTG	60.066	20	164	153340	153503	AAAATATCTCAGGCAGGCCC	60.419	20	AAGGGAAGTATGGGCTGTGA	59.550	20	218	153283	153500	AAAATATCTCAGGCAGGCCC	60.419	20	TCAAGGGAAGTATGGGCTGT	59.550	20	220	153283	153502
scaffold324_17.1	9	p3	(GCG)5	15	252579	252593	5	AGAGGGCGCAGAGACAGAG	60.856	19	ATGGAGAGGAAGGTGAGGGT	59.929	20	235	252531	252765	AGAGGGCGCAGAGACAGAG	60.856	19	TGGAGATGGAGAGGAAGGTG	60.191	20	240	252531	252770	GAGGGCGCAGAGACAGAG	59.801	18	ATGGAGAGGAAGGTGAGGGT	59.929	20	234	252532	252765
scaffold332_17.4	1	p3	(AAC)11	33	22467	22499	5	CAGCAACAGCTAAGAGTGATAAGG	59.639	24	CAACAATAACAACAACAACACGAA	59.873	24	234	22295	22528	AAAATCAGCAACAGCTAAGAGTGA	59.623	24	CAACAATAACAACAACAACACGAA	59.873	24	239	22290	22528	AAATCAGCAACAGCTAAGAGTGA	58.351	23	CAACAATAACAACAACAACACGAA	59.873	24	238	22291	22528
scaffold332_17.4	2	p4	(CATC)6	24	26685	26708	5	AGTTACCCACCTGCAGCATC	60.142	20	TGTGAAGTGGCAAAATGGAA	60.088	20	218	26643	26860	AGTTACCCACCTGCAGCATC	60.142	20	ATCACCACCCTGTGGGTAAA	60.088	20	168	26643	26810	AGTTACCCACCTGCAGCATC	60.142	20	AATCACCACCCTGTGGGTAA	60.088	20	169	26643	26811
scaffold332_17.4	3	p3	(TCT)6	18	36810	36827	5	GGAGACAGTGAGAGGCAAGG	59.986	20	GAGGACGTCCAATAAGCCAG	59.694	20	248	36759	37006	GGGAGACAGTGAGAGGCAAG	59.986	20	GAGGACGTCCAATAAGCCAG	59.694	20	249	36758	37006	AGGGAGACAGTGAGAGGCAA	59.986	20	GAGGACGTCCAATAAGCCAG	59.694	20	250	36757	37006
scaffold332_17.4	4	p3	(CAT)5	15	65085	65099	5	GGCCTTTATCGATGACTCCA	60.036	20	CGTTTTGTTTATCCCTGCCA	60.856	20	223	64919	65141	GGCCTTTATCGATGACTCCA	60.036	20	ACCGTTTTGTTTATCCCTGC	58.952	20	225	64919	65143	GGCCTTTATCGATGACTCCA	60.036	20	TGTTTATCCCTGCCAGAATTG	59.946	21	218	64919	65136
scaffold335_18.5	1	p3	(GGC)5	15	5584	5598	5	GGGAAGTGTGGTACCGGC	61.356	18	CCTTGCCATCAAAACTGCTT	60.249	20	229	5536	5764	GGGAAGTGTGGTACCGGC	61.356	18	CCATCAAAACTGCTTCCCTC	59.670	20	224	5536	5759	GGGAAGTGTGGTACCGGC	61.356	18	CATCAAAACTGCTTCCCTCG	60.766	20	223	5536	5758
scaffold336_16.3	1	p5	(TACCA)5	25	11319	11343	5	ACACCCAAGTTAACGGGTCA	60.269	20	TGAGATGCAACAATGGAGGA	60.201	20	222	11170	11391	CACACCCAAGTTAACGGGTC	60.269	20	TGAGATGCAACAATGGAGGA	60.201	20	223	11169	11391	CACCCAAGTTAACGGGTCAT	59.711	20	TGAGATGCAACAATGGAGGA	60.201	20	221	11171	11391
scaffold336_16.3	2	p3	(TCG)5	15	11583	11597	0	0	0	0	0	0	0	0	0	0	0	0	0	0	0	0	0	0	0	0	0	0	0	0	0	0	0	0
scaffold322_17.6	1	p4	(TCCC)7	28	65406	65433	5	CTTCTCTGGGAGCAACTTCG	60.126	20	AGCTCTCCAGTCCAGTGCAT	60.017	20	230	65300	65529	AGCACATGCCACTGTTGAAA	60.310	20	GTTAGTGGTCACCGCGATTT	60.000	20	250	65374	65623	AGCACATGCCACTGTTGAAA	60.310	20	AGCTCTCCAGTCCAGTGCAT	60.017	20	156	65374	65529
scaffold322_17.6	2	p3	(CCA)5	15	74886	74900	5	AACGTTACTCTCGCCATGCT	59.904	20	AGCGGAGGAATTGGTACCTT	59.962	20	204	74755	74958	GCCATAACGTTACTCTCGCC	59.736	20	AGCGGAGGAATTGGTACCTT	59.962	20	209	74750	74958	GTCGAGGTCATTGCTGGTCT	60.269	20	AGCGGAGGAATTGGTACCTT	59.962	20	174	74785	74958
scaffold322_17.6	3	p3	(CAG)5	15	84228	84242	5	TAGAGAAGAAGTCCAGCGGC	59.717	20	AATCCATGGAGTCGTTCAGG	59.927	20	212	84145	84356	TAGAGAAGAAGTCCAGCGGC	59.717	20	AGTTCTGGGGCTGGTGACTA	59.721	20	173	84145	84317	TAGAGAAGAAGTCCAGCGGC	59.717	20	TTTGAAGAGTTCTGGGGCTG	60.366	20	180	84145	84324
scaffold337_17.6	1	p3	(TGC)6	18	7966	7983	5	TCACCATACCGCTCTCCTTC	60.218	20	GATAGGACCGTCAGGTCAGC	59.685	20	188	7918	8105	TTCACCATACCGCTCTCCTT	59.694	20	GATAGGACCGTCAGGTCAGC	59.685	20	189	7917	8105	CTCCTTCCGCTTCACCATAC	59.694	20	GATAGGACCGTCAGGTCAGC	59.685	20	199	7907	8105
scaffold337_17.6	2	p4	(TTTA)5	20	31430	31449	5	ACCGAAGTTTTTGGCACATC	59.978	20	ACAGGGAGCACACCAGAAAT	59.579	20	243	31234	31476	ACCGAAGTTTTTGGCACATC	59.978	20	CAGGGAGCACACCAGAAATAA	60.118	21	242	31234	31475	ACCGAAGTTTTTGGCACATC	59.978	20	GACAGGGAGCACACCAGAA	59.811	19	244	31234	31477
scaffold337_17.6	3	p3	(CAT)5	15	35587	35601	5	CGCAGAAGACCTCCGTGT	59.980	18	ATAAACAAAAGGCGCCAATG	59.964	20	192	35531	35722	CGCAGAAGACCTCCGTGT	59.980	18	TGCAAGTGCCTTTGAAATTG	59.849	20	235	35531	35765	CGCAGAAGACCTCCGTGT	59.980	18	TTGCACATAAACAAAAGGCG	59.742	20	198	35531	35728
scaffold337_17.6	4	p3	(ACA)8	24	47165	47188	5	TGATCAGAAAAGCATCATTCAGA	59.837	23	AATGTCACTGTGTTGCAAGGA	59.202	21	173	47126	47298	TGATCAGAAAAGCATCATTCAGA	59.837	23	TGTCACTGTGTTGCAAGGAT	57.640	20	171	47126	47296	TGATCAGAAAAGCATCATTCAGA	59.837	23	ATGTCACTGTGTTGCAAGGA	57.640	20	172	47126	47297
scaffold337_17.6	5	c	(AAT)5g(ATA)7	37	94650	94686	5	GCTCCCCCACTTTAGTTTCC	59.940	20	GAAAGACTGAGCTTGCCCAC	59.997	20	242	94627	94868	GCTCCCCCACTTTAGTTTCC	59.940	20	GCCCACTCCCTGTAGACAAA	60.111	20	228	94627	94854	GAGGAGCTCCCCCACTTTAG	60.204	20	GAAAGACTGAGCTTGCCCAC	59.997	20	247	94622	94868
scaffold337_17.6	6	p3	(CTT)6	18	104076	104093	5	TTTACCTGCTTCTGCTCCTGA	60.139	21	GAAAGAAGAAGGTCTCGCCC	60.328	20	243	103897	104139	TTTACCTGCTTCTGCTCCTGA	60.139	21	GGAAAGAAGAAGGTCTCGCC	60.328	20	244	103897	104140	TTTACCTGCTTCTGCTCCTGA	60.139	21	GGCGGAAAGAAGAAGGTCTC	60.328	20	247	103897	104143
scaffold337_17.6	7	p3	(CTT)6	18	104789	104806	5	CTCTTGCTCCACCACTCCTC	59.986	20	ATCAAGTTCTTCATGCCGCT	59.843	20	170	104720	104889	CTCTTGCTCCACCACTCCTC	59.986	20	TCATCAAGTTCTTCATGCCG	59.799	20	172	104720	104891	CTCTTGCTCCACCACTCCTC	59.986	20	AAGTTCTTCATGCCGCTCTC	59.579	20	167	104720	104886
scaffold337_17.6	8	p3	(AGG)6	18	147194	147211	5	CTTGGCCATCTCGTCCTTAG	59.830	20	ATTTGCTCGATCGTCAATCC	60.043	20	170	147169	147338	TGGCCATCTCGTCCTTAGTC	60.218	20	ATTTGCTCGATCGTCAATCC	60.043	20	168	147171	147338	TAGTCCACCTTTTTGCCTGC	60.249	20	TCACATATCTTGCTCAGCCG	59.972	20	233	147079	147311
scaffold337_17.6	9	p3	(CAT)5	15	149450	149464	5	CATGCAAGGCTACAAAGGGT	60.132	20	CGCCACCTCGTAGTGTGATT	61.116	20	233	149256	149488	CATGCAAGGCTACAAAGGGT	60.132	20	CGCCACCTCGTAGTGTGAT	59.717	19	233	149256	149488	GCGCCTAAAACCGCACTAAT	61.457	20	CGGATATGAGCAACCCACTT	59.955	20	229	149288	149516
scaffold328_17.2	1	p3	(GGC)5	15	7620	7634	5	GAGTCGGAGACGAGGATCG	60.929	19	GCCTCTCTCTCTCCCTACCC	59.396	20	234	7427	7660	ATCGAGTCGGAGACGAGGAT	61.164	20	CCTCTCTCTCTCCCTACCCA	58.411	20	236	7424	7659	GAGTCGGAGACGAGGATCG	60.929	19	CCTCTCTCTCTCCCTACCCAA	59.819	21	233	7427	7659
scaffold328_17.2	2	p3	(AGC)5	15	58711	58725	0	0	0	0	0	0	0	0	0	0	0	0	0	0	0	0	0	0	0	0	0	0	0	0	0	0	0	0
scaffold326_18.1	1	p3	(GCC)6	18	9923	9940	5	CCATCTAATCTTGCGGCAGT	60.235	20	CTTCTTGTCCTCCTTGCTGG	59.982	20	166	9798	9963	GATCCATCTAATCTTGCGGC	59.633	20	CTTCTTGTCCTCCTTGCTGG	59.982	20	169	9795	9963	ATCTAATCTTGCGGCAGTCG	60.374	20	CTTCTTGTCCTCCTTGCTGG	59.982	20	164	9800	9963
scaffold326_18.1	2	p3	(GCA)5	15	19733	19747	5	TGAGACAATGAACCAGCAGC	59.992	20	CCCGGTTAGTGTCCTGTGTT	59.884	20	183	19647	19829	TGAGACAATGAACCAGCAGC	59.992	20	TCGCTAGCTAGAATCTCCCG	59.708	20	199	19647	19845	TGAGACAATGAACCAGCAGC	59.992	20	AAAACTGCATCAGCTCGGAC	60.406	20	155	19647	19801
scaffold326_18.1	3	p3	(AAT)6	18	29834	29851	5	TCGCTTTCTTCTGGGTGACT	59.989	20	AATCATCGAGGCTTGGTACG	60.096	20	230	29709	29938	GATCGCTTTCTTCTGGGTGA	60.340	20	AATCATCGAGGCTTGGTACG	60.096	20	232	29707	29938	CGCTTTCTTCTGGGTGACTT	59.473	20	AATCATCGAGGCTTGGTACG	60.096	20	229	29710	29938
scaffold326_18.1	4	p3	(GAC)7	21	69226	69246	5	GCCCTTGTTTGCTGTTTCTC	59.859	20	TCTGGACACGGCAGTAAGGT	60.711	20	233	69046	69278	GCCCTTGTTTGCTGTTTCTC	59.859	20	CCTCTGGACACGGCAGTAAG	60.843	20	235	69046	69280	ATCCAAACCCTAGTCCCAGC	60.328	20	TCTGGACACGGCAGTAAGGT	60.711	20	154	69125	69278
scaffold326_18.1	5	p5	(TCTCT)8	40	76754	76793	5	CGTTGACCATTCAATCATGC	59.931	20	CACCTAACAAGGGAAGGCAA	60.103	20	230	76643	76872	ATGGACTGTCTCCATCCGTC	59.928	20	CACCTAACAAGGGAAGGCAA	60.103	20	250	76623	76872	TTCAATCATGCTGCAGATCC	59.763	20	CACCTAACAAGGGAAGGCAA	60.103	20	221	76652	76872
scaffold326_18.1	6	c	(GAG)96gccaataccagcaccaccatcaacacaaggccaaggcccgccggccgccgcaggaactggagctccttcgacctcgccgatccgtaca(AGC)5ataggaggatgaccc(CCT)5	421	77362	77782	0	0	0	0	0	0	0	0	0	0	0	0	0	0	0	0	0	0	0	0	0	0	0	0	0	0	0	0
scaffold326_18.1	7	p3	(TCA)5	15	88682	88696	5	GGCCCAAAACATTTCATCAC	60.177	20	CTCGCTCAGGGAGTTGAGTC	60.135	20	218	88605	88822	AGGCCCAAAACATTTCATCA	60.309	20	CTCGCTCAGGGAGTTGAGTC	60.135	20	219	88604	88822	TGAGGCCCAAAACATTTCAT	60.309	20	CTCGCTCAGGGAGTTGAGTC	60.135	20	221	88602	88822
scaffold326_18.1	8	c	(CTT)13ctctctctctctctctctctctta(CTT)246	801	103096	103896	0	0	0	0	0	0	0	0	0	0	0	0	0	0	0	0	0	0	0	0	0	0	0	0	0	0	0	0
scaffold326_18.1	9	p3	(CCA)5	15	130457	130471	5	CTCACAACCACCACATCCAC	59.846	20	CGGGACAGTGCCTATTCATT	59.955	20	192	130422	130613	CTCAAGGCCCATCTCACAAC	60.656	20	CGGGACAGTGCCTATTCATT	59.955	20	204	130410	130613	ACTCAAGGCCCATCTCACAA	60.656	20	CGGGACAGTGCCTATTCATT	59.955	20	205	130409	130613
scaffold326_18.1	10	p3	(GTT)5	15	136681	136695	5	GGGCTAATACTTGCCCTTTTG	59.977	21	CAGGCCTTTTGACTTTGGAA	60.220	20	246	136647	136892	ACAGGAAATCATCGACGAGC	60.226	20	GAATGCATCCACGACCAAC	59.916	19	207	136513	136719	GGGCTAATACTTGCCCTTTTG	59.977	21	ACTCTTTTCGAGACCTTGCG	59.615	20	156	136647	136802
scaffold326_18.1	11	p3	(CTC)5	15	144176	144190	5	ATCGATGCGTTCTCTCGTCT	59.981	20	CGGCCCACATAACAGAAGAT	59.955	20	204	144063	144266	TGCAATCCAATGCAAGTTTC	59.670	20	CGGCCCACATAACAGAAGAT	59.955	20	157	144110	144266	CATGCAATCCAATGCAAGTT	59.548	20	CGGCCCACATAACAGAAGAT	59.955	20	159	144108	144266
scaffold326_18.1	12	p5	(TTCCT)5	25	153578	153602	5	CAGCGTCTTGAGATCCAGC	59.672	19	TTGGGGAGAATCGAAGATTG	60.006	20	194	153452	153645	CAGCGTCTTGAGATCCAGC	59.672	19	TGGTACTTTGGGGAGAATCG	59.926	20	201	153452	153652	CAGCGTCTTGAGATCCAGC	59.672	19	GAGAATCGAAGATTGCCCAG	59.773	20	189	153452	153640
scaffold326_18.1	13	p3	(GCG)5	15	173978	173992	5	AAGGGAAGAAAAGAGCAGGC	59.962	20	TTCAAGAAAGACCACTCCGC	60.375	20	162	173865	174026	AAGGGAAGAAAAGAGCAGGC	59.962	20	TCCGCTTCAAGAAAGACCAC	60.375	20	167	173865	174031	AAGGGAAGAAAAGAGCAGGC	59.962	20	CCGCTTCAAGAAAGACCACT	59.473	20	166	173865	174030
scaffold326_18.1	14	p3	(CTT)5	15	190558	190572	5	TTTCCTCCAAGGGAAAGGTT	59.912	20	TTACTGTGTGCAGACCTCGG	59.897	20	222	190495	190716	TTTCCTCCAAGGGAAAGGTT	59.912	20	CGGAGGAGCCATTACTGTGT	60.134	20	233	190495	190727	TTCCTCCAAGGGAAAGGTTC	60.414	20	TTACTGTGTGCAGACCTCGG	59.897	20	221	190496	190716
scaffold326_18.1	15	p4	(TGAG)6	24	199046	199069	5	ATAGCTGCTCCAAAGGCAAA	59.982	20	GGCAGCAGAGTGGTAATGGT	60.142	20	188	198913	199100	AGATAGCTGCTCCAAAGGCA	60.118	20	GGCAGCAGAGTGGTAATGGT	60.142	20	190	198911	199100	CAGATAGCTGCTCCAAAGGC	60.118	20	GGCAGCAGAGTGGTAATGGT	60.142	20	191	198910	199100
scaffold326_18.1	16	p3	(GAG)11	33	199559	199591	5	GTGGAAGCTGTCGAAGAAGG	59.989	20	CTTGCTGTTGCTGTGCTTGT	60.245	20	176	199442	199617	TCAGAGCAGATTGGCAGCTA	59.847	20	CTTGCTGTTGCTGTGCTTGT	60.245	20	247	199371	199617	GTGGAAGCTGTCGAAGAAGG	59.989	20	TTGCTGTTGCTGTGCTTGTT	60.640	20	175	199442	199616
scaffold326_18.1	17	p3	(ATG)5	15	199843	199857	5	ATGAGATGAGTTCCTCCCCC	60.278	20	GTGGAATGGATGTTGCAATG	59.781	20	196	199800	199995	ATGAGATGAGTTCCTCCCCC	60.278	20	TGGTGTTGTGGAATGGATGT	59.656	20	203	199800	200002	ATGAGATGAGTTCCTCCCCC	60.278	20	TGTTGTGGAATGGATGTTGC	60.376	20	200	199800	199999
scaffold326_18.1	18	p3	(GCA)5	15	200512	200526	5	GAGAAGTGTTTCGGGACCAA	60.088	20	ACGAGCTAGGACGACGACAT	59.898	20	196	200411	200606	GTGTTTCGGGACCAATGACT	59.827	20	ACGAGCTAGGACGACGACAT	59.898	20	191	200416	200606	AGTGTTTCGGGACCAATGAC	59.827	20	ACGAGCTAGGACGACGACAT	59.898	20	192	200415	200606
scaffold326_18.1	19	p3	(CAG)6	18	211695	211712	5	ACATGTCCTTGTGACGGGAT	60.246	20	AGACAGGTTTGGTTGGTTCG	60.005	20	177	211616	211792	ACATGTCCTTGTGACGGGAT	60.246	20	GACAGGTTTGGTTGGTTCGT	59.867	20	176	211616	211791	ACATGTCCTTGTGACGGGAT	60.246	20	TCGGACGAGAAAGACAGGTT	59.844	20	188	211616	211803
scaffold330_16.4	1	p3	(GCG)5	15	8151	8165	5	GAGCACCTTGCCCATCAT	59.591	18	AGCGGAAGCTCTCCTTCTTC	60.233	20	236	8062	8297	GAGCACCTTGCCCATCAT	59.591	18	CCTCGTCTACCTCCAGGACA	60.252	20	166	8062	8227	GAGCACCTTGCCCATCAT	59.591	18	CGGAAGCTCTCCTTCTTCAA	59.688	20	234	8062	8295
scaffold330_16.4	2	p3	(CGG)6	18	39845	39862	5	CATCAAAACAAGCGAGGTCA	59.840	20	ATTAATCAAGGCGGAAGGCT	60.061	20	234	39785	40018	CCTAACCGCTGGTGTAGAGG	59.751	20	ATTAATCAAGGCGGAAGGCT	60.061	20	209	39810	40018	CATCAAAACAAGCGAGGTCA	59.840	20	TCGATTAATCAAGGCGGAAG	60.167	20	237	39785	40021
scaffold330_16.4	3	p3	(GCC)5	15	56940	56954	5	CGAAGGTGTAGGCCTTCTTG	59.869	20	CTCACCTCAGAAAACCCTCG	59.837	20	245	56734	56978	GTGTAGGCCTTCTTGAGCGA	60.538	20	CTCACCTCAGAAAACCCTCG	59.837	20	240	56739	56978	GTCGTACCAGAAGGTCCACG	60.567	20	CTCACCTCAGAAAACCCTCG	59.837	20	181	56798	56978
scaffold330_16.4	4	p3	(CCG)5	15	57700	57714	5	ATCAGGTCACGCCGTAATTC	59.962	20	AGGAACGGGTCCTAGTTTCG	60.488	20	198	57590	57787	CGTAATTCGATACCGGCCTA	59.943	20	AGGAACGGGTCCTAGTTTCG	60.488	20	186	57602	57787	ATCAGGTCACGCCGTAATTC	59.962	20	GGAAGGAACGGGTCCTAGTT	59.438	20	201	57590	57790
scaffold330_16.4	5	p3	(GGC)5	15	95580	95594	5	TACCTTTGTGTGACGGTGGA	60.001	20	AATCAGATCTAGGAGCGGGC	60.702	20	218	95413	95630	AGACGGTGTAGTGCACGGAT	60.599	20	CCTTGCGCTATGAAGAGAGG	60.110	20	160	95554	95713	AGACGGTGTAGTGCACGGAT	60.599	20	GCCTTGCGCTATGAAGAGAG	60.257	20	161	95554	95714
scaffold333_17.1	1	p3	(GGC)5	15	19664	19678	5	GCATGGGGTTCCTCTTCTTC	60.970	20	CCTGCGTTGCTTCTTCTTCT	59.757	20	153	19571	19723	CTTTGCATGGGGTTCCTCT	60.058	19	CCTGCGTTGCTTCTTCTTCT	59.757	20	157	19567	19723	CTTTGCATGGGGTTCCTCTT	61.370	20	CCTGCGTTGCTTCTTCTTCT	59.757	20	157	19567	19723
scaffold333_17.1	2	p3	(TAT)13	39	69675	69713	5	GGCGTTGTTCTCAAACGTCTA	60.298	21	TCATTGGGACAAAGTGCATC	59.502	20	202	69650	69851	AAGGTGTGGGCGTTGTTCT	60.561	19	TCATTGGGACAAAGTGCATC	59.502	20	210	69642	69851	GGCGTTGTTCTCAAACGTC	59.282	19	TCATTGGGACAAAGTGCATC	59.502	20	202	69650	69851
scaffold333_17.1	3	p3	(CTG)6	18	76961	76978	5	GAACGAGAACACGGCAATTT	60.118	20	GGAGAGAGGAAGGGAGGAGA	59.883	20	242	76839	77080	TCCTAGAACGAGAACACGGC	60.397	20	GGAGAGAGGAAGGGAGGAGA	59.883	20	247	76834	77080	GCTGCCCTTCAATTTGTTTG	60.617	20	GGGCTGCTTAAATAGGGAGG	60.055	20	239	76916	77154
scaffold333_17.1	4	p3	(CTG)6	18	101655	101672	5	CCACTCAAATAAAGGTCAAGCA	59.267	22	TTGACTGCGAAGCAAACAAG	60.172	20	248	101531	101778	CCACTCAAATAAAGGTCAAGCA	59.267	22	TGACTGCGAAGCAAACAAGT	59.640	20	247	101531	101777	CCACTCAAATAAAGGTCAAGCA	59.267	22	ACTTGACTGCGAAGCAAACA	59.640	20	250	101531	101780
scaffold333_17.1	5	p3	(GCA)5	15	165954	165968	5	CCTCCGGTGTACACGTTTTT	59.891	20	AATACCCACAGGCAAAATGC	59.829	20	241	165761	166001	GGAGGCTTAACTTTCTGCCC	60.208	20	AATACCCACAGGCAAAATGC	59.829	20	218	165784	166001	CTTTGCAGGTTCATCTGCTG	59.591	20	GTTATGCAATCTCGGCCTGT	60.103	20	212	165886	166097
scaffold345_17.2	1	p3	(GCG)5	15	28707	28721	0	0	0	0	0	0	0	0	0	0	0	0	0	0	0	0	0	0	0	0	0	0	0	0	0	0	0	0
scaffold345_17.2	2	p3	(TGC)7	21	39886	39906	5	CCCATTGAGTTGTGCAAATG	59.964	20	TTGAATCAGCATTGCTTTGG	59.809	20	230	39786	40015	CCCATTGAGTTGTGCAAATG	59.964	20	TTTGGGGTTTCATTTCCTTG	59.772	20	215	39786	40000	CCCATTGAGTTGTGCAAATG	59.964	20	GGGGTTTCATTTCCTTGTCA	59.767	20	212	39786	39997
scaffold345_17.2	3	p3	(ATC)5	15	66938	66952	5	ACTCGATCAGCCATACACCC	59.957	20	AATGGATTGGCCACACTTTC	59.797	20	150	66901	67050	ACTCGATCAGCCATACACCC	59.957	20	GAATGGATTGGCCACACTTT	59.797	20	151	66901	67051	ATGACTAGCTGGCGCTCTGT	60.187	20	TGTCCATCCAAGGAAAAAGG	59.903	20	185	66795	66979
scaffold345_17.2	4	p3	(CGT)7	21	91493	91513	5	CATGAGGAACGCGTTGAG	58.892	18	GCTCACGTTCCTCCTCCTC	59.936	19	202	91361	91562	CATGAGGAACGCGTTGAG	58.892	18	CTCACGTTCCTCCTCCTCG	60.949	19	201	91361	91561	CATGAGGAACGCGTTGAG	58.892	18	TCACGTTCCTCCTCCTCG	59.903	18	200	91361	91560
scaffold345_17.2	5	p3	(GCG)5	15	126924	126938	5	GAGCTGCTCTCTGAATTGGG	60.096	20	TCAGTCCAAGAACCAAAGGG	60.081	20	236	126795	127030	GAGCTGCTCTCTGAATTGGG	60.096	20	GCACCTTCAGTCCAAGAACC	59.703	20	242	126795	127036	GAATTGGGATTGGGGATAGG	60.337	20	TCAGTCCAAGAACCAAAGGG	60.081	20	224	126807	127030
scaffold345_17.2	6	p3	(CCG)6	18	132419	132436	5	TGTTTTTGAGGTTTCAGGGC	60.088	20	TGCAAAGAAACGAGCTGCTA	59.895	20	245	132319	132563	TGTTTTTGAGGTTTCAGGGC	60.088	20	AACCCATCGAAACAAGCAAG	60.110	20	221	132319	132539	TGTTTTTGAGGTTTCAGGGC	60.088	20	AATGGATCTCCACTCCCCTC	60.278	20	154	132319	132472
scaffold344_17.0	1	p3	(TGG)5	15	73335	73349	5	AAGGGGTCTGCAGATGTTTG	60.111	20	ATATCCGCAATTTGCTCCAG	60.060	20	231	73278	73508	CAAGGGGTCTGCAGATGTTT	60.111	20	ATATCCGCAATTTGCTCCAG	60.060	20	232	73277	73508	AAGGGGTCTGCAGATGTTTG	60.111	20	TCTCACCAATGCCTCAAGTG	59.831	20	151	73278	73428
scaffold354_17.8	1	p3	(CGG)5	15	26437	26451	0	0	0	0	0	0	0	0	0	0	0	0	0	0	0	0	0	0	0	0	0	0	0	0	0	0	0	0
scaffold354_17.8	2	p3	(ACC)5	15	39671	39685	5	CCACATGAAATGCTTCGCTA	59.833	20	TGCCATTACATTACGGCAGA	60.096	20	160	39634	39793	GCCGTTTGCAGTAAGTTTCC	59.752	20	CGGCAGAATAGTTCCTCTCG	59.971	20	248	39533	39780	GCAGTAAGTTTCCTTGCCCA	60.249	20	CGGCAGAATAGTTCCTCTCG	59.971	20	241	39540	39780
scaffold354_17.8	3	p3	(TTC)6	18	82926	82943	5	CATCAAACTTTTTCATTTGGAGG	59.865	23	TCCTTTGTTAGTTGGGCCAG	60.103	20	221	82893	83113	CATCAAACTTTTTCATTTGGAGG	59.865	23	AGCACTCATAAGGCCCACAC	60.142	20	157	82893	83049	CGTGCTAGCTAGGAGCCTAAA	58.955	21	AGGCCCACACATGATCATAAC	59.691	21	248	82792	83039
scaffold354_17.8	4	p4	(TGTA)9	36	84631	84666	5	CGAAGTTATACGAGTGTGTGTGTG	59.663	24	ACTTGTTTGAGCCCCATGTC	59.973	20	226	84602	84827	CGAAGTTATACGAGTGTGTGTGTG	59.663	24	GACTTGTTTGAGCCCCATGT	59.973	20	227	84602	84828	CGAAGTTATACGAGTGTGTGTGTG	59.663	24	TCATTTACTGGCATTTCCCC	59.762	20	202	84602	84803
scaffold354_17.8	5	p3	(GTT)7	21	89216	89236	5	TCATGCTCCTTGTTCAATGC	59.805	20	ACCGTCGTCTACGTCGTCAT	60.599	20	212	89084	89295	GCTCCTTGTTCAATGCCTGT	60.263	20	ACCGTCGTCTACGTCGTCAT	60.599	20	208	89088	89295	ATGCTCCTTGTTCAATGCCT	59.700	20	ACCGTCGTCTACGTCGTCAT	60.599	20	210	89086	89295
scaffold354_17.8	6	p3	(GGC)5	15	96109	96123	5	CCACAGTACCACACTGGCTG	60.218	20	GCTTCAGACTCCCGTAGCC	59.965	19	198	95990	96187	CCACAGTACCACACTGGCTG	60.218	20	GGCTTCAGACTCCCGTAGC	59.965	19	199	95990	96188	AGTACCACACTGGCTGCCTC	60.329	20	GCTTCAGACTCCCGTAGCC	59.965	19	194	95994	96187
scaffold354_17.8	7	p3	(GGC)5	15	97394	97408	5	CCACAGTACCACACTGGCTG	60.218	20	GCTTCAGACTCCCGTAGCC	59.965	19	198	97275	97472	CCACAGTACCACACTGGCTG	60.218	20	GGCTTCAGACTCCCGTAGC	59.965	19	199	97275	97473	AGTACCACACTGGCTGCCTC	60.329	20	GCTTCAGACTCCCGTAGCC	59.965	19	194	97279	97472
scaffold349_16.0	1	p3	(GAC)5	15	1797	1811	5	ACAGATGGAACCATGGAAGG	59.779	20	CATCCCATCGAAAGCAAGAT	60.036	20	226	1765	1990	GCCACGTTCTGTGTGAGAGA	60.030	20	GAGGCTTTAGCGGGAGGTAG	60.352	20	219	1725	1943	GCCACGTTCTGTGTGAGAGA	60.030	20	CTTTAGCGGGAGGTAGCAGA	59.609	20	215	1725	1939
scaffold349_16.0	2	p4	(CCGG)5	20	67805	67824	5	TGCATGGCTTTGGAATGTTA	60.073	20	CGCACTGAAGCAATTCTCAA	60.134	20	212	67747	67958	TGCATGGCTTTGGAATGTTA	60.073	20	CTTGAAACGCACTGAAGCAA	60.172	20	219	67747	67965	TGCATGGCTTTGGAATGTTA	60.073	20	GAAAGAGAAAGCGCCACACT	59.621	20	158	67747	67904
scaffold349_16.0	3	p6	(AAAAAG)4	24	77188	77211	5	AGGCTGCACATTTCTGCTTT	60.022	20	GAATGTAGCTGCATGCTTGG	59.449	20	173	77075	77247	GGCTGCACATTTCTGCTTTT	60.395	20	GAATGTAGCTGCATGCTTGG	59.449	20	172	77076	77247	AGGCTGCACATTTCTGCTTT	60.022	20	ATGTAGCTGCATGCTTGGTC	58.906	20	171	77075	77245
scaffold349_16.0	4	p3	(AAT)12	36	171160	171195	5	CTGTTCTGCAGTCCAAGTTCA	59.071	21	CAGCAAAAATTGTTCTGCAAT	57.967	21	229	171033	171261	CTGTTCTGCAGTCCAAGTTCAC	59.953	22	CAGCAAAAATTGTTCTGCAAT	57.967	21	229	171033	171261	CGTGCATAAGTTTCTGTTCTGC	59.948	22	CAGCAAAAATTGTTCTGCAAT	57.967	21	242	171020	171261
scaffold349_16.0	5	p3	(AAT)18	54	171484	171537	0	0	0	0	0	0	0	0	0	0	0	0	0	0	0	0	0	0	0	0	0	0	0	0	0	0	0	0
scaffold349_16.0	6	p4	(GCTA)5	20	185836	185855	5	CGAAAGGACCTCGGATAACA	60.066	20	ACGCGAACCGTCTGTTAAGT	59.803	20	175	185801	185975	CGAAAGGACCTCGGATAACA	60.066	20	AGCGAACTCTCTGCACGTTT	60.201	20	242	185801	186042	CGAAAGGACCTCGGATAACA	60.066	20	GCTTCTCCGTCCAGAAATGA	60.340	20	213	185801	186013
scaffold346_16.9	1	p4	(TAAA)5	20	10008	10027	5	TGCAGGGAATTAAGACCCAA	60.439	20	GGAAAGCAGCACTGTGGACT	60.453	20	228	9978	10205	TGCAGGGAATTAAGACCCAA	60.439	20	TGAGATGTTGGAAAGCAGCA	60.539	20	237	9978	10214	CCGATTGCATCCATTTTTCT	59.901	20	AAAATCAGCAGCTCACCAAGA	60.008	21	206	9946	10151
scaffold346_16.9	2	p3	(GAG)5	15	13217	13231	5	AATCTATGTTGTCGGGCTGG	59.955	20	TACATCGTCTTCATCACGCC	59.679	20	225	13056	13280	GTGACGCGATGTAAGTGACG	60.333	20	AAGTAAAAGTCGTTGCGCGT	59.948	20	245	13104	13348	GTGACGCGATGTAAGTGACG	60.333	20	CATCCGTTCACTAAGGCACA	59.716	20	205	13104	13308
scaffold346_16.9	3	p3	(AAG)8	24	25813	25836	5	GCCTTAGTGGCAGTTTCTCG	60.015	20	AATGGAAGCAACCACCAGTC	59.973	20	227	25684	25910	CTGCTTCTCGCAGCCTTAGT	59.920	20	AATGGAAGCAACCACCAGTC	59.973	20	239	25672	25910	CGGTGGATTGCTTGGTAAGT	59.993	20	TGCGCAGTTTATTCTGGATG	59.833	20	243	25743	25985
scaffold346_16.9	4	p3	(TAC)5	15	40723	40737	5	TTGTTTCATCCAGGAGGGAG	60.042	20	TATCCCCCTAACCCTCCTCA	60.643	20	164	40643	40806	TTGTTTCATCCAGGAGGGAG	60.042	20	CAGAAACTCCGATGCTGCTC	61.087	20	223	40643	40865	TTGTTTCATCCAGGAGGGAG	60.042	20	CGCGGCTATATATCCCCCTA	61.096	20	174	40643	40816
scaffold346_16.9	5	p3	(AAG)10	30	116297	116326	5	CGTTCCTGTGAAGGGGTAAA	59.964	20	TGGTGTAGTGTCAGCCGAAG	59.897	20	210	116151	116360	CGTTCCTGTGAAGGGGTAAA	59.964	20	CTGGTGTAGTGTCAGCCGAA	59.897	20	211	116151	116361	GTGAGCGTACGTTCCTGTGA	59.905	20	TGGTGTAGTGTCAGCCGAAG	59.897	20	219	116142	116360
scaffold346_16.9	6	p3	(GCG)5	15	118523	118537	5	ATTTCACACGCACCAACAAA	60.011	20	GAAGTCGGAGTTGAGGTTGG	59.697	20	243	118389	118631	ATTTCACACGCACCAACAAA	60.011	20	GGACCTTGAAGTCGGAGTTG	59.697	20	250	118389	118638	AATTTCACACGCACCAACAA	60.011	20	GAAGTCGGAGTTGAGGTTGG	59.697	20	244	118388	118631
scaffold346_16.9	7	p3	(AGA)5	15	158410	158424	5	GTTACGGTCCGTCTGGAGAA	60.111	20	TGGTAGATTCTTGGGCCTTG	60.066	20	167	158337	158503	GTTACGGTCCGTCTGGAGAA	60.111	20	TGGTGCTCCCTGGTAGATTC	60.073	20	177	158337	158513	GTTACGGTCCGTCTGGAGAA	60.111	20	GCGAATCCTCGTGATATGGT	59.923	20	193	158337	158529
scaffold346_16.9	8	p3	(GGA)7	21	181810	181830	5	TAGAGAAGGCTTAGGCACGG	59.609	20	CAGCAGCTCGTCCTCCTC	59.801	18	189	181741	181929	TAGAGAAGGCTTAGGCACGG	59.609	20	CTTCTCGCTCCACGAACC	59.499	18	211	181741	181951	TAGAGAAGGCTTAGGCACGG	59.609	20	CCTTCTCGCTCCACGAAC	59.499	18	212	181741	181952
scaffold346_16.9	9	p4	(AAAT)5	20	283914	283933	5	TCTAGGACACTGATGCAACTTCA	59.928	23	GCCCAATATGTTGTGTGTGG	59.697	20	229	283812	284040	GCAACTTCATATGTATCCGCGT	61.238	22	CCCCATCGACCATAATGAAG	60.148	20	161	283826	283986	TGATGCAACTTCATATGTATCCG	59.867	23	GCCCAATATGTTGTGTGTGG	59.697	20	219	283822	284040
scaffold346_16.9	10	p4	(CGTG)5	20	292471	292490	5	CTGACAGTTGAACCGCAGAA	60.025	20	CAGTCTCGCCTGATCTTGTG	59.571	20	196	292446	292641	CGAACTCAAACAATCGCTGA	59.988	20	ACATGTGTTGGATAGCACGG	59.445	20	157	292363	292519	TCGAACTCAAACAATCGCTG	59.988	20	ACATGTGTTGGATAGCACGG	59.445	20	158	292362	292519
scaffold346_16.9	11	p4	(TATC)72	288	348244	348531	0	0	0	0	0	0	0	0	0	0	0	0	0	0	0	0	0	0	0	0	0	0	0	0	0	0	0	0
scaffold346_16.9	12	p3	(CCA)7	21	372464	372484	5	CAACCCATCCCATAACCATC	59.871	20	TAGAACTGCTTAGGACCCCG	59.331	20	207	372359	372565	CAACCCATCCCATAACCATC	59.871	20	GACCCCGCAATGTTTCTACA	60.894	20	194	372359	372552	CAATCCAACCCATCCCATAA	60.384	20	TAGAACTGCTTAGGACCCCG	59.331	20	212	372354	372565
scaffold346_16.9	13	p5	(ATATC)5	25	407881	407905	5	CGATAGGAGCCAGTCTCCAG	59.966	20	GGCTGTGAACCCTTCTGGTA	60.111	20	231	407826	408056	CGATAGGAGCCAGTCTCCAG	59.966	20	ATGTACCTGGGGCTGTGAAC	59.851	20	241	407826	408066	CGATAGGAGCCAGTCTCCAG	59.966	20	GTGTGCCCGGTACAGTCTCT	60.182	20	200	407826	408025
scaffold352_18.3	1	p3	(CTG)6	18	37315	37332	5	TGTACGGGCTGATGATCAAA	60.073	20	GGCTTACCACGTTAGCCCAC	61.798	20	212	37212	37423	TGTACGGGCTGATGATCAAA	60.073	20	TAGCCCACGTTGGGATAGG	60.858	19	200	37212	37411	TGTACGGGCTGATGATCAAA	60.073	20	CGGAGGGCTTACCACGTTAG	61.898	20	217	37212	37428
scaffold352_18.3	2	p3	(CAG)5	15	63995	64009	5	TCTTCAAAACCATTGGGACC	59.767	20	GTTGATGTGGCCCTGCAT	60.507	18	163	63888	64050	CATTGGGACCCTGCAGATAG	60.474	20	GTTGATGTGGCCCTGCAT	60.507	18	153	63898	64050	TGGGACCCTGCAGATAGAAT	59.508	20	GTTGATGTGGCCCTGCAT	60.507	18	150	63901	64050
scaffold357_15.9	1	p3	(CGC)5	15	23489	23503	5	GAACTACCACGTCGACAGCA	59.905	20	GGGTTTCCTTGGGAAGAGAG	60.045	20	179	23386	23564	GAACTACCACGTCGACAGCA	59.905	20	AGGGTTTCCTTGGGAAGAGA	60.045	20	180	23386	23565	GAACTACCACGTCGACAGCA	59.905	20	GAGGGTTTCCTTGGGAAGAG	60.045	20	181	23386	23566
scaffold357_15.9	2	p3	(GCC)5	15	93786	93800	5	CCTACCATCTCCACCACTCC	59.380	20	TGGAAACTAACACCGCACAG	59.758	20	236	93756	93991	CCTACCATCTCCACCACTCC	59.380	20	CTGGAAACTAACACCGCACA	59.758	20	237	93756	93992	CCTACCATCTCCACCACTCC	59.380	20	CACTGGAAACTAACACCGCA	59.758	20	239	93756	93994
scaffold357_15.9	3	p3	(GGC)5	15	108969	108983	0	0	0	0	0	0	0	0	0	0	0	0	0	0	0	0	0	0	0	0	0	0	0	0	0	0	0	0
scaffold357_15.9	4	p4	(AAAC)6	24	142587	142610	5	AATCAACAAACGGGTTTTGC	59.845	20	TCTGCTGTGTGAGCCTTGAG	60.333	20	179	142563	142741	AATCAACAAACGGGTTTTGC	59.845	20	GTTCTGCTGTGTGAGCCTTG	59.622	20	181	142563	142743	AATCAACAAACGGGTTTTGC	59.845	20	CAAGTTCTGCTGTGTGAGCC	59.622	20	184	142563	142746
scaffold357_15.9	5	p4	(GCCT)6	24	150098	150121	5	GCATCCGATTCTCCACTCTC	59.768	20	CGCTTTGCTTTTCTCCTGAC	60.132	20	249	150029	150277	GCATCCGATTCTCCACTCTC	59.768	20	TTGGAGTTCGCATTGAACAG	59.840	20	150	150029	150178	CCGATTCTCCACTCTCGTGT	60.261	20	CGCTTTGCTTTTCTCCTGAC	60.132	20	245	150033	150277
scaffold363_16.8	1	p3	(ATC)5	15	7422	7436	5	CTTTAATTTTATCGCCGCCA	60.055	20	GTCGCACCGTATAAGCGAAT	60.124	20	242	7260	7501	CTTTAATTTTATCGCCGCCA	60.055	20	CGAATGGAAAACCAACCTGT	59.830	20	227	7260	7486	TTTAATTTTATCGCCGCCAA	60.395	20	GTCGCACCGTATAAGCGAAT	60.124	20	241	7261	7501
scaffold363_16.8	2	p3	(CGC)5	15	59202	59216	5	CAAAATTCCAGACTCCGTGG	60.486	20	GGAGAGAAGAGGAAGCAGCA	59.827	20	191	59093	59283	CAAAATTCCAGACTCCGTGG	60.486	20	CGAGGAGAGAAGAGGAAGCA	59.820	20	194	59093	59286	CAAAATTCCAGACTCCGTGG	60.486	20	AGAAGAGGAAGCAGCAGTGG	59.745	20	187	59093	59279
scaffold341_15.0	1	p4	(CGTT)6	24	8480	8503	5	GTAAAGTCGGGGGCGAGTAG	60.996	20	GTGCTCATCGTGGGTTACCT	59.997	20	223	8345	8567	AGAGAGAGAGAGATGGGCCG	61.032	20	GTGCTCATCGTGGGTTACCT	59.997	20	250	8318	8567	GAGAGAGAGAGATGGGCCG	60.040	19	GTGCTCATCGTGGGTTACCT	59.997	20	249	8319	8567
scaffold341_15.0	2	p3	(CGC)5	15	13087	13101	0	0	0	0	0	0	0	0	0	0	0	0	0	0	0	0	0	0	0	0	0	0	0	0	0	0	0	0
scaffold341_15.0	3	p3	(CCG)6	18	13292	13309	0	0	0	0	0	0	0	0	0	0	0	0	0	0	0	0	0	0	0	0	0	0	0	0	0	0	0	0
scaffold341_15.0	4	p4	(CTAT)84	336	14453	14788	0	0	0	0	0	0	0	0	0	0	0	0	0	0	0	0	0	0	0	0	0	0	0	0	0	0	0	0
scaffold341_15.0	5	p4	(TCTA)10	40	16305	16344	5	ATGAAAAACCCACCCCCTAT	59.397	20	AAAAATGGTCAGGAGGGGAG	60.298	20	231	16261	16491	ATGAAAAACCCACCCCCTAT	59.397	20	AGGAAAAATGGTCAGGAGGG	60.298	20	234	16261	16494	AAACCCACCCCCTATCTCTC	59.256	20	AAAAATGGTCAGGAGGGGAG	60.298	20	226	16266	16491
scaffold362_16.4	1	p4	(CTAG)5	20	8564	8583	5	ACGGTTAGTTCAGACTGCGG	60.312	20	GGACTCCTTTCCCTTCTGCT	59.817	20	222	8395	8616	ACGGTTAGTTCAGACTGCGG	60.312	20	GACGGACTCCTTTCCCTTCT	59.676	20	225	8395	8619	ACGGTTAGTTCAGACTGCGG	60.312	20	AGACGGACTCCTTTCCCTTC	59.676	20	226	8395	8620
scaffold362_16.4	2	p3	(AGG)6	18	34549	34566	5	AACGACTCCTTGAGCCACAC	60.307	20	TGGAAGAAAGCTCGAGGAAA	60.066	20	198	34455	34652	ACAACGACTCCTTGAGCCAC	60.307	20	TGGAAGAAAGCTCGAGGAAA	60.066	20	200	34453	34652	AACGACTCCTTGAGCCACAC	60.307	20	AAAGCTCGAGGAAAAGGCTC	60.096	20	192	34455	34646
scaffold362_16.4	3	p3	(CGC)6	18	59296	59313	5	GTTTCCGAGCTCTTTTTCCC	60.187	20	CAGACGTGGTGGTTGATGAC	60.005	20	166	59273	59438	GTTTCCGAGCTCTTTTTCCC	60.187	20	TGGTTGATGACGTGGATGAC	60.388	20	157	59273	59429	GTTTCCGAGCTCTTTTTCCC	60.187	20	GTGGTTGATGACGTGGATGA	60.388	20	158	59273	59430
scaffold362_16.4	4	p3	(GGA)5	15	64699	64713	5	GTCGGCGAGAAAATTGAATC	59.651	20	ATTTGTTTGGAAGGACGCAT	59.434	20	245	64525	64769	GCGAGAAAATTGAATCCAGG	59.645	20	ATTTGTTTGGAAGGACGCAT	59.434	20	241	64529	64769	GGCGAGAAAATTGAATCCAG	59.645	20	ATTTGTTTGGAAGGACGCAT	59.434	20	242	64528	64769
scaffold365_18.5	1	p3	(AAG)6	18	5422	5439	5	GAAGACGCGTGATGATCTGA	59.950	20	GACACGGTGCGTTATGTACG	60.058	20	220	5343	5562	TTGCTTCCAGCCTTGAGAGT	60.134	20	GACACGGTGCGTTATGTACG	60.058	20	240	5323	5562	CTTTCCATTTTGCTTCCAGC	59.823	20	GACACGGTGCGTTATGTACG	60.058	20	249	5314	5562
scaffold368_17.0	1	p4	(CGAT)5	20	75568	75587	5	GCTAGCTCATGGATGGATGG	60.591	20	AACCTAGCTGGCATGCTGAT	59.866	20	210	75533	75742	GCTAGCTCATGGATGGATGG	60.591	20	ATGCAGGAGAGCATCGAAAT	59.803	20	172	75533	75704	GCTAGCTCATGGATGGATGG	60.591	20	AAAACCTAGCTGGCATGCTG	60.407	20	212	75533	75744
scaffold368_17.0	2	p4	(CTAG)5	20	82314	82333	5	CGAAGCCGACCTGTAGTGAT	60.277	20	CACCACCCCGGAATTTAATA	59.520	20	175	82273	82447	TTTAAATGCTCGAAGCCGAC	60.343	20	CACCACCCCGGAATTTAATA	59.520	20	185	82263	82447	CTTTAAATGCTCGAAGCCGA	60.468	20	CACCACCCCGGAATTTAATA	59.520	20	186	82262	82447
scaffold368_17.0	3	p3	(GCG)5	15	100675	100689	5	CTTGGAAGCACCGTCAAAAT	60.110	20	GTTGCCGTTCATGAGATCCT	60.081	20	209	100568	100776	CCAAAATTTACCTGCACCGT	59.861	20	GTTGCCGTTCATGAGATCCT	60.081	20	249	100528	100776	CTTGGAAGCACCGTCAAAAT	60.110	20	TCGAGTCCTGTTTTCACACG	59.873	20	240	100568	100807
scaffold368_17.0	4	p3	(CGC)5	15	147733	147747	5	TGGCTTCGAGCTATCTAGGC	59.713	20	GCGCTCGATCTCTGATGAAT	60.479	20	250	147595	147844	CCAGCATCTATGTCGTCGTC	59.271	20	GCGCTCGATCTCTGATGAAT	60.479	20	167	147678	147844	TGGCTTCGAGCTATCTAGGC	59.713	20	AATTTACACGAATGGACGCTG	60.011	21	233	147595	147827
scaffold368_17.0	5	p3	(GGT)5	15	154558	154572	5	ATGCCGGTTTCTAGTTGGTG	59.993	20	TTAACAAGCTCCGAATTGGC	60.209	20	201	154484	154684	CATGCCGGTTTCTAGTTGGT	59.993	20	TTAACAAGCTCCGAATTGGC	60.209	20	202	154483	154684	CCTGATCCAGGAAGGGATTT	60.264	20	TTTGCACAGCGACTCATTTC	59.995	20	200	154398	154597
scaffold355_16.5	1	p3	(GGC)5	15	66666	66680	5	TTCAGTACCAAACCATGCCA	59.964	20	CGGGTTTCTCCTTGTGCTAC	59.734	20	181	66595	66775	TTCAGTACCAAACCATGCCA	59.964	20	TAGCCTTGATCGTGCTCTCC	60.504	20	158	66595	66752	AGTACCAAACCATGCCATCC	59.676	20	CGGGTTTCTCCTTGTGCTAC	59.734	20	178	66598	66775
scaffold355_16.5	2	p3	(GGC)5	15	91350	91364	5	GCCGGTGCCTTCTCATACT	60.233	19	CTGATTCTCCAGGTTCCGAG	59.797	20	226	91307	91532	GCCGGTGCCTTCTCATACT	60.233	19	TGATTCTCCAGGTTCCGAGT	59.655	20	225	91307	91531	GTGCCTTCTCATACTGCGG	59.410	19	CTGATTCTCCAGGTTCCGAG	59.797	20	222	91311	91532
scaffold369_17.9	1	p3	(AAG)6	18	628	645	5	AGATTGACCGAAGCTTTCCA	59.813	20	GGAGATTCCACCTTCCATGA	59.862	20	209	599	807	GATTGACCGAAGCTTTCCAA	60.192	20	GGAGATTCCACCTTCCATGA	59.862	20	208	600	807	AATGCAAGATTGACCGAAGC	60.221	20	GGAGATTCCACCTTCCATGA	59.862	20	215	593	807
scaffold358_16.5	1	p3	(CGC)6	18	52287	52304	5	GCGAGGAAAATCCATCTTTG	59.645	20	GCATGTGCATGTACCTTTGC	60.150	20	244	52177	52420	GGTAGCTGGGAACAATGGAG	59.550	20	AACGCAGTGTGTCACGAGAG	60.096	20	245	52247	52491	GGAACAATGGAGACTTTGCC	59.532	20	AACGCAGTGTGTCACGAGAG	60.096	20	237	52255	52491
scaffold358_16.5	2	p5	(GCAAA)4	20	127321	127340	5	AAGAAGCAAAGCGAACAGGA	60.132	20	GTCCGGCCGTTGTACTGTAT	59.882	20	245	127166	127410	AAGAAGCAAAGCGAACAGGA	60.132	20	ATACTACGCGCCAGGTGACT	59.786	20	227	127166	127392	AAGAAGCAAAGCGAACAGGA	60.132	20	TGTATACTACGCGCCAGGTG	59.776	20	230	127166	127395
scaffold343_16.9	1	p3	(CCG)5	15	29003	29017	5	GTCTGGAGGAAGGTTGTTCG	59.697	20	TGTTCGTAATCTGCAGGTCG	59.864	20	205	28877	29081	CGTCTGGAGGAAGGTTGTTC	59.697	20	TGTTCGTAATCTGCAGGTCG	59.864	20	206	28876	29081	TCGTCTGGAGGAAGGTTGTT	59.697	20	TGTTCGTAATCTGCAGGTCG	59.864	20	207	28875	29081
scaffold343_16.9	2	p3	(TCG)6	18	29324	29341	5	AGGCCGGTACGATCTGGT	60.497	18	CCTACGGAGCAGGAGATCAG	59.966	20	202	29294	29495	AGGCCGGTACGATCTGGT	60.497	18	CTACGGAGCAGGAGATCAGC	60.119	20	201	29294	29494	AGGCCGGTACGATCTGGT	60.497	18	GAGCTCCTCCTCTGCCCTAC	60.498	20	217	29294	29510
scaffold343_16.9	3	p3	(CTC)5	15	53101	53115	5	AGCACACGGAGCAAATCTTC	60.406	20	GAAGAGGCGACGCAGCAT	62.681	18	236	52963	53198	ACGGAGCAAATCTTCGAATC	59.273	20	GAAGAGGCGACGCAGCAT	62.681	18	231	52968	53198	CGCTATTGGTCATCCTCCC	60.432	19	CGACGAAGACGGAGAGGC	62.110	18	183	53074	53256
scaffold343_16.9	4	p5	(CGTGG)4	20	60114	60133	5	ATCGCAGAATGTTTCCTGCT	59.843	20	TTCACGAGCACACCAACCTA	60.301	20	242	60023	60264	AGAATGTTTCCTGCTGACCG	60.255	20	TTCACGAGCACACCAACCTA	60.301	20	237	60028	60264	GTTTCGTTGTTCGCTAGCCT	59.522	20	TTCACGAGCACACCAACCTA	60.301	20	206	60059	60264
scaffold343_16.9	5	p3	(GCG)5	15	79096	79110	0	0	0	0	0	0	0	0	0	0	0	0	0	0	0	0	0	0	0	0	0	0	0	0	0	0	0	0
scaffold343_16.9	6	p3	(TGC)5	15	107276	107290	5	GATGTTGCTGGTGATGTTGC	60.128	20	CGCATTTAAAGCCAGAGGAC	59.845	20	243	107246	107488	GGGTTCAGATCGGTCGATTA	59.894	20	GGCAACAAAATGCAGTACGA	59.735	20	212	107122	107333	ACGTTCTGATGTTGCTGGTG	59.751	20	CGCATTTAAAGCCAGAGGAC	59.845	20	250	107239	107488
scaffold343_16.9	7	p3	(GCA)5	15	123554	123568	5	CCCCAAAGGTCACAATTCAC	60.210	20	GCTGGCTGATCAACCTCCT	60.365	19	236	123355	123590	CCCCCAAAGGTCACAATTC	60.157	19	GCTGGCTGATCAACCTCCT	60.365	19	237	123354	123590	CCCAAAGGTCACAATTCACTC	59.439	21	GCTGGCTGATCAACCTCCT	60.365	19	235	123356	123590
scaffold343_16.9	8	p3	(GGC)5	15	142930	142944	5	TACCCATGTCGTGCTTCTCC	61.067	20	CCTCCATCGATCTTCCAAAA	60.006	20	178	142877	143054	TACCCATGTCGTGCTTCTCC	61.067	20	TAATGAACTGCAGGAACCCC	59.933	20	247	142877	143123	CCATGTCGTGCTTCTCCCTA	61.196	20	CCTCCATCGATCTTCCAAAA	60.006	20	175	142880	143054
scaffold373_17.3	1	p3	(ATC)5	15	62754	62768	5	CAACGGTCAAACAAAGCAGA	59.881	20	CCTTGTCGCTTTCCAATGAT	60.074	20	182	62698	62879	CAACGGTCAAACAAAGCAGA	59.881	20	ACTGTTGACATCGAGGGAGG	60.112	20	233	62698	62930	CAACGGTCAAACAAAGCAGA	59.881	20	TTGTCGCTTTCCAATGATGA	60.197	20	180	62698	62877
scaffold373_17.3	2	p5	(CTGCT)4	20	132234	132253	5	CCTTTAGCCATGGACACTGC	60.657	20	CGAGCCGTGGTAAAGAAAAG	59.876	20	201	132137	132337	CCTTTAGCCATGGACACTGC	60.657	20	TGCATTCAGTCTTGCTTTGC	60.142	20	162	132137	132298	CCTTTAGCCATGGACACTGC	60.657	20	ACGAGCCGTGGTAAAGAAAA	59.747	20	202	132137	132338
scaffold373_17.3	3	p3	(CGG)5	15	182995	183009	5	GTAGTGCTCGAAGTCCTCGG	60.012	20	CTAGGGTTTCCCCATCTTCC	59.761	20	249	182786	183034	GAGGAAGAGGAGCGTGATGA	60.497	20	CTAGGGTTTCCCCATCTTCC	59.761	20	228	182807	183034	TCTCTCCTTCGTCAGCTTCAG	59.876	21	TTAATTCCCGTTTCCCCTTC	60.123	20	180	182936	183115
scaffold356_17.4	1	p3	(TCC)5	15	1605	1619	5	AAGCCTTCTTTCCTTCCCAG	59.821	20	GACGAGGGCACTAGAAGCAC	60.020	20	222	1479	1700	AAAGCCTTCTTTCCTTCCCA	60.180	20	GACGAGGGCACTAGAAGCAC	60.020	20	223	1478	1700	GCCTTCTTTCCTTCCCAGAG	60.319	20	GACGAGGGCACTAGAAGCAC	60.020	20	220	1481	1700
scaffold356_17.4	2	p3	(GCC)5	15	20734	20748	5	CCTACCATCTCCACCACTCC	59.380	20	AAAAACACGAGACAGGGCAG	60.291	20	211	20704	20914	CCCTACCATCTCCACCACTC	59.380	20	AAAAACACGAGACAGGGCAG	60.291	20	212	20703	20914	TCCCTACCATCTCCACCACT	59.380	20	AAAAACACGAGACAGGGCAG	60.291	20	213	20702	20914
scaffold356_17.4	3	p3	(CAT)5	15	55596	55610	5	ATAGTGTCTTGCGATTCGGG	60.096	20	CACCATACCTCATGCGTCAC	59.992	20	210	55441	55650	ATAGTGTCTTGCGATTCGGG	60.096	20	TGTCACCATACCTCATGCGT	59.992	20	213	55441	55653	ACCTCTTGGTGAAGTGGCTG	60.298	20	CACCATACCTCATGCGTCAC	59.992	20	187	55464	55650
scaffold356_17.4	4	p3	(CAT)6	18	92857	92874	5	GTTACGGTCTTGCTCTTCCG	59.875	20	CTCAGGGTGTGATTGGTTCA	59.520	20	230	92768	92997	GTTACGGTCTTGCTCTTCCG	59.875	20	TCAGGGTGTGATTGGTTCAC	59.367	20	229	92768	92996	GTTACGGTCTTGCTCTTCCG	59.875	20	AGGCCTAGACAGGCTTAGCA	59.242	20	203	92768	92970
scaffold356_17.4	5	p3	(TTG)6	18	95906	95923	5	GTAGCAGCAGCAGAGGTTCC	60.164	20	AGTTCCGGATGAAGACCCAT	60.714	20	177	95824	96000	AAACGTGTAGCAGCAGCAGA	59.812	20	AGTTCCGGATGAAGACCCAT	60.714	20	183	95818	96000	ATTCGATTTGTTACTGCCCG	59.960	20	GCCACACTCTCGAGATCAAAG	60.005	21	246	95863	96108
scaffold356_17.4	6	p3	(TCC)6	18	139218	139235	5	CCAGGCTACGTGCAGTTCAG	61.974	20	GTTTCCCTTGAGATGCCTTG	59.670	20	244	139181	139424	CCAGGCTACGTGCAGTTCAG	61.974	20	TTCCCTTGAGATGCCTTGAT	59.629	20	242	139181	139422	GCCAGGCTACGTGCAGTT	60.016	18	GTTTCCCTTGAGATGCCTTG	59.670	20	245	139180	139424
scaffold356_17.4	7	p3	(CCT)6	18	174048	174065	0	0	0	0	0	0	0	0	0	0	0	0	0	0	0	0	0	0	0	0	0	0	0	0	0	0	0	0
scaffold356_17.4	8	p3	(CTT)108	324	175126	175449	0	0	0	0	0	0	0	0	0	0	0	0	0	0	0	0	0	0	0	0	0	0	0	0	0	0	0	0
scaffold356_17.4	9	p4	(CATG)5	20	175664	175683	5	CCTGTTACTTTTTAGCGCCG	59.904	20	ACGCCCGTGAATTACTCATC	59.962	20	191	175536	175726	TGCAAGAGGCCCTGTTACTT	59.875	20	ACGCCCGTGAATTACTCATC	59.962	20	201	175526	175726	CCTGTTACTTTTTAGCGCCG	59.904	20	CGCCCGTGAATTACTCATCT	60.096	20	190	175536	175725
scaffold372_17.5	1	p3	(GCT)6	18	71195	71212	0	0	0	0	0	0	0	0	0	0	0	0	0	0	0	0	0	0	0	0	0	0	0	0	0	0	0	0
scaffold372_17.5	2	p3	(GGC)5	15	73512	73526	5	CACTGCCCCTTGTTGTTGT	59.581	19	CTTCTCGGAGCAGGAGGAC	60.080	19	237	73490	73726	CCACTGCCCCTTGTTGTT	59.520	18	CTTCTCGGAGCAGGAGGAC	60.080	19	238	73489	73726	CACTGCCCCTTGTTGTTGT	59.581	19	CATCGCCTCCTACCTCCC	60.578	18	171	73490	73660
scaffold372_17.5	3	p3	(GCT)6	18	137806	137823	5	GTTTATATCGGCCCTGTTCG	59.433	20	AAAGTTTCAGCCTGTGTGGC	60.299	20	243	137768	138010	GTTTATATCGGCCCTGTTCG	59.433	20	TGTGTGGCATGGTAACAAGG	60.427	20	231	137768	137998	GTTTATATCGGCCCTGTTCG	59.433	20	CCTGTGTGGCATGGTAACAA	60.427	20	233	137768	138000
scaffold372_17.5	4	p3	(ATA)5	15	163141	163155	5	CAGAGGTAGTCTCGGGCATT	59.308	20	CAAGCGCCACCAGAGTTTAT	60.270	20	249	163034	163282	CAGAGGTAGTCTCGGGCATT	59.308	20	GCGCCACCAGAGTTTATCTT	59.340	20	246	163034	163279	CAGAGGTAGTCTCGGGCATT	59.308	20	AAGCGCCACCAGAGTTTATC	59.340	20	248	163034	163281
scaffold372_17.5	5	p3	(CGC)5	15	215210	215224	5	ACCACTCGTCTTCCTGCTCT	59.053	20	CGACGGGAAGCCAGTATAAA	60.089	20	231	215036	215266	CACCACTCGTCTTCCTGCTC	61.009	20	CGACGGGAAGCCAGTATAAA	60.089	20	232	215035	215266	TCACCACTCGTCTTCCTGCT	61.009	20	CGACGGGAAGCCAGTATAAA	60.089	20	233	215034	215266
scaffold372_17.5	6	p3	(AAG)5	15	218516	218530	5	TTGTTCCCGACCATAGAAGG	59.926	20	CTGAGGACGACGTAACAGCA	60.049	20	241	218472	218712	TCCCGACCATAGAAGGAGAA	59.623	20	CTGAGGACGACGTAACAGCA	60.049	20	237	218476	218712	TTCCCGACCATAGAAGGAGA	59.623	20	CTGAGGACGACGTAACAGCA	60.049	20	238	218475	218712
scaffold372_17.5	7	p3	(GCA)5	15	225141	225155	5	AAATAACCAACCAGCCATCG	59.823	20	GGCCACCTCGAAGTAGATGA	60.218	20	218	224992	225209	CCAAATAACCAACCAGCCAT	59.685	20	GGCCACCTCGAAGTAGATGA	60.218	20	220	224990	225209	CCATGACCCAAGAGATCCAA	60.860	20	GGCCACCTCGAAGTAGATGA	60.218	20	236	224974	225209
scaffold372_17.5	8	p3	(TGG)5	15	253409	253423	5	GTGAGCGTTCCCTGAACAAT	60.119	20	CGTCCTACGCCTACAACGAC	60.710	20	175	253320	253494	GTGAGCGTTCCCTGAACAAT	60.119	20	CTACCAGAAGCAGTCCAGCA	59.187	20	153	253320	253472	GTGAGCGTTCCCTGAACAAT	60.119	20	TACCAGAAGCAGTCCAGCAC	59.037	20	152	253320	253471
scaffold372_17.5	9	p3	(ATG)6	18	256075	256092	5	GAGCAATGTGAAAGGCCCTA	60.214	20	CCTCCGTTCTCGAAATGAAA	60.184	20	238	255974	256211	CCCAGGAAGAACATAGCCAG	59.688	20	CCTCCGTTCTCGAAATGAAA	60.184	20	199	256013	256211	ACCCAGGAAGAACATAGCCA	59.550	20	CCTCCGTTCTCGAAATGAAA	60.184	20	200	256012	256211
scaffold372_17.5	10	p3	(GCG)5	15	305874	305888	5	AAACCGATCCATGTCGTCTC	59.934	20	ATGCAGCACATGAACTGTCC	59.714	20	198	305758	305955	AAACCGATCCATGTCGTCTC	59.934	20	GCTCCATACAGATGCAGCAC	59.430	20	209	305758	305966	AAAACCGATCCATGTCGTCT	59.410	20	ATGCAGCACATGAACTGTCC	59.714	20	199	305757	305955
scaffold372_17.5	11	p3	(CGC)5	15	321425	321439	5	CCTGGTAGAATCCTCCTCCC	59.890	20	TCCGTGTTCACGATGTTCTC	59.682	20	230	321372	321601	CCCTGGTAGAATCCTCCTCC	59.890	20	TCCGTGTTCACGATGTTCTC	59.682	20	231	321371	321601	CCCCTGGTAGAATCCTCCTC	59.890	20	TCCGTGTTCACGATGTTCTC	59.682	20	232	321370	321601
scaffold372_17.5	12	p3	(CGC)5	15	321693	321707	5	GAACATCGTGAACACGGAAA	59.547	20	CTGGACATCAGCCAGAGTGA	59.980	20	159	321584	321742	GAACATCGTGAACACGGAAA	59.547	20	TCTGGACATCAGCCAGAGTG	59.980	20	160	321584	321743	GCATCACCATAGGGGTTCTG	60.340	20	GAAGAAGACAGAACGTGCCC	59.851	20	240	321621	321860
scaffold375_16.0	1	p3	(CTC)5	15	19466	19480	5	GTAGAGCTCCCTCAACCTCG	59.040	20	CGGAGTGAGTACCCAGGAAG	59.715	20	247	19420	19666	GGCCTGCTACAAGGTAGAGC	59.104	20	GCGATCTCTGTTGGCTTCTT	59.579	20	172	19407	19578	GTAGAGCTCCCTCAACCTCG	59.040	20	GCGATCTCTGTTGGCTTCTT	59.579	20	159	19420	19578
scaffold375_16.0	2	p3	(CGC)5	15	33124	33138	5	ATAAAAGGCATTTTCGTGCC	59.081	20	ATAGATCCCCACTCCCTTCG	60.285	20	172	33047	33218	ATAAAAGGCATTTTCGTGCC	59.081	20	TGCCAAGAAACTTGACATGG	59.691	20	244	33047	33290	AAGTTTCTCCACTTCGCCTG	59.473	20	AAACACTCACGGAGGCAAGA	60.833	20	201	32961	33161
scaffold375_16.0	3	p3	(CTC)7	21	33304	33324	5	CGAAGGGAGTGGGGATCTAT	60.285	20	AGAAGACGAATCCACCATGC	60.081	20	163	33199	33361	CGAAGGGAGTGGGGATCTAT	60.285	20	GTCGTCGATCCGATGAAGTT	60.081	20	226	33199	33424	AAGTTTCTTGGCATCAGGGA	59.670	20	AGTCTCCATGTCGTCGATCC	60.080	20	156	33278	33433
scaffold375_16.0	4	p3	(AGT)6	18	56141	56158	5	CCCACTCTGCCTGCTTTTAG	60.008	20	CGAGAAGGTGTTCTATGGGG	59.545	20	242	55948	56189	GCTCGAATCACTGAAGCACA	60.144	20	CGAGAAGGTGTTCTATGGGG	59.545	20	167	56023	56189	GAGCAAAGGACGCACAATTT	60.257	20	CGAGAAGGTGTTCTATGGGG	59.545	20	223	55967	56189
scaffold375_16.0	5	c	(GCA)6(GGA)7	39	71781	71819	5	CTGACGACGAGCAGACTGAC	59.764	20	CGAGCGAAAAAGAAGTCCAG	60.125	20	245	71745	71989	CTGACGACGAGCAGACTGAC	59.764	20	GTAGCATCAGCAACCAATGC	59.306	20	213	71745	71957	CTGACGACGAGCAGACTGAC	59.764	20	GTCCGAGCGAAAAAGAAGTC	59.056	20	248	71745	71992
scaffold375_16.0	6	c	(CCT)5cc(CAG)8	41	90726	90766	5	ACCAACGACGAGTCCATCAC	60.999	20	ACCTTGCTTGCCCTTCTTCT	60.382	20	240	90649	90888	CAACGACGAGTCCATCACC	60.105	19	ACCTTGCTTGCCCTTCTTCT	60.382	20	238	90651	90888	CCAACGACGAGTCCATCAC	60.105	19	ACCTTGCTTGCCCTTCTTCT	60.382	20	239	90650	90888
scaffold375_16.0	7	p3	(GCG)6	18	92611	92628	5	CTGGTGATCAGCTGGTGAGA	59.980	20	ACAACGACGGTGAAGACGAT	60.577	20	177	92515	92691	GCCCAAGTTCAAGGAGATGA	60.195	20	AAAGTGAAGCTCATGCCGTC	60.406	20	193	92576	92768	GCCCAAGTTCAAGGAGATGA	60.195	20	GAAAGTGAAGCTCATGCCGT	60.406	20	194	92576	92769
scaffold375_16.0	8	p3	(GAA)5	15	109876	109890	5	CGTCGAACAGAAAGCAACAA	60.027	20	GTTTAATACTCGTGCGTGCG	59.396	20	239	109805	110043	AAAGCAACAAAAGCACAGGG	60.284	20	GTTTAATACTCGTGCGTGCG	59.396	20	229	109815	110043	ACGCCACGCCATTAACTACT	59.660	20	GTTCCCGCTGGACTCTACTC	58.894	20	202	109729	109930
scaffold376_17.4	1	p3	(ATT)5	15	37614	37628	5	CCGCACATCATCACTCACTC	60.279	20	GCTCACCCACTCTACTTCGC	60.020	20	184	37581	37764	CCCACATCAATGAGCAGTGT	59.551	20	GCTCACCCACTCTACTTCGC	60.020	20	248	37517	37764	CGCACATCATCACTCACTCA	59.381	20	GCTCACCCACTCTACTTCGC	60.020	20	183	37582	37764
scaffold376_17.4	2	p3	(GCT)6	18	63835	63852	5	CACATGGGATTGGATCAGTG	59.762	20	CGTTCTGGGAAATCCTGGTA	59.926	20	175	63804	63978	GGGGCTTCTACTACGTGGGT	60.382	20	CGTTCTGGGAAATCCTGGTA	59.926	20	227	63752	63978	CTACGTGGGTCTTTTGACCG	60.541	20	CGTTCTGGGAAATCCTGGTA	59.926	20	217	63762	63978
scaffold376_17.4	3	p3	(GCG)5	15	64328	64342	5	ATTTTCCAACACTGGTTCGC	59.978	20	GAATAATGGGAGGCGTGAAA	59.901	20	202	64209	64410	ATTTTCCAACACTGGTTCGC	59.978	20	GACGGAATCCTAACCGGAAT	60.152	20	218	64209	64426	ATTTTCCAACACTGGTTCGC	59.978	20	TGAAACAACACGAGCCGTTA	60.293	20	187	64209	64395
scaffold376_17.4	4	p3	(ACA)35	105	77720	77824	5	AGTCCCTCAAGGTGTCATGG	59.962	20	TTGCGTGAAGTATTCTGGGA	59.272	20	226	77665	77890	AGGTGTCATGGAAATCGAGC	60.081	20	TTGCGTGAAGTATTCTGGGA	59.272	20	217	77674	77890	CTGCATGACAAAGTCCCTCA	59.831	20	TTGCGTGAAGTATTCTGGGA	59.272	20	237	77654	77890
scaffold376_17.4	5	p4	(CTCC)5	20	78141	78160	5	TGAATTGGTGGTGCTATCCA	59.924	20	GGGTTTAACGTATCTGGCGA	59.960	20	191	78028	78218	TGAATTGGTGGTGCTATCCA	59.924	20	GGGCCTTGGGTTTAACGTAT	60.075	20	198	78028	78225	TGAATTGGTGGTGCTATCCA	59.924	20	AATTCTGGATTCTGGGCCTT	59.903	20	211	78028	78238
scaffold376_17.4	6	p3	(TCC)5	15	84492	84506	5	GCCACCCTTCTCTTTCCTTC	60.190	20	AAGCCTCACAAAGACGAGGA	59.989	20	177	84442	84618	GCCACCCTTCTCTTTCCTTC	60.190	20	CTTGTCCACGACCCTGAGAT	60.112	20	231	84442	84672	CAAGACCCATCGCTACCTTC	59.694	20	AAGCCTCACAAAGACGAGGA	59.989	20	214	84405	84618
scaffold376_17.4	7	p4	(CCGC)5	20	100695	100714	5	GCCATTGCATCATTTCCTCT	60.043	20	GACGACGAAGGTGACGTAGA	58.882	20	180	100616	100795	GCCATTGCATCATTTCCTCT	60.043	20	GACGACGAAGGTGACGTAGAC	59.784	21	180	100616	100795	CATTGCATCATTTCCTCTCG	59.226	20	GACGAAGGTGACGTAGACGG	60.711	20	175	100618	100792
scaffold360_16.0	1	p3	(CCG)5	15	83733	83747	0	0	0	0	0	0	0	0	0	0	0	0	0	0	0	0	0	0	0	0	0	0	0	0	0	0	0	0
scaffold360_16.0	2	p3	(TAA)7	21	132871	132891	0	0	0	0	0	0	0	0	0	0	0	0	0	0	0	0	0	0	0	0	0	0	0	0	0	0	0	0
scaffold360_16.0	3	p3	(TAA)6	18	134588	134605	5	GCCATCATCGACTACCACCT	59.957	20	CGGCTCGTAAACTCTTCCAG	60.008	20	195	134489	134683	GCCATCATCGACTACCACCT	59.957	20	CATTGCGGCTCGTAAACTCT	60.407	20	200	134489	134688	GCCATCATCGACTACCACCT	59.957	20	TTGCGGCTCGTAAACTCTTC	60.523	20	198	134489	134686
scaffold360_16.0	4	p3	(CGG)6	18	180668	180685	0	0	0	0	0	0	0	0	0	0	0	0	0	0	0	0	0	0	0	0	0	0	0	0	0	0	0	0
scaffold360_16.0	5	p3	(GAC)5	15	193154	193168	5	GAAGATCAGAAACAAGCCGC	59.962	20	GCCTGACATCTCGCCATATT	60.066	20	227	193042	193268	ATACGAATCGATACTGGGCG	59.945	20	GCCTGACATCTCGCCATATT	60.066	20	249	193020	193268	GAAGATCAGAAACAAGCCGC	59.962	20	CCACACGAAGCTATCCATGA	59.673	20	206	193042	193247
scaffold360_16.0	6	p5	(TATTT)4	20	198860	198879	5	CTTGTCCAGGAGGACAGAGC	59.986	20	ACTGCTTCGTCAGGGTGAGT	59.907	20	157	198784	198940	TGTTAACCGGTGCTTCCTTC	60.110	20	ACTGCTTCGTCAGGGTGAGT	59.907	20	200	198741	198940	AGGGTTCTCGGAGGACTTGT	60.111	20	ACTGCTTCGTCAGGGTGAGT	59.907	20	172	198769	198940
scaffold377_18.5	1	p3	(ACA)12	36	66210	66245	5	GGCACAGCAAAAGGTTTCTT	59.359	20	TTTCATGCTGGTTCTTGTGG	59.691	20	231	66078	66308	GGCACAGCAAAAGGTTTCTT	59.359	20	TGCTGGTTCTTGTGGGTTTT	60.529	20	226	66078	66303	GGCACAGCAAAAGGTTTCTT	59.359	20	ATGCTGGTTCTTGTGGGTTT	59.454	20	227	66078	66304
scaffold371_17.7	1	p3	(GCG)6	18	51042	51059	5	AGGCCGACGTCTACAGCTT	60.028	19	ATCGCCACCATCTCTTCCT	59.627	19	241	50925	51165	TCATCCTCGAGACGCTGAC	60.088	19	ATCGCCACCATCTCTTCCT	59.627	19	214	50952	51165	AGGCCGACGTCTACAGCTT	60.028	19	GCCACCATCTCTTCCTCGAT	61.542	20	238	50925	51162
scaffold371_17.7	2	p3	(TGC)5	15	112110	112124	5	CTTGATCATCACCGCATCAG	60.225	20	CCGATGGCTCAACAACAGTA	59.716	20	245	111911	112155	TCGCTGAAAATGTTGTACGG	59.729	20	CCGATGGCTCAACAACAGTA	59.716	20	153	112003	112155	GGTTCTCGTCGCTGAAAATG	60.776	20	CCGATGGCTCAACAACAGTA	59.716	20	161	111995	112155
scaffold371_17.7	3	p3	(CGG)5	15	123240	123254	0	0	0	0	0	0	0	0	0	0	0	0	0	0	0	0	0	0	0	0	0	0	0	0	0	0	0	0
scaffold371_17.7	4	p3	(GGA)5	15	139548	139562	5	AGGTTTCCGATTGTTCCGTA	59.429	20	TCGAAGATGCAGTCCTGATG	59.942	20	239	139485	139723	ACCCAAGGTTTCCGATTGTT	60.590	20	TCGAAGATGCAGTCCTGATG	59.942	20	244	139480	139723	AACCCAAGGTTTCCGATTGT	60.590	20	TCGAAGATGCAGTCCTGATG	59.942	20	245	139479	139723
scaffold371_17.7	5	p3	(GGA)5	15	140598	140612	5	AGGTTTCCGATTGTTCCGTA	59.429	20	TCGAAGATGCAGTCCTGATG	59.942	20	239	140535	140773	ACCCAAGGTTTCCGATTGTT	60.590	20	TCGAAGATGCAGTCCTGATG	59.942	20	244	140530	140773	AACCCAAGGTTTCCGATTGT	60.590	20	TCGAAGATGCAGTCCTGATG	59.942	20	245	140529	140773
scaffold371_17.7	6	p3	(ATC)8	24	143442	143465	5	CTTGTAACCCAATGGCCTGT	59.853	20	CTGTAGCCCTGCACTGTTGA	60.049	20	193	143416	143608	CTTGTAACCCAATGGCCTGT	59.853	20	CAACTTCTCGGGGAGAACAA	60.224	20	215	143416	143630	CTTGTAACCCAATGGCCTGT	59.853	20	TTCTCGGGGAGAACAACACT	59.697	20	211	143416	143626
scaffold371_17.7	7	p3	(CCA)5	15	174075	174089	5	GGGAAGAACAATTTGGCAAG	59.546	20	TGGCTCATTTCCTTGGTAGG	60.066	20	236	173978	174213	GGGAAGAACAATTTGGCAAG	59.546	20	AATCAACTCCATCTCCGACG	60.073	20	208	173978	174185	TTGCTACATTGCAGGGAAGA	59.420	20	TGGCTCATTTCCTTGGTAGG	60.066	20	249	173965	174213
scaffold371_17.7	8	p3	(TGC)5	15	176539	176553	5	ACTCACAGTCGTCGTCCACC	61.218	20	CTCACCGCCTACGACATCAC	61.688	20	235	176344	176578	ACTCACAGTCGTCGTCCACC	61.218	20	TCACCGCCTACGACATCAC	60.704	19	234	176344	176577	CTCACAGTCGTCGTCCACC	60.311	19	CTCACCGCCTACGACATCAC	61.688	20	234	176345	176578
scaffold371_17.7	9	p4	(TCAA)8	32	192737	192768	5	ATCCACTGCCATGTTTGACA	59.967	20	GGCTTTGGCATATGGTGAAT	59.791	20	244	192565	192808	ATCCACTGCCATGTTTGACA	59.967	20	TTCTGGCTTTGGCATATGGT	60.469	20	248	192565	192812	GAATCCACTGCCATGTTTGA	59.502	20	GGCTTTGGCATATGGTGAAT	59.791	20	246	192563	192808
scaffold371_17.7	10	p3	(TTC)5	15	221540	221554	5	CCCTGTCAATAGAGTGGCAA	58.722	20	TTACCGCCATTGCCTTAAAT	59.455	20	242	221512	221753	GAATTCTTTTCCCCCTGTCA	58.956	20	CCGTGGGATACACATGCTAGT	59.890	21	227	221500	221726	TGAATTCTTTTCCCCCTGTC	58.956	20	CCGTGGGATACACATGCTAGT	59.890	21	228	221499	221726
scaffold371_17.7	11	p4	(CATT)5	20	252677	252696	5	AGAAAGGAGGCCATACCTGG	60.455	20	TTCCTGTTCACTGAGTCCCC	60.088	20	182	252651	252832	AGAAAGGAGGCCATACCTGG	60.455	20	TCCACCATGCACACTAAGGA	60.112	20	212	252651	252862	AGAAAGGAGGCCATACCTGG	60.455	20	ACTGAGTCCCCCACAAACAC	59.859	20	173	252651	252823
scaffold386_18.3	1	p3	(CGC)5	15	26695	26709	5	GAGACAGGGAAGGGTGTGAA	60.088	20	TTAGTCTAGGGTTGCGGCTC	59.476	20	232	26501	26732	GGAGAAGAGACAGGGAAGGG	60.186	20	TTAGTCTAGGGTTGCGGCTC	59.476	20	238	26495	26732	GGGAGAAGAGACAGGGAAGG	60.186	20	TTAGTCTAGGGTTGCGGCTC	59.476	20	239	26494	26732
scaffold364_17.6	1	p3	(GGC)5	15	696	710	5	GAAGGGTTGTAGGCGTAGGA	59.195	20	ACCTTTCTCGCGTCGTCTAA	60.015	20	195	570	764	GAAGGGTTGTAGGCGTAGGA	59.195	20	GTCTAAACCCAACCCCGAAT	60.053	20	181	570	750	GGAAGGGTTGTAGGCGTAGG	60.865	20	ACCTTTCTCGCGTCGTCTAA	60.015	20	196	569	764
scaffold364_17.6	2	p3	(TTC)6	18	38752	38769	5	AAGGAACGGAAGGATCCACT	59.935	20	TGCAGCTGCCACTTACATTC	60.019	20	224	38623	38846	AAGGAACGGAAGGATCCACT	59.935	20	CACTTACATTCGGCAGCAAA	59.872	20	215	38623	38837	CTTCCATTCCTTCTTCGCAA	60.323	20	TGCAGCTGCCACTTACATTC	60.019	20	242	38605	38846
scaffold364_17.6	3	p3	(CCG)6	18	60158	60175	5	GAAAATCGTGGGTCGTTGAG	60.495	20	GGTCGGTGCTTGTTGTTTTT	60.015	20	226	60048	60273	GGATGTACCTGCACTGCTCC	60.688	20	GGTCGGTGCTTGTTGTTTTT	60.015	20	207	60067	60273	TGGGTCGTTGAGGATGTACC	60.780	20	GGTCGGTGCTTGTTGTTTTT	60.015	20	218	60056	60273
scaffold364_17.6	4	p3	(GCG)6	18	107695	107712	5	CTGCTGGCTCCTCCTGTC	59.639	18	GTAGCTGGCCTTCTTTCCCT	59.848	20	245	107562	107806	GACCTGCTGGCTCCTCCT	60.513	18	GTAGCTGGCCTTCTTTCCCT	59.848	20	248	107559	107806	CTGGCTCCTCCTGTCGTC	59.475	18	GTAGCTGGCCTTCTTTCCCT	59.848	20	242	107565	107806
scaffold364_17.6	5	p4	(GCGA)5	20	119837	119856	5	CGTACGTGACATCAACAGGC	60.183	20	GCATGTATCGCTAGGTCGGT	60.125	20	179	119779	119957	CGTACGTGACATCAACAGGC	60.183	20	ATCGCTAGGTCGGTTGTCAG	60.277	20	173	119779	119951	ATACAGAGCTCGTCGGGGTA	59.717	20	TAATTTCGTATGACGCACGC	59.731	20	230	119659	119888
scaffold364_17.6	6	p3	(ATC)6	18	143558	143575	5	GCCTGCAAGAGGCATATACA	58.897	20	CACGCTCATTATAATTCTGCTTTG	60.164	24	205	143439	143643	CAAGCCTGCAAGAGGCATA	60.104	19	CACGCTCATTATAATTCTGCTTTG	60.164	24	208	143436	143643	AGCCTGCAAGAGGCATATACA	59.881	21	CACGCTCATTATAATTCTGCTTTG	60.164	24	206	143438	143643
scaffold364_17.6	7	p3	(CGC)5	15	145561	145575	5	CCTGATCAAATCGAGGCATT	60.036	20	AAAAACCAATCAAGCAACGG	59.975	20	246	145448	145693	GCGATCCGAAAGACCATAAA	60.038	20	AAAAACCAATCAAGCAACGG	59.975	20	180	145514	145693	CCTGATCAAATCGAGGCATT	60.036	20	GATACCTTGAACCGGCAAGA	60.074	20	186	145448	145633
scaffold364_17.6	8	p3	(GGC)6	18	174346	174363	5	GTGAGGAAGAAGGAGGGACC	60.050	20	TGACTCTAGTTTGGGCTGGG	60.246	20	171	174302	174472	GTGAGGAAGAAGGAGGGACC	60.050	20	ACTCTAGTTTGGGCTGGGCT	60.268	20	169	174302	174470	CTTGGGGATGTGGTCGTAGT	59.844	20	TGACTCTAGTTTGGGCTGGG	60.246	20	244	174229	174472
scaffold364_17.6	9	p3	(ATT)6	18	183159	183176	5	GGGCGACATATTAACCTCCA	59.784	20	CAGCCCCGTGTATTCGTTTA	60.876	20	243	182989	183231	TGGGCGACATATTAACCTCC	59.784	20	CAGCCCCGTGTATTCGTTTA	60.876	20	244	182988	183231	GGGCGACATATTAACCTCCA	59.784	20	AGCCCCGTGTATTCGTTTAT	58.468	20	242	182989	183230
scaffold364_17.6	10	p3	(CGG)5	15	183442	183456	0	0	0	0	0	0	0	0	0	0	0	0	0	0	0	0	0	0	0	0	0	0	0	0	0	0	0	0
scaffold364_17.6	11	p3	(CTT)5	15	215073	215087	5	TGCTTTGGGAGCTTCTTCAT	59.955	20	CTGCTCCAGTGCCTAAGGAG	60.149	20	223	214962	215184	ATGCTTTGGGAGCTTCTTCA	59.955	20	CTGCTCCAGTGCCTAAGGAG	60.149	20	224	214961	215184	CATGCTTTGGGAGCTTCTTC	59.955	20	CTGCTCCAGTGCCTAAGGAG	60.149	20	225	214960	215184
scaffold364_17.6	12	p3	(CTT)6	18	215955	215972	5	TTGTGAGCTCCCTTGTCCTT	59.844	20	AGCCGATCAACCTCGTCTTA	59.836	20	235	215763	215997	TTTGTGAGCTCCCTTGTCCT	59.844	20	AGCCGATCAACCTCGTCTTA	59.836	20	236	215762	215997	CTTTGTGAGCTCCCTTGTCC	59.844	20	AGCCGATCAACCTCGTCTTA	59.836	20	237	215761	215997
scaffold364_17.6	13	p5	(TCTCC)5	25	223185	223209	5	GATCGAATCCAGGGGTAGGT	60.154	20	TCCGAGTCGTTCTCCCTCTA	59.943	20	247	223112	223358	AAGTTATTACGGGTGTGGCG	59.883	20	CTCGCTCGCCGACTACTATC	60.140	20	213	223037	223249	AAGTTATTACGGGTGTGGCG	59.883	20	CGCTCGCCGACTACTATCAT	60.395	20	211	223037	223247
scaffold364_17.6	14	p3	(AAC)5	15	231905	231919	5	TGACCAAAATGCATGGACAC	60.376	20	ACTTGCAACCCCTTTCAATG	59.971	20	157	231814	231970	ATGTCTCGCGTGACCAAAAT	60.526	20	ACTTGCAACCCCTTTCAATG	59.971	20	167	231804	231970	ACACTTTACCCTTTGCACGC	60.176	20	CAAACTACACGATGTCCCCA	59.415	20	167	231830	231996
scaffold364_17.6	15	p3	(TGT)5	15	266488	266502	5	AGAGCCTACCCCAACTTGCT	60.268	20	ATTTGTCAGGCATTTCCAGC	60.081	20	201	266452	266652	CAAACAGAGCCTACCCCAAC	59.592	20	AAATTTCAATGCGGTGAAGG	59.938	20	151	266447	266597	CAAACAGAGCCTACCCCAAC	59.592	20	ATTTGTCAGGCATTTCCAGC	60.081	20	206	266447	266652
scaffold364_17.6	16	p3	(TGT)5	15	280723	280737	5	TCCAAGCTTCTTTGGATTGC	60.331	20	GGTGATCTTCTTCGACGAGC	59.957	20	225	280633	280857	ATCCCCATTGCCTAGCTACC	60.307	20	TTGTCGTCGTCCCTTCTTCT	59.844	20	221	280576	280796	TCCAAGCTTCTTTGGATTGC	60.331	20	TTGTCGTCGTCCCTTCTTCT	59.844	20	164	280633	280796
scaffold364_17.6	17	p3	(CAG)5	15	285165	285179	0	0	0	0	0	0	0	0	0	0	0	0	0	0	0	0	0	0	0	0	0	0	0	0	0	0	0	0
scaffold364_17.6	18	p3	(AGA)6	18	326455	326472	5	ATGAACACGAGCTGGAACG	59.846	19	GAAGAGGAGGTGATCATGGC	59.617	20	245	326401	326645	ATGAACACGAGCTGGAACG	59.846	19	GGAAGAGGAGGTGATCATGG	59.460	20	246	326401	326646	AGCATGAACACGAGCTGGA	60.574	19	GAAGAGGAGGTGATCATGGC	59.617	20	248	326398	326645
scaffold364_17.6	19	c	(GCC)5gatgcaat(CAG)6	41	338862	338902	5	CATATAGTGGGCGTTCCGAT	59.807	20	GCTGCAGTGCTGCTTCTTAC	58.981	20	215	338716	338930	CATATAGTGGGCGTTCCGAT	59.807	20	GCTGCAGTGCTGCTTCTTACT	59.979	21	215	338716	338930	CATATAGTGGGCGTTCCGAT	59.807	20	TGCTGCAGTGCTGCTTCTTA	61.030	20	216	338716	338931
scaffold364_17.6	20	p3	(CGC)5	15	352316	352330	5	CCCATCGTCCAGATCTCCT	60.016	19	TCCTTTTCTGCTCTCGGAAG	59.688	20	227	352286	352512	CCCATCGTCCAGATCTCCT	60.016	19	GAGACGAAGAGGAGGAAGCA	59.679	20	163	352286	352448	CCCATCGTCCAGATCTCCT	60.016	19	TGAGACGAAGAGGAGGAAGC	59.679	20	164	352286	352449
scaffold385_16.2	1	p3	(TCC)5	15	131016	131030	5	ATGGTCCCAGCAAGAAACAC	59.973	20	ACTAGTCGCACGGTCATGTG	59.776	20	223	130853	131075	CACTCGGTCCTGATGATGTG	60.113	20	ACTAGTCGCACGGTCATGTG	59.776	20	195	130881	131075	AAACACGTTGTTTGCACTCG	59.805	20	ACTAGTCGCACGGTCATGTG	59.776	20	209	130867	131075
scaffold380_17.1	1	p6	(ATGCAG)4	24	104115	104138	5	GGTCACTTTCTCAATTCGGC	59.676	20	TCACACAATCTTCCCTGCTG	59.831	20	214	104058	104271	GGTCACTTTCTCAATTCGGC	59.676	20	CTGTAGCGTGTTCGATGCTC	59.621	20	151	104058	104208	CGGTCACTTTCTCAATTCGG	60.626	20	TCACACAATCTTCCCTGCTG	59.831	20	215	104057	104271
scaffold380_17.1	2	p5	(CCAAC)4	20	104487	104506	5	TCATCATCAGCTGGATACGC	59.788	20	AAAATTTGAGGGGGAGTTGG	60.159	20	150	104412	104561	TCATCATCAGCTGGATACGC	59.788	20	CGAAAAGGCTCCGAGAAAAT	60.683	20	165	104412	104576	AAGCTCTGCACCTGACTGTG	59.205	20	AAAATTTGAGGGGGAGTTGG	60.159	20	242	104320	104561
scaffold380_17.1	3	p3	(GGC)7	21	123505	123525	0	0	0	0	0	0	0	0	0	0	0	0	0	0	0	0	0	0	0	0	0	0	0	0	0	0	0	0
scaffold380_17.1	4	p3	(CCA)5	15	126440	126454	5	ATTAGCACCTTCCTCTGCCA	59.836	20	GTGGCTGCGAGTACGAGATT	60.428	20	175	126333	126507	CATTAGCACCTTCCTCTGCC	59.836	20	GTGGCTGCGAGTACGAGATT	60.428	20	176	126332	126507	CCATTAGCACCTTCCTCTGC	59.836	20	GTGGCTGCGAGTACGAGATT	60.428	20	177	126331	126507
scaffold380_17.1	5	p6	(CCTCCG)5	30	132720	132749	5	CCGAAAAGTTCCTCCCCC	61.732	18	GTCGTCGGAGGAAGAAGAGG	61.299	20	228	132562	132789	GCCGAAAAGTTCCTCCCC	61.882	18	GTCGTCGGAGGAAGAAGAGG	61.299	20	229	132561	132789	CCGAAAAGTTCCTCCCCC	61.732	18	TCGTCGGAGGAAGAAGAGG	60.472	19	227	132562	132788
scaffold380_17.1	6	p3	(CGC)5	15	158699	158713	5	AGTAGAGAGCACCAGCTGCC	59.775	20	TGGTGCTGCGATATTACCAA	60.096	20	242	158624	158865	AGTAGAGAGCACCAGCTGCC	59.775	20	TTGGTGCTGCGATATTACCA	60.096	20	243	158624	158866	AACCCATGGGAAGAGGAGAC	60.314	20	TGGTGCTGCGATATTACCAA	60.096	20	220	158646	158865
scaffold380_17.1	7	p3	(CGC)5	15	159762	159776	5	GGAGAGAGCGATGTTTACCG	59.836	20	GGCTCATCCTAACGAACGAG	59.836	20	246	159645	159890	AGTAGAGAGCACCAGCTGCC	59.775	20	GGCTCATCCTAACGAACGAG	59.836	20	204	159687	159890	AACCCATGGGAAGAGGAGAC	60.314	20	GGCTCATCCTAACGAACGAG	59.836	20	182	159709	159890
scaffold380_17.1	8	c	(AAG)5aaaaccaaagaaggcctgccgtccccaa(CCG)5	58	251271	251328	5	ACTCGATCAAACCGCCATAC	59.962	20	GCAGGAGAAATGGGGATAAA	58.974	20	167	251230	251396	ACTCGATCAAACCGCCATAC	59.962	20	ACTTGGGCAGGAGAAATGG	60.058	19	173	251230	251402	ACTCGATCAAACCGCCATAC	59.962	20	GGCAGGAGAAATGGGGATAA	61.146	20	168	251230	251397
scaffold380_17.1	9	p3	(CGT)5	15	278349	278363	5	AATTGGTGGAGTCCGAATCA	60.317	20	GCACCAAGAAGGGCATCTAC	59.700	20	189	278216	278404	TGAATTGGTGGAGTCCGAAT	60.317	20	GCACCAAGAAGGGCATCTAC	59.700	20	191	278214	278404	ATGAATTGGTGGAGTCCGAA	60.317	20	GCACCAAGAAGGGCATCTAC	59.700	20	192	278213	278404
scaffold387_17.5	1	p3	(CCT)5	15	13731	13745	5	AGATCGAAAGCTACGTGACCA	59.890	21	GCCACTCTGAACCTACCAGC	59.874	20	233	13672	13904	GATCGAAAGCTACGTGACCA	58.877	20	GCCACTCTGAACCTACCAGC	59.874	20	232	13673	13904	AGATCGAAAGCTACGTGACCA	59.890	21	CTTGCCATCGAGAGGATTTC	59.773	20	205	13672	13876
scaffold387_17.5	2	p3	(TTG)10	30	30177	30206	5	GCCCCATGTGTAAAGCTATGA	59.974	21	AAACTTGCGATGTACCCGTC	60.000	20	197	30148	30344	GCCCCATGTGTAAAGCTATGA	59.974	21	GAAACTTGCGATGTACCCGT	60.000	20	198	30148	30345	TCAAGCCCCATGTGTAAAGC	61.032	20	AAACTTGCGATGTACCCGTC	60.000	20	201	30144	30344
scaffold387_17.5	3	p3	(TCG)5	15	44269	44283	5	TCGTGGGGTAGACCTTATCG	59.948	20	GATGATTCCGAGGATGAGGA	59.971	20	193	44119	44311	TCGTGGGGTAGACCTTATCG	59.948	20	GAGGATGATTCCGAGGATGA	59.971	20	196	44119	44314	TATCGGGAGTAACGGAGTCG	60.088	20	GATGATTCCGAGGATGAGGA	59.971	20	178	44134	44311
scaffold387_17.5	4	p3	(TCG)5	15	45591	45605	5	TCGTGGGGTAGACCTTATCG	59.948	20	GATGATTCCGAGGATGAGGA	59.971	20	193	45441	45633	TCGTGGGGTAGACCTTATCG	59.948	20	GAGGATGATTCCGAGGATGA	59.971	20	196	45441	45636	TATCGGGAGTAACGGAGTCG	60.088	20	GATGATTCCGAGGATGAGGA	59.971	20	178	45456	45633
scaffold387_17.5	5	p3	(GCG)5	15	67317	67331	0	0	0	0	0	0	0	0	0	0	0	0	0	0	0	0	0	0	0	0	0	0	0	0	0	0	0	0
scaffold387_17.5	6	p4	(TAGT)6	24	95119	95142	5	TGCGATGGTACAACTGGGTA	59.988	20	AGGGTGAGCACCAACAAAAG	60.149	20	222	95070	95291	TGCGATGGTACAACTGGGTA	59.988	20	GCTAAAAGGGTGAGCACCAA	60.249	20	228	95070	95297	GCCTTTGCGATGGTACAACT	60.140	20	AGGGTGAGCACCAACAAAAG	60.149	20	227	95065	95291
scaffold387_17.5	7	p3	(CAC)5	15	153409	153423	5	TATCACGAACAGCGACAAGC	60.019	20	TAGAAGGGGTGGACTCATGG	59.920	20	232	153294	153525	CCGGAAACAGAAATGAAGGA	60.044	20	TAGAAGGGGTGGACTCATGG	59.920	20	189	153337	153525	CATGGGTGCGTATCTGAATG	59.948	20	TAGAAGGGGTGGACTCATGG	59.920	20	165	153361	153525
scaffold388_17.4	1	c	(TTC)5ttt(TTC)10	48	71127	71174	5	AAGACGTATGCAATGCCACA	60.142	20	CCAACGTGACTGACCGCT	60.905	18	235	70964	71198	CAAGACGTATGCAATGCCAC	60.142	20	CCAACGTGACTGACCGCT	60.905	18	236	70963	71198	AGACGTATGCAATGCCACAG	59.746	20	CCAACGTGACTGACCGCT	60.905	18	234	70965	71198
scaffold388_17.4	2	p3	(TAT)5	15	155323	155337	5	ACAACAACAACAATGGCGTC	59.470	20	CTACGACATCGCCAAGGTGT	61.116	20	233	155216	155448	ACAACAACAACAATGGCGTC	59.470	20	TACGACATCGCCAAGGTGT	60.128	19	232	155216	155447	GACCCTGCAAGGACAACAAC	60.555	20	CTACGACATCGCCAAGGTGT	61.116	20	245	155204	155448
scaffold394_17.5	1	p3	(ACA)8	24	3829	3852	5	GTGCCCACATCCTTTCATCT	59.934	20	GCCTACCTCAACTTGCTTGG	59.875	20	171	3716	3886	GTGCCCACATCCTTTCATCT	59.934	20	GTCCTGCTGTCCTTTGGTGT	60.159	20	236	3716	3951	CATTTGGCTTCATCGTGTTG	60.111	20	GCCTACCTCAACTTGCTTGG	59.875	20	196	3691	3886
scaffold391_17.1	1	p3	(ACT)7	21	4453	4473	5	GGATCCTTTTCCTCTCCCTG	60.008	20	CCAAATGAACCCTTATAACCTACC	59.130	24	155	4389	4543	ATTGCACCCAAAAATTGCAT	60.196	20	CCAAATGAACCCTTATAACCTACC	59.130	24	210	4334	4543	GGAGGTATTGCACCCAAAAA	59.801	20	CCAAATGAACCCTTATAACCTACC	59.130	24	216	4328	4543
scaffold391_17.1	2	p3	(GTA)5	15	8426	8440	5	TGTCTAGATGCATGGTCGGA	60.225	20	ACAATTTCAGCTGTACGGGG	59.993	20	209	8382	8590	TTGTCTAGATGCATGGTCGG	59.673	20	ACAATTTCAGCTGTACGGGG	59.993	20	210	8381	8590	TGTCTAGATGCATGGTCGGA	60.225	20	CCTAGATTTGAAGCCGGTGA	60.206	20	166	8382	8547
scaffold391_17.1	3	p5	(GGCTC)4	20	62978	62997	5	TCCATTTATAGGGCTCGGTG	59.916	20	AGCCGGCTCGTTAGACGTA	60.939	19	161	62897	63057	TCCATTTATAGGGCTCGGTG	59.916	20	GCCGGCTCGTTAGACGTA	59.972	18	160	62897	63056	TCCATTTATAGGGCTCGGTG	59.916	20	AGCCGGCTCGTTAGACGTAA	62.164	20	161	62897	63057
scaffold391_17.1	4	p5	(CGAGC)4	20	63811	63830	5	GATGACGAGCTTAACGAGCC	59.985	20	TTTCTCTTCTCTTCCCTGCG	59.688	20	220	63763	63982	ACGACAGTTATGCTGGAGGC	60.285	20	TTTCTCTTCTCTTCCCTGCG	59.688	20	244	63739	63982	GATGACGAGCTTAACGAGCC	59.985	20	CCAAACTGGGCCTTTTCTCT	60.601	20	233	63763	63995
scaffold391_17.1	5	p3	(CTC)5	15	80442	80456	5	CGTGCAACTTTCTTCCTCCT	59.473	20	GCCTACCGCTGTCCTTCTAT	58.437	20	202	80280	80481	TGCAACTTTCTTCCTCCTCC	59.405	20	GCCTACCGCTGTCCTTCTAT	58.437	20	200	80282	80481	CGTGCAACTTTCTTCCTCCT	59.473	20	GGCCTACCGCTGTCCTTCTA	61.651	20	203	80280	80482
scaffold374_18.5	1	p3	(GGT)5	15	49344	49358	5	TCAACGAGATAGAGAGCCCG	60.495	20	AACAACCAGGCGCAGAATAG	60.270	20	235	49163	49397	TCAACGAGATAGAGAGCCCG	60.495	20	ACAACCAGGCGCAGAATAGA	60.796	20	234	49163	49396	GAGATAGAGAGCCCGCGTC	60.073	19	AACAACCAGGCGCAGAATAG	60.270	20	230	49168	49397
scaffold374_18.5	2	p3	(GCC)6	18	116173	116190	5	CCGATACCAATCGTCTCCAT	59.773	20	CTCTGAGTCATCGGAGGAGG	59.937	20	168	116122	116289	CCGATACCAATCGTCTCCAT	59.773	20	CCTCTGAGTCATCGGAGGAG	59.937	20	169	116122	116290	GCAGCTACCAATCCTCTCCA	60.362	20	AAGCTTCTGCTTCTTGAGCG	60.037	20	199	116064	116262
scaffold396_17.2	1	p3	(TAC)5	15	37225	37239	5	GAAGTTTGTTCCATAGGCTGCT	59.789	22	GCAACTTTATTTTCGGTGCAG	59.772	21	201	37189	37389	TTTGTTCCATAGGCTGCTACAA	59.779	22	GCAACTTTATTTTCGGTGCAG	59.772	21	197	37193	37389	TTGTTCCATAGGCTGCTACAA	58.451	21	GCAACTTTATTTTCGGTGCAG	59.772	21	196	37194	37389
scaffold396_17.2	2	p5	(GGGGT)4	20	83618	83637	5	GAATGCCCTTTCGTACTGTGA	60.125	21	CTCTCACTGGTGACCACCCT	60.153	20	220	83538	83757	AACTCGCCCTGCAGTAGAAT	58.961	20	AAAGACTTGAAACGTCCCCC	60.340	20	195	83469	83663	GAATGCCCTTTCGTACTGTGA	60.125	21	GAGTCCATTTGCGATGTTGA	59.654	20	246	83538	83783
scaffold396_17.2	3	p3	(CCT)6	18	119345	119362	5	CATCTACGACGCCCACCT	59.656	18	CCGATGACCTTCCTGTCG	60.197	18	177	119323	119499	CATCTACGACGCCCACCT	59.656	18	TGCCGATGACCTTCCTGT	60.205	18	179	119323	119501	CATCTACGACGCCCACCT	59.656	18	CTGCCGATGACCTTCCTGT	61.234	19	180	119323	119502
scaffold396_17.2	4	p3	(CTC)8	24	180869	180892	5	ACGAAACCTCCCAAATACCC	60.053	20	CAACATCAACCAGGTCCTCC	60.363	20	171	180810	180980	ACGAAACCTCCCAAATACCC	60.053	20	CCAACATCAACCAGGTCCTC	60.363	20	172	180810	180981	CGAAACCTCCCAAATACCCT	60.180	20	CAACATCAACCAGGTCCTCC	60.363	20	170	180811	180980
scaffold396_17.2	5	p3	(TGT)7	21	207015	207035	5	CTTCCCACCTGCATCAATTT	59.933	20	TCAAACTGATTCTCACAAGCAAA	59.912	23	225	206876	207100	TTCCCACCTGCATCAATTTT	60.309	20	TCAAACTGATTCTCACAAGCAAA	59.912	23	224	206877	207100	TCATCCACATCCGAATGCTA	60.033	20	CAAGCAAATATAATGGCAAGC	57.528	21	247	206839	207085
scaffold396_17.2	6	p3	(GGC)5	15	218202	218216	0	0	0	0	0	0	0	0	0	0	0	0	0	0	0	0	0	0	0	0	0	0	0	0	0	0	0	0
scaffold370_17.8	1	p4	(CTCC)8	32	122	153	5	AGCATGAATGAGTGAGGAAGG	59.298	21	AGGTAGCTGGATTGGATTCG	59.150	20	215	0	214	GAATGAGTGAGGAAGGCCG	60.753	19	AGGTAGCTGGATTGGATTCG	59.150	20	210	5	214	CATGAATGAGTGAGGAAGGC	58.230	20	AGGTAGCTGGATTGGATTCG	59.150	20	213	2	214
scaffold370_17.8	2	p3	(GCC)5	15	36175	36189	0	0	0	0	0	0	0	0	0	0	0	0	0	0	0	0	0	0	0	0	0	0	0	0	0	0	0	0
scaffold370_17.8	3	p3	(TTG)5	15	86060	86074	5	CATCTGATTAGGCCCTCCAG	59.647	20	AGCCAAATATGGAACAACGC	59.967	20	250	85907	86156	GATTAGGCCCTCCAGCAAAT	60.419	20	AGCCAAATATGGAACAACGC	59.967	20	245	85912	86156	CATCTGATTAGGCCCTCCAG	59.647	20	AAATATGGAACAACGCGAGC	60.103	20	246	85907	86152
scaffold370_17.8	4	p3	(GTG)5	15	118459	118473	5	GGTTACCATGGATGTGGAGG	60.050	20	ACCATGGCGTGCTAGGTTAC	60.022	20	193	118329	118521	GTTACCATGGATGTGGAGGC	60.203	20	ACCATGGCGTGCTAGGTTAC	60.022	20	192	118330	118521	GGTTACCATGGATGTGGAGG	60.050	20	ATGGCGTGCTAGGTTACAGC	60.300	20	190	118329	118518
scaffold370_17.8	5	p3	(TTG)5	15	159498	159512	5	GGGCGCCTCCTATATAGCTT	59.706	20	TACGATCATGAATCAACGGG	59.350	20	241	159364	159604	GGGCGCCTCCTATATAGCTT	59.706	20	ATCATGAATCAACGGGCAAG	60.864	20	237	159364	159600	GGGCGCCTCCTATATAGCTT	59.706	20	ATCATGAATCAACGGGCAA	59.875	19	237	159364	159600
scaffold370_17.8	6	p3	(AAG)6	18	164132	164149	0	0	0	0	0	0	0	0	0	0	0	0	0	0	0	0	0	0	0	0	0	0	0	0	0	0	0	0
scaffold370_17.8	7	p3	(CTT)5	15	175705	175719	5	ACGACGTTCAACCTCATGGT	60.431	20	GGAGGAGGATGACGACGAC	60.637	19	165	175577	175741	GGTTCTTCTGGCTGCTCAAC	59.997	20	CAGGTACACCAGCCGCTT	59.855	18	164	175632	175795	ACGACGTTCAACCTCATGGT	60.431	20	CAGGTACACCAGCCGCTT	59.855	18	219	175577	175795
scaffold370_17.8	8	p3	(CTG)6	18	197609	197626	5	AACCTCGTCTGGCTTAAGGA	58.934	20	TTCTGACTTGTCTCCCGTCC	60.238	20	198	197532	197729	ACGACGTCAACCTCGTCTG	59.881	19	TTCTGACTTGTCTCCCGTCC	60.238	20	206	197524	197729	AACCTCGTCTGGCTTAAGGA	58.934	20	CGTTCTGACTTGTCTCCCGT	60.298	20	200	197532	197731
scaffold370_17.8	9	p3	(TGT)5	15	218117	218131	5	TACCCCAACTTGCTTGGAAC	59.971	20	GATCCATTCAATCACTGCCC	60.289	20	162	218087	218248	CTACCCCAACTTGCTTGGAA	60.103	20	GATCCATTCAATCACTGCCC	60.289	20	163	218086	218248	TACCCCAACTTGCTTGGAAC	59.971	20	TTAGGTGGGCTGCTTCACTC	60.397	20	191	218087	218277
scaffold370_17.8	10	p3	(GCG)6	18	253889	253906	5	GGGGAGCGAAGAGAATGAG	59.895	19	TTACAACTGGGCCTCGAATC	60.074	20	166	253864	254029	GGAGCGAAGAGAATGAGGAC	58.969	20	CTTTACAACTGGGCCTCGAA	60.241	20	166	253866	254031	GGGAGCGAAGAGAATGAGG	59.895	19	CTTTACAACTGGGCCTCGAA	60.241	20	167	253865	254031
scaffold370_17.8	11	p3	(GGC)6	18	293593	293610	0	0	0	0	0	0	0	0	0	0	0	0	0	0	0	0	0	0	0	0	0	0	0	0	0	0	0	0
scaffold398_17.2	1	p3	(CCA)5	15	46690	46704	5	GTGGCAGACAGATGGGAGTT	60.120	20	GAGAAGGGGTTGACGTGGT	59.953	19	170	46564	46733	CATGCTGCAGGATCGAAATA	59.792	20	GAGAAGGGGTTGACGTGGT	59.953	19	232	46502	46733	AGTGGCAGACAGATGGGAGT	59.713	20	GAGAAGGGGTTGACGTGGT	59.953	19	171	46563	46733
scaffold398_17.2	2	p4	(TAGC)5	20	49715	49734	5	ACCAGGGAAGCGAGGTCTA	59.812	19	AGCAGGTACTTTTGCCCTGA	59.875	20	248	49625	49872	ACCAGGGAAGCGAGGTCTA	59.812	19	TCAGCAGGTACTTTTGCCCT	59.875	20	250	49625	49874	ACCAGGGAAGCGAGGTCTA	59.812	19	CTCAGCACGCACTTGAAAAA	60.172	20	150	49625	49774
scaffold398_17.2	3	p3	(TCC)6	18	76701	76718	5	TCATCACCTCGTAGCTGTCG	60.008	20	TACTGAGGAGATGGCGGACT	59.827	20	210	76553	76762	TCATCACCTCGTAGCTGTCG	60.008	20	AGTACTGAGGAGATGGCGGA	59.827	20	212	76553	76764	GGATCCGAAAGTGAAGGTCA	60.050	20	TACTGAGGAGATGGCGGACT	59.827	20	227	76536	76762
scaffold398_17.2	4	p3	(GTC)6	18	103189	103206	5	GTCCACCACAACACCCTCTT	59.859	20	CCACGACACGTACCTGGAC	60.013	19	246	103078	103323	CACCCTCTTGAAAACGAAGC	59.853	20	CCACGACACGTACCTGGAC	60.013	19	235	103089	103323	CTCTTGAAAACGAAGCTCGC	60.270	20	CCACGACACGTACCTGGAC	60.013	19	231	103093	103323
scaffold398_17.2	5	p4	(GATC)7	28	129775	129802	5	TTGCCGACTCGAGAAAATCT	59.955	20	AAGTACCCTGTCCCCTTCGT	59.856	20	169	129679	129847	TTGCCGACTCGAGAAAATCT	59.955	20	ATCGAAGTACCCTGTCCCCT	59.817	20	173	129679	129851	TTGCCGACTCGAGAAAATCT	59.955	20	AGTACCCTGTCCCCTTCGTC	60.371	20	168	129679	129846
scaffold398_17.2	6	p3	(CGG)6	18	133665	133682	5	ATCGTGAGGTCCAGCTTCTG	60.408	20	CCTTCTCCTCAACGACCAAG	59.837	20	196	133544	133739	CATCGTGAGGTCCAGCTTCT	60.408	20	CCTTCTCCTCAACGACCAAG	59.837	20	197	133543	133739	ATCGTGAGGTCCAGCTTCTG	60.408	20	CCTCAACGACCAAGAAAAGG	59.705	20	190	133544	133733
scaffold398_17.2	7	p4	(GACC)5	20	134437	134456	5	AGAAGCCGAGCCAGTAGTCC	60.923	20	CGTCCATTGCTTCCTTTTGT	60.110	20	220	134388	134607	GAAGCCGAGCCAGTAGTCC	59.965	19	CGTCCATTGCTTCCTTTTGT	60.110	20	219	134389	134607	AGAAGCCGAGCCAGTAGTCC	60.923	20	CTTTTGTTCTTGAATCCGGC	59.685	20	207	134388	134594
scaffold398_17.2	8	p4	(GACT)5	20	149614	149633	5	CTCACTGCTCTCCCTCCGT	60.556	19	GAGCAGAAGATCCGGACG	59.452	18	239	149438	149676	GTGTCCTGTTCCCGTCCG	62.599	18	ACCAGCTTGGATCTGCACTT	59.874	20	227	149583	149809	GTGTCCTGTTCCCGTCCG	62.599	18	AACCAGCTTGGATCTGCACT	59.874	20	228	149583	149810
scaffold398_17.2	9	p3	(TCC)5	15	181170	181184	5	ATTCATTCGAACAGCCGAAC	60.081	20	GTTCCTCCATCAGGCTTCAA	60.195	20	172	181077	181248	TATCACCTACATCCTCCCGC	59.917	20	GTTCCTCCATCAGGCTTCAA	60.195	20	201	181048	181248	TATCACCTACATCCTCCCGC	59.917	20	TGACACAGGATCCCCTCAAT	60.326	20	173	181048	181220
scaffold398_17.2	10	p3	(GAT)7	21	182718	182738	5	AAATGTTGGGGCCTCTCTTT	59.940	20	ACCGGGATGGTTTATCGAAT	60.399	20	246	182549	182794	TGGGGCCTCTCTTTAGTCAA	59.807	20	ACCGGGATGGTTTATCGAAT	60.399	20	240	182555	182794	TGGGGCCTCTCTTTAGTCAA	59.807	20	ATTCGACCGGGATGGTTTAT	60.399	20	245	182555	182799
scaffold397_17.1	1	p3	(GGC)5	15	24279	24293	5	GGGGACAAGATGAGGGTTTT	60.169	20	ACAGGGCTCCATCATTTCAG	60.073	20	164	24235	24398	GGGGACAAGATGAGGGTTTT	60.169	20	TTCAAATTGCACACAAGGGA	60.088	20	183	24235	24417	GGGGACAAGATGAGGGTTTT	60.169	20	CGGAATTTTCCGATTTTCAA	59.879	20	198	24235	24432
scaffold397_17.1	2	p3	(CTT)6	18	33010	33027	5	CCTTCGGGCATTGTATACCT	58.928	20	TTTTGCTTTTGATGCTGCTG	60.133	20	240	32987	33226	CCTTCGGGCATTGTATACCT	58.928	20	TGATGCTGCTGCTTGTTTTT	59.614	20	231	32987	33217	CCTTCGGGCATTGTATACCT	58.928	20	TTGATGCTGCTGCTTGTTTT	59.614	20	232	32987	33218
scaffold395_16.6	1	p3	(CGG)6	18	93271	93288	0	0	0	0	0	0	0	0	0	0	0	0	0	0	0	0	0	0	0	0	0	0	0	0	0	0	0	0
scaffold395_16.6	2	p3	(GGC)6	18	108312	108329	0	0	0	0	0	0	0	0	0	0	0	0	0	0	0	0	0	0	0	0	0	0	0	0	0	0	0	0
scaffold395_16.6	3	p3	(TTA)14	42	112672	112713	0	0	0	0	0	0	0	0	0	0	0	0	0	0	0	0	0	0	0	0	0	0	0	0	0	0	0	0
scaffold395_16.6	4	p3	(TTC)13	39	134774	134812	5	AGGTCCTACCCACGCAAGT	59.589	19	GCTGAGCTAGACGATGGTGC	61.119	20	249	134752	135000	AGGTCCTACCCACGCAAGT	59.589	19	GTGCGCTGAGAATCATTTGT	58.879	20	233	134752	134984	GATAGATGCAGGTCCTACCCA	59.020	21	GTGCGCTGAGAATCATTTGT	58.879	20	242	134743	134984
scaffold395_16.6	5	p3	(CGC)5	15	150134	150148	5	ATCACGTTCCACGTCTCCTC	60.120	20	TGAGTACATCAGGCTCGTCG	60.008	20	153	150026	150178	GATCACGTTCCACGTCTCCT	60.120	20	TGAGTACATCAGGCTCGTCG	60.008	20	154	150025	150178	AGATCACGTTCCACGTCTCC	60.120	20	TGAGTACATCAGGCTCGTCG	60.008	20	155	150024	150178
scaffold405_17.4	1	p3	(CGT)5	15	50191	50205	5	TCTCTCCCATGGAACCAGAC	60.048	20	GTTGGACGACCACAGCAAC	60.154	19	241	49993	50233	TCCTTACAAACGGTGGTGTG	59.460	20	GATGACGCGTTGTTGGTTC	60.112	19	213	50104	50316	GGTCTCCTTACAAACGGTGG	59.449	20	GATGACGCGTTGTTGGTTC	60.112	19	217	50100	50316
scaffold390_18.1	1	p5	(AAGCA)4	20	2696	2715	5	GATGCTGTCGTCTCCATCCT	60.231	20	GAGGCAGGTGATTATTGCGT	60.103	20	186	2554	2739	ATGCTGTCGTCTCCATCCTT	59.685	20	GAGGCAGGTGATTATTGCGT	60.103	20	185	2555	2739	GATGCTGTCGTCTCCATCCT	60.231	20	AGAGGCAGGTGATTATTGCG	60.235	20	187	2554	2740
scaffold390_18.1	2	p3	(AGA)27	81	23955	24035	5	CTGCCTTCAACTCCTTCGAC	59.989	20	CCCAATCAGTTATGTCGCCT	59.955	20	249	23905	24153	ATCAATCCCCAAATCACCAA	59.991	20	AGGACGAACTTCTGCTCTCG	59.745	20	241	23856	24096	AATCAATCCCCAAATCACCA	59.991	20	AGGACGAACTTCTGCTCTCG	59.745	20	242	23855	24096
scaffold390_18.1	3	p3	(AGA)203	609	25116	25724	0	0	0	0	0	0	0	0	0	0	0	0	0	0	0	0	0	0	0	0	0	0	0	0	0	0	0	0
scaffold390_18.1	4	p3	(GAG)5	15	58429	58443	5	CACAGGGAAGGCAGGAGTAG	59.861	20	ACCAGAAAGCTCAATGTGGC	60.263	20	186	58285	58470	CTACACAGGGAAGGCAGGAG	59.861	20	ACCAGAAAGCTCAATGTGGC	60.263	20	189	58282	58470	CAGAATTCAGCTTGGGAAGG	59.807	20	ACCAGAAAGCTCAATGTGGC	60.263	20	227	58244	58470
scaffold390_18.1	5	p3	(TCT)19	57	59295	59351	5	AGGCATCCTCCCTCTTGAAT	60.037	20	TACCTCACCAGCAACAGCAA	60.449	20	177	59245	59421	GTTGTCAGCCCAAACCTCAC	60.555	20	ACCTCGATCATCATCTTCGG	60.034	20	229	59164	59392	AGGCATCCTCCCTCTTGAAT	60.037	20	ATACCTCACCAGCAACAGCA	59.318	20	178	59245	59422
scaffold390_18.1	6	p3	(GAG)10	30	61220	61249	5	GGTGAGGAAGACCAAAACCA	59.943	20	TGCGTGGTAGAGTATGAGCG	60.035	20	153	61184	61336	CTGGCTACTTGCACTGACCA	60.049	20	TGATAAAAACGGTGGGAAGC	59.938	20	197	61110	61306	GGTGAGGAAGACCAAAACCA	59.943	20	TGCAGCTCCAAGACAGACAG	60.333	20	210	61184	61393
scaffold390_18.1	7	p3	(CCT)6	18	66146	66163	5	ACGTACATGAGGCACTGTGG	59.622	20	AATCGGCTTCTCCAGTGCTA	59.978	20	218	66084	66301	ACGTACATGAGGCACTGTGG	59.622	20	AAAGCAGAGAGAGTGAGGCG	59.891	20	179	66084	66262	CATCACGTACATGAGGCACTG	60.191	21	AAAGCAGAGAGAGTGAGGCG	59.891	20	183	66080	66262
scaffold390_18.1	8	p3	(AGC)5	15	95429	95443	5	TTTATAAACCCCTCTCCCCG	60.136	20	TAGCAGGTCAGATCAATGCG	59.972	20	210	95312	95521	TTTATAAACCCCTCTCCCCG	60.136	20	GTCAGATCAATGCGATCCCT	60.042	20	204	95312	95515	TTTATAAACCCCTCTCCCCG	60.136	20	AGGTCAGATCAATGCGATCC	60.042	20	206	95312	95517
scaffold390_18.1	9	p3	(ATA)5	15	102151	102165	5	GGTTGAGGAAGCAAAACCAA	60.088	20	TTTTTCCTTCATTTCAAGCCA	59.685	21	194	102094	102287	GGTTGAGGAAGCAAAACCAA	60.088	20	TTTTCCTTCATTTCAAGCCA	58.334	20	193	102094	102286	GGTTGAGGAAGCAAAACCAA	60.088	20	TTCCTTCATTTCAAGCCATTC	59.148	21	191	102094	102284
scaffold390_18.1	10	p4	(TCCT)6	24	104135	104158	5	CGAACCGCGTCATCTTATCT	60.235	20	GAAGCTTTCGAGGTCTCACG	60.134	20	208	104055	104262	CGAACCGCGTCATCTTATCT	60.235	20	CGAAGCTTTCGAGGTCTCAC	60.134	20	209	104055	104263	CGAACCGCGTCATCTTATCT	60.235	20	ACGAAGCTTTCGAGGTCTCA	60.134	20	210	104055	104264
scaffold390_18.1	11	p3	(CGG)5	15	104528	104542	5	ACTGGTTTGTTGAGTTGGGC	60.012	20	ATGTTCATGCTGGGCATGTT	61.341	20	220	104397	104616	GGCGACTGGTTTGTTGAGTT	60.156	20	ATGTTCATGCTGGGCATGTT	61.341	20	224	104393	104616	GTCCGACCTGCAGTCATTCT	60.269	20	ATGTTCATGCTGGGCATGTT	61.341	20	150	104467	104616
scaffold390_18.1	12	p5	(ACACG)4	20	124964	124983	0	0	0	0	0	0	0	0	0	0	0	0	0	0	0	0	0	0	0	0	0	0	0	0	0	0	0	0
scaffold390_18.1	13	p5	(GATCG)4	20	125113	125132	5	CTAATCGGGAATGCCTGGTA	59.916	20	TGCTTGCCTCTATCGATCCT	59.939	20	170	125020	125189	CTAATCGGGAATGCCTGGTA	59.916	20	CTGCTTGCCTCTATCGATCC	59.939	20	171	125020	125190	GGGAATGCCTGGTACCTACA	59.813	20	TGCTTGCCTCTATCGATCCT	59.939	20	164	125026	125189
scaffold390_18.1	14	p3	(AGC)5	15	126624	126638	5	CCTGGTGACCAAGCTGATTT	60.111	20	TGCTTCTTTCTCGTGTCGTG	60.175	20	150	126516	126665	GTCCTGGTGACCAAGCTGAT	60.120	20	TGCTTCTTTCTCGTGTCGTG	60.175	20	152	126514	126665	AGACCGCAACTGTTTTACCG	60.168	20	TGCTTCTTTCTCGTGTCGTG	60.175	20	192	126474	126665
scaffold390_18.1	15	p3	(CTC)8	24	165318	165341	5	AGCAGGAGAGGAGGAAGAGG	60.088	20	TCAAACGTGGATGGAACGTA	59.964	20	151	165239	165389	TACCAAGAACATGTCCCCGT	60.232	20	TCAAACGTGGATGGAACGTA	59.964	20	199	165191	165389	AGGAGAGGAGGAAGAGGCTG	60.088	20	GGGCTTCACGTTAGCTCTCA	60.538	20	165	165242	165406
scaffold390_18.1	16	p5	(ATAAA)6	30	195030	195059	5	GGCACTCCTACTGGCACTGT	60.329	20	TCTTGTTGTGCAACTGGAGC	60.032	20	175	194990	195164	TGGCACTGTAAACAGATGGG	59.566	20	TCTTGTTGTGCAACTGGAGC	60.032	20	164	195001	195164	AACGGAGAACTTTGGTGCAG	60.291	20	CGTGAATGTTGCATCTCGTC	60.272	20	249	194865	195113
scaffold390_18.1	17	p3	(GTC)5	15	250099	250113	5	TGCAGCTCGATCTTCAGGTA	59.697	20	CATACACGGTTGGGGAAAAG	60.220	20	192	250036	250227	TGCAGCTCGATCTTCAGGTA	59.697	20	AGAAACCATACACGGTTGGG	59.711	20	198	250036	250233	AGCTCGATCTTCAGGTACGG	59.454	20	CATACACGGTTGGGGAAAAG	60.220	20	189	250039	250227
scaffold390_18.1	18	p3	(GCG)6	18	261235	261252	5	TCTGGTGTTTCCGACGAGAT	60.656	20	GTCTGTCCTACTGCCACGGT	60.182	20	201	261180	261380	GTATCTGCCTTGCCTCTGGT	59.313	20	GTCTGTCCTACTGCCACGGT	60.182	20	215	261166	261380	TCTGGTGTTTCCGACGAGAT	60.656	20	AGTCTGTCCTACTGCCACGG	60.321	20	202	261180	261381
scaffold390_18.1	19	p3	(GGA)5	15	265449	265463	5	GAACCATGACGAGGAAGGAA	60.050	20	GGCATTTACGTGCCTGACTT	60.140	20	197	265367	265563	GAACCATGACGAGGAAGGAA	60.050	20	GAAGCAGCTCGCGATAAGTT	59.758	20	169	265367	265535	ACGAGGAAGGAAGGAAGGAA	60.183	20	GAAGCAGCTCGCGATAAGTT	59.758	20	161	265375	265535
scaffold390_18.1	20	p3	(CGC)5	15	268230	268244	5	AGGGACCTGTCCGAGAATTT	59.935	20	CCAATTCCCCTCCTCGTT	59.856	18	234	268158	268391	AGGGACCTGTCCGAGAATTT	59.935	20	GGGTGGATGCTGGTGGTA	60.339	18	162	268158	268319	AGGGACCTGTCCGAGAATTT	59.935	20	GGGTGGATGCTGGTGGTAG	61.359	19	162	268158	268319
scaffold411_15.6	1	p3	(CGG)5	15	738	752	5	GACATTAACACGAGCGGGAT	59.962	20	ACTCATCTTCGGGACTCCG	60.207	19	199	621	819	GACATTAACACGAGCGGGAT	59.962	20	CCGACTCATCTTCGGGACT	60.207	19	202	621	822	GACATTAACACGAGCGGGAT	59.962	20	AGACCCGACTCATCTTCGG	60.207	19	206	621	826
scaffold411_15.6	2	p3	(CGT)5	15	29937	29951	5	ATCAAATCAAAGCGACCTGG	60.074	20	CTCCGAGTTCAAGCACAAGC	61.116	20	175	29877	30051	ATCAAATCAAAGCGACCTGG	60.074	20	GCTCCGAGTTCAAGCACAAG	61.116	20	176	29877	30052	ATCAAATCAAAGCGACCTGG	60.074	20	TCCGAGTTCAAGCACAAGC	60.128	19	174	29877	30050
scaffold411_15.6	3	p3	(CCT)8	24	35082	35105	5	GAAGGTCTTGAAGCAGACGG	59.989	20	CAGGACGATAGCGTTGATGA	59.823	20	228	34947	35174	TCCAGTACTGCCCCTTGTTC	60.111	20	CAGGACGATAGCGTTGATGA	59.823	20	160	35015	35174	GCATGTTGTTGTACCGGTTG	59.888	20	CAGGACGATAGCGTTGATGA	59.823	20	247	34928	35174
scaffold411_15.6	4	p3	(GGT)6	18	35618	35635	5	AGAACTGGAGGGAGTAGGCG	60.776	20	AGTAGAGGCGCTCAAGCAAC	59.786	20	151	35542	35692	AGAACTGGAGGGAGTAGGCG	60.776	20	GCACAAACCACCACACACAT	60.343	20	197	35542	35738	AGAACTGGAGGGAGTAGGCG	60.776	20	AGAGTAGAGGCGCTCAAGCA	60.440	20	153	35542	35694
scaffold411_15.6	5	p3	(GCG)5	15	36744	36758	0	0	0	0	0	0	0	0	0	0	0	0	0	0	0	0	0	0	0	0	0	0	0	0	0	0	0	0
scaffold411_15.6	6	p3	(CGA)5	15	49274	49288	5	GCTCTCGTACGTCTCAAGCC	60.164	20	GGAGTGCAGAACAGTGCAAA	60.032	20	214	49161	49374	GTTCGGTTACCTGGTGTGGT	59.745	20	GGAGTGCAGAACAGTGCAAA	60.032	20	173	49202	49374	GTTCGGTTACCTGGTGTGGT	59.745	20	GTAACTCGCGTTCCATCCAT	59.962	20	221	49202	49422
scaffold412_13.9	1	p3	(CCG)6	18	1095	1112	5	CTTCAGGAAAAGCAACCAGC	59.993	20	GGTAAGTGTACGTCACGGGC	60.440	20	176	984	1159	CTTCAGGAAAAGCAACCAGC	59.993	20	TGGTAAGTGTACGTCACGGG	59.485	20	177	984	1160	GCAGCGAAATTGAACAATCA	59.816	20	GGTAAGTGTACGTCACGGGC	60.440	20	151	1009	1159
scaffold412_13.9	2	p3	(GCA)5	15	3578	3592	5	TCTGCAGAATGCTTGACCAG	60.136	20	TTTGGATGTGTATTCGGCAA	59.930	20	247	3513	3759	TCTGCAGAATGCTTGACCAG	60.136	20	TTCGGCAATACCCAAAAAGA	60.427	20	235	3513	3747	CTCTGCAGAATGCTTGACCA	60.136	20	TTCGGCAATACCCAAAAAGA	60.427	20	236	3512	3747
scaffold412_13.9	3	p5	(TTTCT)8	40	4620	4659	5	TGCAAAGCTTTTTGATCGTG	59.992	20	TTCACTGATTGTTCGCAAGC	59.995	20	192	4544	4735	GTGCGGTTGGATTCAGTTTT	59.978	20	TTCACTGATTGTTCGCAAGC	59.995	20	235	4501	4735	TGCAAAGCTTTTTGATCGTG	59.992	20	TTCGAAGTGCTTGTGTTTGG	59.881	20	221	4544	4764
scaffold412_13.9	4	p5	(TTCTT)45	225	5893	6117	0	0	0	0	0	0	0	0	0	0	0	0	0	0	0	0	0	0	0	0	0	0	0	0	0	0	0	0
scaffold409_17.8	1	p3	(CGG)5	15	71247	71261	5	GATGCTGCAGAACGAGATCA	60.104	20	GAGTACGACTTCTGGCTCCG	60.012	20	209	71210	71418	GATGCTGCAGAACGAGATCA	60.104	20	CGAGTACGACTTCTGGCTCC	60.012	20	210	71210	71419	GATGCTGCAGAACGAGATCA	60.104	20	CCGAGTACGACTTCTGGCTC	60.012	20	211	71210	71420
scaffold409_17.8	2	p3	(CGG)5	15	71567	71581	5	AGTAGCATCGCCGACGTAGA	60.955	20	ATCAACTGGAGTGGAGACGG	60.112	20	179	71485	71663	AGTAGCATCGCCGACGTAGA	60.955	20	CAACTGGAGTGGAGACGGTT	60.151	20	177	71485	71661	GTAGCATCGCCGACGTAGA	59.987	19	ATCAACTGGAGTGGAGACGG	60.112	20	178	71486	71663
scaffold409_17.8	3	p3	(GCA)5	15	149195	149209	5	CAGTTGGGTGAGGTCGTTCT	60.151	20	ACATGGGAGCGGATTGAG	59.585	18	242	149043	149284	CAGTTGGGTGAGGTCGTTCT	60.151	20	GACATGGGAGCGGATTGA	60.592	18	243	149043	149285	CAGTTGGGTGAGGTCGTTCT	60.151	20	GACATGGGAGCGGATTGAG	61.603	19	243	149043	149285
scaffold409_17.8	4	p3	(CTG)6	18	166242	166259	5	CTGTTGCATTTGTTGCTGCT	60.058	20	ACCTATGCAATCCAGTTCGC	60.103	20	234	166217	166450	CTGTTGCATTTGTTGCTGCT	60.058	20	ACCTCATGAAGGTTGGCTTG	60.111	20	190	166217	166406	TGCAGTTTCAATTCAGCAGG	59.988	20	TGTGCTTTCTTTGCGTTGAG	60.172	20	234	166144	166377
scaffold409_17.8	5	p3	(TTC)7	21	191183	191203	5	GCGTCATAGACCGAAAGCTC	59.985	20	GGTTTGATCTTGGCTTTTGC	59.691	20	162	191065	191226	CCAAAGTCCAACTGGGAGAA	60.081	20	GGTTTGATCTTGGCTTTTGC	59.691	20	225	191002	191226	GCGTCATAGACCGAAAGCTC	59.985	20	ACGATTTCATTCGCCAAAAA	60.436	20	192	191065	191256
scaffold409_17.8	6	p3	(TCC)5	15	221510	221524	5	CACGTGTCAGAGGCTCATGT	59.897	20	TGGAGAGACAGGAGTTAGCCA	59.997	21	187	221376	221562	TTCAAGAACCACACAGACGG	59.720	20	TGGAGAGACAGGAGTTAGCCA	59.997	21	210	221353	221562	TTCAAGAACCACACAGACGG	59.720	20	AGTTAGCCATGGTCTCTGCAA	59.890	21	198	221353	221550
scaffold409_17.8	7	p3	(AGG)6	18	221855	221872	5	TTTGATGTCACGGTTATGGC	59.400	20	CCCGAAGTACAGTTTGGTGG	60.401	20	180	221724	221903	TTTGATGTCACGGTTATGGC	59.400	20	CCGAAGTACAGTTTGGTGGC	60.550	20	179	221724	221902	GCTGGTTTGATGTCACGGTT	60.966	20	CCCGAAGTACAGTTTGGTGG	60.401	20	185	221719	221903
scaffold409_17.8	8	c	(TTG)9(TTA)5	42	233807	233848	5	CATGGTTCTGGCACATGAAT	59.374	20	CCGGGGAAAAAGGATAAAAA	60.115	20	249	233624	233872	TCCAAATTCTGCTCCAGGAC	60.195	20	GAGTGAGACGCATCACGAGT	58.999	20	159	233738	233896	TCCAAATTCTGCTCCAGGAC	60.195	20	GTGAGTGAGACGCATCACGA	61.073	20	161	233738	233898
scaffold409_17.8	9	p3	(GGC)5	15	241440	241454	0	0	0	0	0	0	0	0	0	0	0	0	0	0	0	0	0	0	0	0	0	0	0	0	0	0	0	0
scaffold409_17.8	10	p4	(GCCT)5	20	272059	272078	5	ACTAGGAAGGGAGGGCAGAA	60.204	20	AGAGCTGAGACGATCGGATG	60.520	20	246	271880	272125	CTAGGAAGGGAGGGCAGAAT	59.668	20	AGAGCTGAGACGATCGGATG	60.520	20	245	271881	272125	GAATTCTGAAAATCGGTCGC	59.651	20	AGAGCTGAGACGATCGGATG	60.520	20	179	271947	272125
scaffold409_17.8	11	p4	(GCCT)5	20	273146	273165	5	ACTAGGAAGGGAGGGCAGAA	60.204	20	AGAGCTGAGACGATCGGATG	60.520	20	246	272967	273212	CTAGGAAGGGAGGGCAGAAT	59.668	20	AGAGCTGAGACGATCGGATG	60.520	20	245	272968	273212	GAATTCTGAAAATCGGTCGC	59.651	20	AGAGCTGAGACGATCGGATG	60.520	20	179	273034	273212
scaffold409_17.8	12	p5	(AGGAG)4	20	320177	320196	5	TAGTGGTAGCACTCGCATGG	59.888	20	CCGCACACAACAACACTCTT	59.794	20	200	320055	320254	TAGTGGTAGCACTCGCATGG	59.888	20	TCTCTTGTTGTACGGGCCTC	60.255	20	173	320055	320227	TAGTGGTAGCACTCGCATGG	59.888	20	TTCTCTTGTTGTACGGGCCT	59.734	20	174	320055	320228
scaffold409_17.8	13	p5	(AGGAG)4	20	321322	321341	5	TAGTGGTAGCACTCGCATGG	59.888	20	CCGCACACAACAACACTCTT	59.794	20	200	321200	321399	TAGTGGTAGCACTCGCATGG	59.888	20	TCTCTTGTTGTACGGGCCTC	60.255	20	173	321200	321372	TAGTGGTAGCACTCGCATGG	59.888	20	TTCTCTTGTTGTACGGGCCT	59.734	20	174	321200	321373
scaffold415_17.4	1	p3	(CGC)5	15	6504	6518	0	0	0	0	0	0	0	0	0	0	0	0	0	0	0	0	0	0	0	0	0	0	0	0	0	0	0	0
scaffold415_17.4	2	p3	(CCG)5	15	46482	46496	5	GTCATATAGCGCAACCCTCG	60.626	20	CTTCTTCGAGGAGGAGGAGG	60.459	20	227	46446	46672	GCTGTCATATAGCGCAACCC	60.636	20	CTTCTTCGAGGAGGAGGAGG	60.459	20	230	46443	46672	GGGCTGTCATATAGCGCAAC	60.636	20	CTTCTTCGAGGAGGAGGAGG	60.459	20	232	46441	46672
scaffold415_17.4	3	p3	(TCC)7	21	46644	46664	5	CTTCCTTCCCTCTTCCGC	59.879	18	ATGGACGAGAGAACAGGTGG	60.112	20	201	46549	46749	CTGTCCATTGCCGGATACC	61.285	19	AGAGAACAGGTGGAAGGGGT	59.968	20	247	46496	46742	TGTCCATTGCCGGATACC	60.291	18	AGAGAACAGGTGGAAGGGGT	59.968	20	246	46497	46742
scaffold415_17.4	4	p3	(ACT)6	18	55414	55431	5	TGCATATATCAACTGCCCGA	60.058	20	GTAGGAAGATGACCCGACGA	60.073	20	237	55250	55486	TGCATATATCAACTGCCCGA	60.058	20	CACGGGATGAGGAAGAACAT	59.927	20	212	55250	55461	TTAGCGCAAGAATGGTGATG	59.833	20	GTAGGAAGATGACCCGACGA	60.073	20	191	55296	55486
scaffold366_16.7	1	p3	(ATC)11	33	74463	74495	5	CTCAATCCCCACTCTTGCAT	60.073	20	GTCAAACGGAGCCTCAAAAC	59.717	20	151	74420	74570	CATTAGAGTTGCGAACAGCG	59.632	20	GAATCTGCAAACTCGCAACA	59.995	20	241	74289	74529	ATCGACGTTCAGGTTCTGGT	59.579	20	GAATCTGCAAACTCGCAACA	59.995	20	152	74378	74529
scaffold366_16.7	2	p6	(TTTTTG)4	24	125230	125253	5	TATCCAGGAAGGTGACCGAG	60.065	20	ACGCAAATGATTTCGATTCC	59.907	20	243	125062	125304	TTTATCCAGGAAGGTGACCG	59.926	20	ACGCAAATGATTTCGATTCC	59.907	20	245	125060	125304	TATCCAGGAAGGTGACCGAG	60.065	20	TCCAATCACGAAGTAGCACG	59.864	20	226	125062	125287
scaffold366_16.7	3	p4	(TTCA)5	20	150665	150684	5	CAAGTCTCACCTCCTGGCTC	59.986	20	CAAGGAGGAAAAGAACGACG	59.846	20	206	150613	150818	GCTCCAAGTCTCACCTCCTG	59.986	20	CAAGGAGGAAAAGAACGACG	59.846	20	210	150609	150818	CAAGTCTCACCTCCTGGCTC	59.986	20	TGGGCATGCTCTTTCTTTTT	59.823	20	177	150613	150789
scaffold366_16.7	4	p3	(CAT)5	15	187484	187498	5	TGCATCGCAGGATATACACC	59.529	20	AGTCCTTCTTCCGGGTCATT	59.935	20	186	187391	187576	TGCATCGCAGGATATACACC	59.529	20	GTCCTTCTTCCGGGTCATTT	60.306	20	185	187391	187575	TGCATCGCAGGATATACACC	59.529	20	CTTCCGGGTCATTTGTCAAC	60.353	20	179	187391	187569
scaffold418_17.3	1	p5	(TCGTT)4	20	1384	1403	5	GACAGTGACTCGCTGGAGTG	59.603	20	ATCTCGTTGAAAAAGGGTCG	59.170	20	171	1332	1502	GTGACAGTGACTCGCTGGAG	59.603	20	ATCTCGTTGAAAAAGGGTCG	59.170	20	173	1330	1502	GACAGTGACTCGCTGGAGTG	59.603	20	CGCAGAAGATCTCGTTGAAA	59.148	20	179	1332	1510
scaffold389_17.1	1	c	(TAT)14(GAT)5	57	992	1048	5	ACGGTCTCTATCTGCGTTGG	60.277	20	CCTCTAGGTCATCTGGCTGC	59.973	20	204	926	1129	ACGGTCTCTATCTGCGTTGG	60.277	20	ACAATGCGATTTCACCTTCC	59.939	20	222	926	1147	ACGGTCTCTATCTGCGTTGG	60.277	20	CAATGCGATTTCACCTTCCT	60.074	20	221	926	1146
scaffold389_17.1	2	p5	(AAAAT)4	20	1844	1863	5	TGACTCACAGTCAGCGAAGG	60.178	20	CCAAATGACATGCCAATGAC	59.781	20	214	1780	1993	CTCACAGTCAGCGAAGGTTG	59.616	20	CCAAATGACATGCCAATGAC	59.781	20	211	1783	1993	AGGTTGGGCCTTACTGACTG	59.208	20	CCAAATGACATGCCAATGAC	59.781	20	197	1797	1993
scaffold389_17.1	3	p5	(AAAAT)4	20	3515	3534	5	TGACTCACAGTCAGCGAAGG	60.178	20	CCAAATGACATGCCAATGAC	59.781	20	214	3451	3664	CTCACAGTCAGCGAAGGTTG	59.616	20	CCAAATGACATGCCAATGAC	59.781	20	211	3454	3664	AGGTTGGGCCTTACTGACTG	59.208	20	CCAAATGACATGCCAATGAC	59.781	20	197	3468	3664
scaffold389_17.1	4	p3	(GAC)6	18	8219	8236	5	CTCAACAACGACATGCGACT	59.905	20	AGAACGTCTTTTGCGTGCTT	60.059	20	231	8058	8288	GCTCTGTTCTTGCCTCTGCT	59.898	20	AGAACGTCTTTTGCGTGCTT	60.059	20	249	8040	8288	CTCAACAACGACATGCGACT	59.905	20	AGCATGTTGCACAGAACGTC	59.912	20	243	8058	8300
scaffold389_17.1	5	p3	(CGC)5	15	9751	9765	5	GATGGAGATCCTCACCAACG	60.475	20	AGTAGTCGAGCACGCTTTCC	59.644	20	242	9549	9790	CCGCTTCAAAGAGTTCATGG	60.766	20	ACGAGGGATCGATCGTCATA	60.448	20	169	9723	9891	GCCTTCCGCTTCAAAGAGTT	60.875	20	ACGAGGGATCGATCGTCATA	60.448	20	174	9718	9891
scaffold389_17.1	6	p3	(AAG)5	15	53468	53482	5	CCGTATTAGATCCTGCCTTGA	59.192	21	ATGCCTCTGTGGTAATTGGG	59.813	20	205	53426	53630	TCCGTATTAGATCCTGCCTTG	59.192	21	ATGCCTCTGTGGTAATTGGG	59.813	20	206	53425	53630	CCGTATTAGATCCTGCCTTGA	59.192	21	CCTCTGTGGTAATTGGGTGG	60.224	20	202	53426	53627
scaffold389_17.1	7	p3	(AAG)5	15	128807	128821	5	TTTGTGCCTCCGAGGTAATC	60.074	20	CCCAGGTTCAGAGAGAGACG	59.978	20	240	128667	128906	AAAATGGCTTCAGCGAGAGA	60.096	20	CCCAGGTTCAGAGAGAGACG	59.978	20	192	128715	128906	GAAAATGGCTTCAGCGAGAG	60.096	20	CCCAGGTTCAGAGAGAGACG	59.978	20	193	128714	128906
scaffold389_17.1	8	p5	(CCTGC)5	25	132267	132291	5	CAGCTTCAGCACAAGCTCAG	60.072	20	GCGAGATGAGGTGAGGTAGG	59.827	20	237	132223	132459	CAGCTTCAGCACAAGCTCAG	60.072	20	GGCGAGATGAGGTGAGGTAG	59.827	20	238	132223	132460	AAAACGGCTCCATAATCGTG	59.960	20	GCTTGCAAGGGAAGAGAAGA	59.694	20	233	132104	132336
scaffold389_17.1	9	p5	(TCTCT)7	35	139342	139376	5	TTCGAGTAGCAAACGGAACA	59.464	20	AAAACAAATTACCTGGGTGGC	60.102	21	246	139313	139558	TGTTCGAGTAGCAAACGGAA	59.464	20	AAAACAAATTACCTGGGTGGC	60.102	21	248	139311	139558	TTGTTCGAGTAGCAAACGGA	59.464	20	AAAACAAATTACCTGGGTGGC	60.102	21	249	139310	139558
scaffold389_17.1	10	p3	(ACA)8	24	140873	140896	5	TGCCACACCTATTTCCACCT	60.375	20	GCATTGATGACACATTTCCG	59.931	20	213	140824	141036	TGCCACACCTATTTCCACCT	60.375	20	TTGTCGTTTCTCTGGCATTG	59.840	20	227	140824	141050	TGCCACACCTATTTCCACCT	60.375	20	CGTTTCTCTGGCATTGATGA	59.799	20	223	140824	141046
scaffold389_17.1	11	p5	(ATGAG)5	25	149301	149325	5	CTTCAACCGAATGACGGATT	59.933	20	ACTCCAGCTTATGCGTGGTC	60.285	20	160	149189	149348	CTTCAACCGAATGACGGATT	59.933	20	CAAGGCAAGCATTCCTCCTA	60.344	20	182	149189	149370	CTTCAACCGAATGACGGATT	59.933	20	AGGCAAGCATTCCTCCTATG	59.292	20	180	149189	149368
scaffold389_17.1	12	p5	(AGGAG)4	20	149631	149650	5	AGTCCATATGCAGAGGCTGG	60.240	20	AGAGTGCTGGACTCGTTCGT	60.057	20	238	149460	149697	AGTCCATATGCAGAGGCTGG	60.240	20	ACTCGTTCGTTGGAGCTGAC	60.453	20	228	149460	149687	AGTCCATATGCAGAGGCTGG	60.240	20	GAGTGCTGGACTCGTTCGTT	60.453	20	237	149460	149696
scaffold389_17.1	13	p3	(GGC)6	18	190593	190610	5	TGCAAATTCAAGCACAAGGA	60.379	20	AGATCAAATCAAACCCGTCG	59.933	20	216	190420	190635	GCTGCAAATTCAAGCACAAG	59.614	20	AGATCAAATCAAACCCGTCG	59.933	20	218	190418	190635	CTGCAAATTCAAGCACAAGG	59.464	20	AGATCAAATCAAACCCGTCG	59.933	20	217	190419	190635
scaffold389_17.1	14	p3	(CTT)50	150	190900	191049	5	GGGTTACGGCCCAACTTTA	59.809	19	TGTGATGTGAGAACTGAAATGTT	57.250	23	247	190870	191116	GGGTTACGGCCCAACTTTA	59.809	19	ATGTGATGTGAGAACTGAAATGTT	57.660	24	248	190870	191117	GGGTTACGGCCCAACTTTA	59.809	19	TGAGAACTGAAATGTTCAATCTTTTT	59.617	26	240	190870	191109
scaffold389_17.1	15	p6	(AGCCGG)4	24	204779	204802	5	CGGAAGCAACAAACAAACAA	59.746	20	CAGGAGCTAGCAACGACGAC	61.136	20	201	204625	204825	CGGAAGCAACAAACAAACAA	59.746	20	CTGCAGGAGCTAGCAACGAC	61.275	20	204	204625	204828	CGGAAGCAACAAACAAACAA	59.746	20	CAGGAGCTAGCAACGACGA	60.294	19	201	204625	204825
scaffold389_17.1	16	p5	(TCTCT)7	35	275695	275729	5	TGGTTGGTTCTGTGGTGAAA	59.976	20	ACAGGTGAGGAACATCTGGG	59.962	20	179	275594	275772	TTGGTTGGTTCTGTGGTGAA	59.976	20	ACAGGTGAGGAACATCTGGG	59.962	20	180	275593	275772	TTTGGTTGGTTCTGTGGTGA	59.976	20	ACAGGTGAGGAACATCTGGG	59.962	20	181	275592	275772
scaffold389_17.1	17	p3	(GCA)5	15	276650	276664	5	GGCTATCTACCCTCGGCTTC	60.194	20	CCATCTGTGTCAATGAACGC	60.120	20	209	276623	276831	CCAGCATTATCAAATTCGCC	60.424	20	TGTTGTGGCCTATCGTTTGA	60.111	20	162	276600	276761	CCCAGCATTATCAAATTCGC	60.424	20	TGTTGTGGCCTATCGTTTGA	60.111	20	163	276599	276761
scaffold389_17.1	18	p4	(TGAT)5	20	288721	288740	5	ACACCTTCCACAGAGAACGG	60.151	20	CTACGTCGACCCAGCCAC	60.270	18	179	288592	288770	ACACCTTCCACAGAGAACGG	60.151	20	CTGCAGACCACGGAGGAC	60.415	18	208	288592	288799	TATGGCCATGAGACAGCAAC	59.679	20	CTACGTCGACCCAGCCAC	60.270	18	201	288570	288770
[truncated: 21,342 more rows]
